# Supplementary material for: Novel Class of Viral Ankyrin Proteins Targeting the Host E3 Ubiquitin Ligase Cullin-2
Source: J Virol. 2018 Nov 12;92(23):e01374-18. doi: 10.1128/JVI.01374-18 (PMC6232478; doi:10.1128/JVI.01374-18)
Supplement: Supplemental file 1 [file zjv023184042sd1.xlsx]

## Sheet: Replicate 1
Data Set S1. SILAC proteomics data for ECTV 010
Accession	Description	Score	Coverage	# Proteins	# Unique Peptides	# Peptides	# PSMs	Area	Heavy/Light	Heavy/Light Count	Heavy/Light Variability [%]	Medium/Heavy	Medium/Heavy Count	Medium/Heavy Variability [%]	Medium/Light	Medium/Light Count	Medium/Light Variability [%]	# AAs	MW [kDa]	calc. pI
P52732	Kinesin-like protein KIF11 OS=Homo sapiens GN=KIF11 PE=1 SV=2 - [KIF11_HUMAN]	1515.47	66.76	7	78	78	495	8371015632	0.795691	164	20.9442	1.01293	172	8.06626	0.804256	166	16.0842	1056	119.085	5.64307
Q13813	Spectrin alpha chain, non-erythrocytic 1 OS=Homo sapiens GN=SPTAN1 PE=1 SV=3 - [SPTN1_HUMAN]	783.606	49.68	6	2	108	280	6.12278e+08	0.535528	1		4.0944	1		2.19267	1		2472	284.364	5.35107
A0A024R889	Spectrin, alpha, non-erythrocytic 1 (Alpha-fodrin), isoform CRA_g OS=Homo sapiens GN=SPTAN1 PE=4 SV=1 - [A0A024R889_HUMAN]	782.459	49.31	5	1	107	278	6.12278e+08				3.39249	1					2452	282.076	5.33838
Q14152	Eukaryotic translation initiation factor 3 subunit A OS=Homo sapiens GN=EIF3A PE=1 SV=1 - [EIF3A_HUMAN]	723.106	45.51	12	73	73	283	2.58728e+09	1.08915	111	19.117	1.53244	115	11.8822	1.66554	112	16.0083	1382	166.468	6.78564
O14744	Protein arginine N-methyltransferase 5 OS=Homo sapiens GN=PRMT5 PE=1 SV=4 - [ANM5_HUMAN]	692.915	69.07	16	39	39	268	9.8456e+09	0.807203	84	32.0743	1.29699	89	17.7565	1.06103	88	29.64	637	72.6376	6.29053
Q01082	Spectrin beta chain, non-erythrocytic 1 OS=Homo sapiens GN=SPTBN1 PE=1 SV=2 - [SPTB2_HUMAN]	530.314	44.54	23	73	81	188	3.95278e+08	0.714119	71	31.1545	2.69849	71	30.7251	1.85003	79	18.811	2364	274.439	5.56689
Q9BQA1	Methylosome protein 50 OS=Homo sapiens GN=WDR77 PE=1 SV=1 - [MEP50_HUMAN]	528.295	66.08	3	16	16	166	6.7341e+09	0.889374	51	25.8894	1.25416	52	22.548	1.13298	51	39.0568	342	36.7011	5.17334
B4DVQ5	Eukaryotic translation initiation factor 3 subunit C OS=Homo sapiens GN=EIF3C PE=2 SV=1 - [B4DVQ5_HUMAN]	498.911	42.98	14	35	36	169	2.521e+09	1	60	9.72651	1.56247	60	13.8656	1.5783	62	14.7988	898	103.58	5.52881
Q5HY54	Filamin-A OS=Homo sapiens GN=FLNA PE=1 SV=1 - [Q5HY54_HUMAN]	488.469	42.19	22	74	74	177	2.71921e+08	0.714995	84	36.2567	1.37457	82	24.4405	1.04573	85	29.9259	2607	276.378	6.04932
P55884	Eukaryotic translation initiation factor 3 subunit B OS=Homo sapiens GN=EIF3B PE=1 SV=3 - [EIF3B_HUMAN]	453.061	51.97	9	36	36	161	2.27627e+09	0.919819	57	12.439	1.54946	61	11.1645	1.41149	60	14.8142	814	92.4238	4.99561
A0A0A0MR66	RNA binding motif protein 10, isoform CRA_d OS=Homo sapiens GN=RBM10 PE=1 SV=1 - [A0A0A0MR66_HUMAN]	414.355	47.64	9	43	44	154	1.60163e+09	0.769454	58	18.1004	1.121	58	15.4929	0.855323	60	16.7372	995	110.299	6.27783
P0DMV8	Heat shock 70 kDa protein 1A OS=Homo sapiens GN=HSPA1A PE=1 SV=1 - [HS71A_HUMAN]	376.962	56.47	16	1	27	116	1.33552e+09	1.23788	2	3.03167	0.553749	2	16.0713	0.685477	2	12.9923	641	70.009	5.65576
Q9Y262	Eukaryotic translation initiation factor 3 subunit L OS=Homo sapiens GN=EIF3L PE=1 SV=1 - [EIF3L_HUMAN]	360.256	56.21	13	30	30	123	2.22953e+09	0.985407	42	8.74398	1.4966	41	9.46948	1.46987	39	9.87378	564	66.6844	6.34131
O15371	Eukaryotic translation initiation factor 3 subunit D OS=Homo sapiens GN=EIF3D PE=1 SV=1 - [EIF3D_HUMAN]	358.666	64.78	7	25	25	118	9.73582e+08	0.99805	45	21.8816	1.47109	46	18.4484	1.4145	46	16.6548	548	63.9324	6.04932
B4DNT8	cDNA FLJ54370, highly similar to Heat shock 70 kDa protein 1 OS=Homo sapiens PE=2 SV=1 - [B4DNT8_HUMAN]	342.555	54.78	2	1	25	105	1.05777e+09	0.01	1		1	1		0.01	1		617	67.3778	5.57959
O75533	Splicing factor 3B subunit 1 OS=Homo sapiens GN=SF3B1 PE=1 SV=3 - [SF3B1_HUMAN]	337.608	40.49	10	42	42	123	3.30417e+08	0.577034	53	36.2966	1.70027	54	19.1796	0.953297	54	26.0149	1304	145.738	7.09326
B3KTJ9	cDNA FLJ38393 fis, clone FEBRA2007212 OS=Homo sapiens PE=2 SV=1 - [B3KTJ9_HUMAN]	336.967	60.13	23	36	43	111	10885364992	44.2362	20	51.7614	0.01	15	0	0.236542	15	3530.12	923	102.866	5.22412
D9ZGF8	Rho-associated protein kinase OS=Homo sapiens GN=ROCK1 PE=3 SV=1 - [D9ZGF8_HUMAN]	313.02	39.07	10	44	45	112	3.92866e+08	0.964896	45	20.9419	1.71331	45	32.9113	1.66074	47	20.6486	1354	158.145	5.93506
A0A087X0P6	Protein IGKV2D-29 OS=Homo sapiens GN=IGKV2D-29 PE=1 SV=1 - [A0A087X0P6_HUMAN]	301.566	22.55	22	3	3	99	1.7274e+10	0.01	7	0	1	7	0	0.01	7	0	102	11.1846	5.93506
P23396	40S ribosomal protein S3 OS=Homo sapiens GN=RPS3 PE=1 SV=2 - [RS3_HUMAN]	299.794	78.19	17	20	20	91	2.55192e+09	0.789777	34	30.6804	1.41507	34	15.1426	1.15157	33	20.2758	243	26.6714	9.65674
P11142	Heat shock cognate 71 kDa protein OS=Homo sapiens GN=HSPA8 PE=1 SV=1 - [HSP7C_HUMAN]	296.436	49.69	27	25	29	97	1.23468e+09	1.87672	38	20.9275	0.531382	40	12.9807	0.980516	37	25.377	646	70.8542	5.51611
P60228	Eukaryotic translation initiation factor 3 subunit E OS=Homo sapiens GN=EIF3E PE=1 SV=1 - [EIF3E_HUMAN]	294.756	58.43	13	27	27	103	2.15997e+09	0.972125	35	19.7438	1.49015	35	8.68758	1.34963	35	12.5679	445	52.1874	6.03662
P23588	Eukaryotic translation initiation factor 4B OS=Homo sapiens GN=EIF4B PE=1 SV=2 - [IF4B_HUMAN]	286.604	45.01	12	26	26	106	3.42932e+09	0.871905	31	30.4231	1.21929	33	20.7631	1.1206	31	33.9141	611	69.1103	5.73193
P63244	Guanine nucleotide-binding protein subunit beta-2-like 1 OS=Homo sapiens GN=GNB2L1 PE=1 SV=3 - [GBLP_HUMAN]	286.475	78.86	26	20	20	96	1579916672	0.958416	36	14.4591	1.22519	35	9.69832	1.17361	35	19.0106	317	35.0546	7.69385
O75592	E3 ubiquitin-protein ligase MYCBP2 OS=Homo sapiens GN=MYCBP2 PE=1 SV=3 - [MYCB2_HUMAN]	286.165	20.88	4	52	73	99	3.23534e+08	13.0919	16	44.4825	0.0670373	18	53.9091	1.05442	13	109.663	4640	509.759	7.03467
A8K6V3	cDNA FLJ78677, highly similar to Homo sapiens splicing factor 3b, subunit 3, 130kDa (SF3B3), mRNA OS=Homo sapiens PE=2 SV=1 - [A8K6V3_HUMAN]	284.818	32.95	9	33	33	102	895934576	0.573775	42	34.0624	1.54173	41	24.5507	0.946838	43	33.4935	1217	135.493	5.21143
P52272	Heterogeneous nuclear ribonucleoprotein M OS=Homo sapiens GN=HNRNPM PE=1 SV=3 - [HNRPM_HUMAN]	269.62	49.59	15	20	35	99	2096764812	0.593036	24	17.5135	1.17393	28	14.7611	0.710574	24	19.6232	730	77.4643	8.70459
Q9Y2W1	Thyroid hormone receptor-associated protein 3 OS=Homo sapiens GN=THRAP3 PE=1 SV=2 - [TR150_HUMAN]	269.271	27.75	1	16	23	87	8.0304e+08	0.551176	27	18.5951	1.34706	27	14.9038	0.78892	26	21.7953	955	108.601	10.1548
B2RBI2	cDNA, FLJ95525, highly similar to Homo sapiens synapse associated protein 1, SAP47 homolog (Drosophila) (SYAP1), mRNA OS=Homo sapiens PE=2 SV=1 - [B2RBI2_HUMAN]	259.368	54.83	5	18	18	86	8.20214e+08	0.807609	26	14.3844	1.01445	24	15.8068	0.828058	27	19.9943	352	39.8808	4.52588
O15372	Eukaryotic translation initiation factor 3 subunit H OS=Homo sapiens GN=EIF3H PE=1 SV=1 - [EIF3H_HUMAN]	258.998	69.03	13	22	22	84	1.44544e+09	1	34	18.1393	1.43572	36	14.5576	1.45344	34	23.3472	352	39.9051	6.53662
P68104	Elongation factor 1-alpha 1 OS=Homo sapiens GN=EEF1A1 PE=1 SV=1 - [EF1A1_HUMAN]	257.187	44.81	35	4	13	96	2248596336	0.544675	8	20.227	1.74391	10	50.4318	0.773262	8	19.8769	462	50.1091	9.01221
P07384	Calpain-1 catalytic subunit OS=Homo sapiens GN=CAPN1 PE=1 SV=1 - [CAN1_HUMAN]	253.614	42.58	16	28	28	87	6.4701e+08	0.731527	38	21.0913	0.890297	39	17.4412	0.694265	37	28.9117	714	81.8382	5.66846
C9J9K3	40S ribosomal protein SA (Fragment) OS=Homo sapiens GN=RPSA PE=1 SV=5 - [C9J9K3_HUMAN]	250.366	64.02	6	3	13	73	2.47689e+09	0.913315	4	21.0462	1.45095	6	14.3587	1.18672	4	19.9064	264	29.487	5.24951
Q7L2H7	Eukaryotic translation initiation factor 3 subunit M OS=Homo sapiens GN=EIF3M PE=1 SV=1 - [EIF3M_HUMAN]	243.026	50	8	19	19	86	1673072144	0.937725	32	16.082	1.45064	34	8.55259	1.39444	33	21.4126	374	42.4758	5.63037
B3KM80	Nucleolin, isoform CRA_c OS=Homo sapiens GN=NCL PE=2 SV=1 - [B3KM80_HUMAN]	242.887	40.49	6	22	22	78	1.12299e+09	0.832698	37	25.0205	1.44603	37	18.1863	1.18147	38	27.1983	536	58.5193	4.66553
Q13347	Eukaryotic translation initiation factor 3 subunit I OS=Homo sapiens GN=EIF3I PE=1 SV=1 - [EIF3I_HUMAN]	237.926	75.08	4	18	18	76	1827618196	0.857104	33	23.1631	1.56538	33	9.66409	1.37903	32	18.8319	325	36.4786	5.64307
E7EX73	Eukaryotic translation initiation factor 4 gamma 1 OS=Homo sapiens GN=EIF4G1 PE=1 SV=1 - [E7EX73_HUMAN]	235.501	27.92	17	30	34	87	3.3814e+08	0.998314	28	18.8446	1.90613	29	19.1696	1.85334	29	26.6994	1436	158.547	5.21143
P26641	Elongation factor 1-gamma OS=Homo sapiens GN=EEF1G PE=1 SV=3 - [EF1G_HUMAN]	233.108	45.77	6	21	21	97	2.39704e+09	0.779586	34	29.3169	1.70753	34	17.6678	1.37677	34	30.0837	437	50.0871	6.66846
A8K7F6	cDNA FLJ78244, highly similar to Homo sapiens eukaryotic translation initiation factor 4A, isoform 1 (EIF4A1), mRNA OS=Homo sapiens PE=2 SV=1 - [A8K7F6_HUMAN]	230.622	56.65	32	10	20	78	7.91825e+08	1.27942	14	44.7141	1.36411	14	18.8614	1.41382	14	19.4984	406	46.0926	5.47803
O95071	E3 ubiquitin-protein ligase UBR5 OS=Homo sapiens GN=UBR5 PE=1 SV=2 - [UBR5_HUMAN]	229.157	17.51	8	37	37	83	87639460	1.27111	27	48.0565	0.814474	26	33.1799	0.916548	29	21.513	2799	309.158	5.84619
B3KP90	cDNA FLJ31447 fis, clone NT2NE2000913, highly similar to Protein phosphatase 2C isoform beta (EC 3.1.3.16) OS=Homo sapiens PE=2 SV=1 - [B3KP90_HUMAN]	226.769	45.09	7	15	17	77	9.58688e+08	0.613536	19	37.3064	1.14877	20	12.2848	0.742125	21	24.3578	479	52.6764	5.04639
O75821	Eukaryotic translation initiation factor 3 subunit G OS=Homo sapiens GN=EIF3G PE=1 SV=2 - [EIF3G_HUMAN]	220.556	49.69	9	5	14	72	1.17165e+09	0.988132	10	25.9673	1.48253	10	38.2132	1.47911	10	14.4163	320	35.5889	6.12549
A0A087WTT1	Polyadenylate-binding protein OS=Homo sapiens GN=PABPC1 PE=1 SV=1 - [A0A087WTT1_HUMAN]	213.544	45.02	30	16	23	74	6.577e+08	1.01654	15	9.19463	1.25312	12	21.0637	1.26464	14	25.0804	522	58.4988	9.26123
Q96IR1	RPS4X protein (Fragment) OS=Homo sapiens GN=RPS4X PE=2 SV=2 - [Q96IR1_HUMAN]	202.452	63.37	11	19	19	72	1.63973e+09	0.859142	28	14.3636	1.33866	28	9.34312	1.1634	28	16.6114	243	27.2427	9.93506
Q9BRS2	Serine/threonine-protein kinase RIO1 OS=Homo sapiens GN=RIOK1 PE=1 SV=2 - [RIOK1_HUMAN]	201.906	45.77	4	20	20	80	684620260	0.966366	30	25.3916	1.4828	28	18.8186	1.44149	27	17.5653	568	65.5417	6.18896
P55072	Transitional endoplasmic reticulum ATPase OS=Homo sapiens GN=VCP PE=1 SV=4 - [TERA_HUMAN]	200.409	44.79	11	25	25	66	2.69982e+08	0.976637	24	17.7414	1.11404	25	14.4865	1.14685	25	16.0602	806	89.2657	5.26221
O95714	E3 ubiquitin-protein ligase HERC2 OS=Homo sapiens GN=HERC2 PE=1 SV=2 - [HERC2_HUMAN]	198.568	16.63	14	60	60	77	3.21856e+08	100	8	0	0.0498634	7	89.1452	100	7	0	4834	526.895	6.27783
A6NE09	40S ribosomal protein SA OS=Homo sapiens GN=RPSAP58 PE=1 SV=1 - [A6NE09_HUMAN]	195.073	51.86	3	1	11	57	2.47689e+09	0.01	1		1	1		0.01	1		295	32.8884	4.86865
Q6P2Q9	Pre-mRNA-processing-splicing factor 8 OS=Homo sapiens GN=PRPF8 PE=1 SV=2 - [PRP8_HUMAN]	193.508	21.63	21	44	44	83	1.13163e+08	0.889619	43	23.8164	2.01979	44	36.19	1.61606	44	43.4966	2335	273.427	8.83643
Q05639	Elongation factor 1-alpha 2 OS=Homo sapiens GN=EEF1A2 PE=1 SV=1 - [EF1A2_HUMAN]	193.165	38.44	4	4	11	73	1.89294e+09	0.640838	3	25.8527	1.86764	3	0.18166	1.02635	4	2.99122	463	50.4383	9.02686
O75643	U5 small nuclear ribonucleoprotein 200 kDa helicase OS=Homo sapiens GN=SNRNP200 PE=1 SV=2 - [U520_HUMAN]	184.451	23.92	11	39	39	72	8.78947e+07	0.951578	30	39.2154	2.13686	33	33.9653	1.74249	36	31.0632	2136	244.353	6.06201
P09874	Poly [ADP-ribose] polymerase 1 OS=Homo sapiens GN=PARP1 PE=1 SV=4 - [PARP1_HUMAN]	180.875	37.18	8	27	27	68	2.85629e+08	1.28234	26	19.9136	0.918938	27	12.5827	1.06946	31	19.0192	1014	113.012	8.88037
P61247	40S ribosomal protein S3a OS=Homo sapiens GN=RPS3A PE=1 SV=2 - [RS3A_HUMAN]	180.252	67.05	16	19	19	64	1.75516e+09	0.972004	23	12.8509	1.35714	23	17.5947	1.30463	26	19.8043	264	29.9257	9.72998
P35269	General transcription factor IIF subunit 1 OS=Homo sapiens GN=GTF2F1 PE=1 SV=2 - [T2FA_HUMAN]	178.559	38.3	6	11	23	62	2.65017e+09	0.479345	3	1.40619e+09	0.0583457	4	3052.68	0.01	3	0	517	58.2051	7.48877
K7ER90	Eukaryotic translation initiation factor 3 subunit G (Fragment) OS=Homo sapiens GN=EIF3G PE=1 SV=1 - [K7ER90_HUMAN]	177.194	46.7	3	1	10	52	8.33003e+08										227	25.4258	5.49072
Q15057	Arf-GAP with coiled-coil, ANK repeat and PH domain-containing protein 2 OS=Homo sapiens GN=ACAP2 PE=1 SV=3 - [ACAP2_HUMAN]	168.134	42.93	5	22	22	51	3.20029e+08	0.799452	18	19.0924	1.96736	20	13.7182	1.62456	23	19.2761	778	87.9732	6.80029
B1ANR0	Polyadenylate-binding protein OS=Homo sapiens GN=PABPC4 PE=1 SV=1 - [B1ANR0_HUMAN]	164.787	33.98	16	12	19	56	4.5974e+08	0.874592	12	23.5904	1.38652	13	31.2588	1.14204	15	25.3323	615	67.9279	9.45166
Q08378	Golgin subfamily A member 3 OS=Homo sapiens GN=GOLGA3 PE=1 SV=2 - [GOGA3_HUMAN]	162.601	28.7	5	32	33	58	1.50242e+08	0.438182	32	116.269	4.71912	32	102.138	2.01447	32	46.0953	1498	167.252	5.43994
A0A024R228	Heterogeneous nuclear ribonucleoprotein K, isoform CRA_d OS=Homo sapiens GN=HNRPK PE=4 SV=1 - [A0A024R228_HUMAN]	160.59	50.54	10	18	18	56	3.58041e+08	0.835706	22	26.1826	1.10354	23	19.8468	0.903918	24	17.1834	463	51.1865	5.64307
Q8N3C0	Activating signal cointegrator 1 complex subunit 3 OS=Homo sapiens GN=ASCC3 PE=1 SV=3 - [ASCC3_HUMAN]	159.816	21.3	4	38	39	71	1.21763e+08	0.842574	34	41.468	2.25802	34	31.8773	1.63281	35	26.8266	2202	251.301	7.09326
A0A0D9SFB3	ATP-dependent RNA helicase DDX3X OS=Homo sapiens GN=DDX3X PE=1 SV=1 - [A0A0D9SFB3_HUMAN]	158.812	45.63	18	24	25	60	3.83462e+08	1.72774	28	20.7652	0.676323	29	11.0547	1.13123	28	22.6236	640	70.7961	7.35693
B2R7R5	cDNA, FLJ93570, highly similar to Homo sapiens phosphoribosyl pyrophosphate synthetase-associated protein 2 (PRPSAP2), mRNA OS=Homo sapiens PE=2 SV=1 - [B2R7R5_HUMAN]	156.629	50.95	13	13	16	50	6.34458e+08	0.371786	13	16.6629	0.485303	12	25.256	0.194286	13	21.5117	369	40.8573	7.44482
P60891	Ribose-phosphate pyrophosphokinase 1 OS=Homo sapiens GN=PRPS1 PE=1 SV=2 - [PRPS1_HUMAN]	156.387	60.38	6	8	17	52	2.25391e+09	0.44029	11	21.3083	0.606875	11	11.8827	0.286574	10	25.7891	318	34.8119	6.97607
Q08211	ATP-dependent RNA helicase A OS=Homo sapiens GN=DHX9 PE=1 SV=4 - [DHX9_HUMAN]	152.786	27.24	4	26	26	54	2.27698e+08	0.700963	24	27.8999	1.82415	24	26.9849	1.29734	21	14.6199	1270	140.869	6.84424
P43243	Matrin-3 OS=Homo sapiens GN=MATR3 PE=1 SV=2 - [MATR3_HUMAN]	151.201	30.7	18	21	21	57	3.94748e+08	1.39715	30	16.6846	0.401713	30	17.4766	0.574463	30	27.5903	847	94.5648	6.25244
P46783	40S ribosomal protein S10 OS=Homo sapiens GN=RPS10 PE=1 SV=1 - [RS10_HUMAN]	148.99	51.52	5	1	9	54	1.38117e+09	0.531929	5	22.3181	1.56233	5	6.76858	0.944485	5	19.512	165	18.8859	10.1548
H3BPE1	Microtubule-actin cross-linking factor 1, isoforms 1/2/3/5 OS=Homo sapiens GN=MACF1 PE=1 SV=1 - [H3BPE1_HUMAN]	148.514	8.76	27	50	50	53	6.32375e+07	30.3905	9	464.814	0.0563842	8	2676.64	12.5054	6	11562.6	7555	856.346	5.38916
Q6P3W7	SCY1-like protein 2 OS=Homo sapiens GN=SCYL2 PE=1 SV=1 - [SCYL2_HUMAN]	142.376	30.14	6	22	22	59	3.56192e+08	0.536145	18	51.8316	0.984485	19	14.971	0.546572	22	38.1494	929	103.642	8.22119
D6W5D1	KIAA1212, isoform CRA_a OS=Homo sapiens GN=KIAA1212 PE=4 SV=1 - [D6W5D1_HUMAN]	141.269	16.39	17	23	23	48	8.34793e+07	0.773386	25	39.5247	1.74706	24	23.4229	1.41035	26	23.7152	1788	205.868	5.99854
B4DMT5	Eukaryotic translation initiation factor 3 subunit F OS=Homo sapiens GN=EIF3F PE=2 SV=1 - [B4DMT5_HUMAN]	135.073	64.82	8	13	13	43	1915768436	0.953798	18	8.34104	1.50564	18	10.9333	1.40596	19	17.8921	307	33.219	5.59229
Q9UBQ5	Eukaryotic translation initiation factor 3 subunit K OS=Homo sapiens GN=EIF3K PE=1 SV=1 - [EIF3K_HUMAN]	134.846	65.14	8	10	10	44	1.28164e+09	0.89059	14	15.7067	1.47398	14	4.57572	1.23899	17	17.9606	218	25.0434	4.93213
B2R6F9	cDNA, FLJ92932, highly similar to Homo sapiens serine/threonine kinase 38 (STK38), mRNA OS=Homo sapiens PE=2 SV=1 - [B2R6F9_HUMAN]	133.516	43.87	4	12	17	50	6.78758e+08	0.731637	18	14.3432	0.90024	18	11.5702	0.660302	18	18.5556	465	54.2044	7.15186
P13984	General transcription factor IIF subunit 2 OS=Homo sapiens GN=GTF2F2 PE=1 SV=2 - [T2FB_HUMAN]	133.457	72.29	1	17	17	52	1578913953	99.3955	4	0.89904	0.01	4	0	0.01	3	0	249	28.3628	9.23193
E9PK91	Bcl-2-associated transcription factor 1 OS=Homo sapiens GN=BCLAF1 PE=1 SV=1 - [E9PK91_HUMAN]	133.025	21.13	9	1	17	69	6.77254e+08	0.939284	2	18.0552	1.19184	2	19.4348	1.11948	2	38.4866	871	100.346	9.94971
B2R858	cDNA, FLJ93750, Homo sapiens DEAD (Asp-Glu-Ala-Asp) box polypeptide 6 (DDX6), mRNA OS=Homo sapiens PE=2 SV=1 - [B2R858_HUMAN]	132.62	52.97	20	19	19	43	5.48305e+08	11.2817	13	32.1451	0.057468	10	19.3257	0.613308	9	24.6787	472	53.1827	8.66064
P48634	Protein PRRC2A OS=Homo sapiens GN=PRRC2A PE=1 SV=3 - [PRC2A_HUMAN]	132.227	19.1	4	25	25	59	2.13509e+08	0.565632	22	66.8739	1.73033	21	50.6887	0.993225	27	45.5076	2157	228.724	9.45166
Q9NYF8	Bcl-2-associated transcription factor 1 OS=Homo sapiens GN=BCLAF1 PE=1 SV=2 - [BCLF1_HUMAN]	131.831	23.59	9	3	20	69	6.77254e+08	0.791488	1		0.58336	1					920	106.059	9.979
P67809	Nuclease-sensitive element-binding protein 1 OS=Homo sapiens GN=YBX1 PE=1 SV=3 - [YBOX1_HUMAN]	130.101	53.4	12	7	11	42	4.35914e+08	0.68878	12	5.85773	1.45175	11	10.7112	0.995421	12	18.4284	324	35.9027	9.87646
Q9BVI4	Nucleolar complex protein 4 homolog OS=Homo sapiens GN=NOC4L PE=1 SV=1 - [NOC4L_HUMAN]	128.298	40.5	2	18	18	47	2.51793e+08	0.37879	22	29.5307	1.27942	20	28.8874	0.564654	21	20.0532	516	58.4307	7.48877
Q16531	DNA damage-binding protein 1 OS=Homo sapiens GN=DDB1 PE=1 SV=1 - [DDB1_HUMAN]	127.233	25.96	20	23	23	59	1.52066e+08	0.769018	26	26.3787	1.15994	23	22.2662	0.941609	23	9.1788	1140	126.887	5.26221
B4E0S6	cDNA FLJ55635, highly similar to pre-mRNA-splicing factorATP-dependent RNA helicase DHX15 (EC 3.6.1.-) OS=Homo sapiens PE=2 SV=1 - [B4E0S6_HUMAN]	125.196	25.13	2	18	18	46	172954706	0.58924	23	30.0844	1.51121	20	11.9357	0.918448	20	19.2813	784	89.4906	7.45947
Q9H2U1	ATP-dependent RNA helicase DHX36 OS=Homo sapiens GN=DHX36 PE=1 SV=2 - [DHX36_HUMAN]	124.802	32.84	7	24	26	41	2.29318e+08	4.62868	13	27.3509	0.185704	14	46.4617	0.759566	11	23.7325	1008	114.688	7.6792
A0A087WZZ5	Splicing factor 3B subunit 2 OS=Homo sapiens GN=SF3B2 PE=1 SV=1 - [A0A087WZZ5_HUMAN]	124.319	26.18	9	24	24	55	2.9771e+08	0.556823	25	32.5921	1.49027	26	14.5864	0.950215	27	27.1713	871	97.5247	5.66846
P49327	Fatty acid synthase OS=Homo sapiens GN=FASN PE=1 SV=3 - [FAS_HUMAN]	123.932	18.52	2	33	33	44	1.01361e+08	0.888059	24	43.6928	1.72173	25	33.7278	1.42376	28	28.5499	2511	273.254	6.44287
Q8WWY3	U4/U6 small nuclear ribonucleoprotein Prp31 OS=Homo sapiens GN=PRPF31 PE=1 SV=2 - [PRP31_HUMAN]	122.894	46.89	6	19	19	46	5.33503e+08	0.579092	23	39.7549	1.00618	24	19.6275	0.623403	24	21.2326	499	55.4214	5.78271
Q9BUA3	Uncharacterized protein C11orf84 OS=Homo sapiens GN=C11orf84 PE=1 SV=3 - [CK084_HUMAN]	122.12	65.62	3	15	15	40	2.16163e+08	0.470379	17	52.2625	0.821519	15	29.7782	0.30009	15	92.106	381	41.0114	5.0083
P61221	ATP-binding cassette sub-family E member 1 OS=Homo sapiens GN=ABCE1 PE=1 SV=1 - [ABCE1_HUMAN]	121.591	38.23	4	18	18	41	3.48962e+08	1.13468	20	23.0937	2.05669	20	19.6447	2.45405	19	25.1715	599	67.271	8.33838
Q05D20	THRAP3 protein (Fragment) OS=Homo sapiens GN=THRAP3 PE=2 SV=1 - [Q05D20_HUMAN]	120.073	25.74	4	2	8	35	4.29239e+08	0.70762	3	4.11499	1.21136	3	3.16392	0.862697	3	10.5319	373	41.589	11.5903
P39019	40S ribosomal protein S19 OS=Homo sapiens GN=RPS19 PE=1 SV=2 - [RS19_HUMAN]	119.083	42.76	7	9	9	42	1.01469e+09	0.89131	12	17.0706	1.31605	12	8.57002	1.18147	12	8.42883	145	16.0505	10.3159
Q14558	Phosphoribosyl pyrophosphate synthase-associated protein 1 OS=Homo sapiens GN=PRPSAP1 PE=1 SV=2 - [KPRA_HUMAN]	118.719	47.19	6	9	12	38	4.47963e+08	0.400164	9	12.0285	0.712619	8	37.6175	0.23303	9	68.0013	356	39.3686	7.1958
Q8IZH2	5'-3' exoribonuclease 1 OS=Homo sapiens GN=XRN1 PE=1 SV=1 - [XRN1_HUMAN]	118.143	28.31	7	33	33	46	1.78895e+08	23.1704	8	213.308	0.0872054	8	69.0254	2.06724	6	139.273	1706	193.985	7.21045
P62249	40S ribosomal protein S16 OS=Homo sapiens GN=RPS16 PE=1 SV=2 - [RS16_HUMAN]	117.626	61.64	8	11	11	44	1.48482e+09	0.912132	13	12.0304	1.27177	12	4.34734	1.19779	12	7.30261	146	16.435	10.2134
E7EQG2	Eukaryotic initiation factor 4A-II OS=Homo sapiens GN=EIF4A2 PE=1 SV=1 - [E7EQG2_HUMAN]	117.191	32.32	16	1	11	39	7.91825e+08	0.876694	1		1.81516	1		1.59134	1		362	41.2642	5.64307
P15880	40S ribosomal protein S2 OS=Homo sapiens GN=RPS2 PE=1 SV=2 - [RS2_HUMAN]	116.971	56.66	20	16	16	43	1.50893e+09	0.89378	20	15.6231	1.32064	20	15.4284	1.14975	21	15.5708	293	31.3046	10.2427
P62424	60S ribosomal protein L7a OS=Homo sapiens GN=RPL7A PE=1 SV=2 - [RL7A_HUMAN]	116.255	32.71	4	11	11	40	4.65713e+08	0.80341	12	26.9303	1.49738	13	22.0679	1.20334	13	16.4652	266	29.977	10.6089
E9PKG1	Protein arginine N-methyltransferase 1 OS=Homo sapiens GN=PRMT1 PE=1 SV=1 - [E9PKG1_HUMAN]	115.688	49.23	14	15	15	37	2.46889e+08	0.630588	18	23.0546	1.35883	19	28.8327	0.858927	17	19.1538	325	37.6848	6.15088
P36578	60S ribosomal protein L4 OS=Homo sapiens GN=RPL4 PE=1 SV=5 - [RL4_HUMAN]	114.194	32.55	10	13	13	44	8.25148e+08	0.904842	16	15.909	1.47693	17	10.8345	1.39687	16	25.0364	427	47.6674	11.063
A5YKK6	CCR4-NOT transcription complex subunit 1 OS=Homo sapiens GN=CNOT1 PE=1 SV=2 - [CNOT1_HUMAN]	113.982	11.74	13	24	24	43	4.88489e+07	0.939486	21	39.8675	0.705508	19	42.5962	0.586822	19	38.4938	2376	266.768	7.10791
P17987	T-complex protein 1 subunit alpha OS=Homo sapiens GN=TCP1 PE=1 SV=1 - [TCPA_HUMAN]	113.497	41.01	11	19	19	44	1.67494e+08	0.991835	17	24.6189	1.15371	17	27.8023	1.10591	18	15.3689	556	60.3056	6.11279
P31943	Heterogeneous nuclear ribonucleoprotein H OS=Homo sapiens GN=HNRNPH1 PE=1 SV=4 - [HNRH1_HUMAN]	112.711	37.19	31	10	12	38	6.19962e+08	0.894402	14	32.0694	1.24767	15	17.4435	1.09601	13	20.0163	449	49.1984	6.30322
Q96P47	Arf-GAP with GTPase, ANK repeat and PH domain-containing protein 3 OS=Homo sapiens GN=AGAP3 PE=1 SV=2 - [AGAP3_HUMAN]	112.127	24.11	21	6	17	34	8.18765e+08	44.2016	2	1.15912	0.01	2	0	0.0538089	2	2245.52	875	94.9853	7.97217
P62269	40S ribosomal protein S18 OS=Homo sapiens GN=RPS18 PE=1 SV=3 - [RS18_HUMAN]	109.738	48.03	4	10	10	37	1.57871e+09	0.909948	14	10.5381	1.30994	14	3.87936	1.17421	14	18.1618	152	17.7079	10.9897
Q8NCE2	Myotubularin-related protein 14 OS=Homo sapiens GN=MTMR14 PE=1 SV=2 - [MTMRE_HUMAN]	109.402	34.31	9	15	15	39	2.52343e+08	0.97734	18	38.2392	1.17862	18	23.135	1.11762	20	32.2997	650	72.1578	6.23975
P78371	T-complex protein 1 subunit beta OS=Homo sapiens GN=CCT2 PE=1 SV=4 - [TCPB_HUMAN]	109.037	39.63	5	16	16	38	2.26094e+08	0.984831	14	59.2897	1.10231	16	20.2932	0.955699	15	27.9838	535	57.4521	6.45557
P07900	Heat shock protein HSP 90-alpha OS=Homo sapiens GN=HSP90AA1 PE=1 SV=5 - [HS90A_HUMAN]	108.788	30.19	21	14	20	38	3.01357e+08	1.18594	11	29.6821	1.09316	12	37.3961	1.34033	12	21.8716	732	84.6067	5.021
P18124	60S ribosomal protein L7 OS=Homo sapiens GN=RPL7 PE=1 SV=1 - [RL7_HUMAN]	107.596	53.63	11	15	15	47	6.63207e+08	0.899072	18	15.1448	1.52061	18	6.38055	1.40231	18	31.9445	248	29.2072	10.6528
M0QZM1	Heterogeneous nuclear ribonucleoprotein M (Fragment) OS=Homo sapiens GN=HNRNPM PE=1 SV=1 - [M0QZM1_HUMAN]	107.174	43.08	1	1	16	42	2.03122e+08	0.555027	1		1.32873	1		0.737481	1		383	40.0163	6.72705
P46781	40S ribosomal protein S9 OS=Homo sapiens GN=RPS9 PE=1 SV=3 - [RS9_HUMAN]	106.81	48.45	7	14	14	47	1.44561e+09	0.992194	17	8.91129	1.3393	18	4.68969	1.2782	17	10.3945	194	22.5776	10.6528
P13639	Elongation factor 2 OS=Homo sapiens GN=EEF2 PE=1 SV=4 - [EF2_HUMAN]	106.206	30.42	7	21	22	39	1.7292e+08	0.801596	21	33.689	1.39515	22	24.5287	1.16193	21	25.8709	858	95.277	6.82959
P11908	Ribose-phosphate pyrophosphokinase 2 OS=Homo sapiens GN=PRPS2 PE=1 SV=2 - [PRPS2_HUMAN]	105.263	51.57	5	5	14	37	2.25391e+09	0.380868	6	32.037	0.708692	6	15.9847	0.267201	6	15.5331	318	34.747	6.60986
Q9Y5B9	FACT complex subunit SPT16 OS=Homo sapiens GN=SUPT16H PE=1 SV=1 - [SP16H_HUMAN]	105.014	25.88	2	22	22	38	2.14139e+08	1.6543	18	59.0973	1.6166	20	50.583	2.93262	20	60.6803	1047	119.838	5.65576
O43290	U4/U6.U5 tri-snRNP-associated protein 1 OS=Homo sapiens GN=SART1 PE=1 SV=1 - [SNUT1_HUMAN]	104.975	27.5	5	15	15	37	7.52589e+07	0.843105	11	30.4362	2.05535	15	23.2396	1.55273	12	39.6554	800	90.2003	6.12549
Q9NZI8	Insulin-like growth factor 2 mRNA-binding protein 1 OS=Homo sapiens GN=IGF2BP1 PE=1 SV=2 - [IF2B1_HUMAN]	102.806	30.68	2	13	15	39	393899994	0.857207	12	20.3811	1.65325	12	14.671	1.39834	13	17.6751	577	63.4412	9.20264
B4DKX4	cDNA FLJ58014, highly similar to Homo sapiens programmed cell death 4, transcript variant 1, mRNA OS=Homo sapiens PE=2 SV=1 - [B4DKX4_HUMAN]	102.343	41.1	6	15	16	36	2.56703e+08	0.936329	15	8.84535	1.45718	14	12.9655	1.3503	14	17.2626	455	50.1974	5.46533
P11021	78 kDa glucose-regulated protein OS=Homo sapiens GN=HSPA5 PE=1 SV=2 - [GRP78_HUMAN]	101.612	25.69	2	11	13	35	7.16782e+08	0.855812	12	22.2865	1.05774	12	9.01007	0.92569	12	56.7734	654	72.2884	5.16064
Q92841	Probable ATP-dependent RNA helicase DDX17 OS=Homo sapiens GN=DDX17 PE=1 SV=2 - [DDX17_HUMAN]	99.5599	27.02	5	11	18	37	2.82939e+08	1.18704	12	23.882	1.31311	12	26.0813	1.5355	12	22.3047	729	80.222	8.26514
P39023	60S ribosomal protein L3 OS=Homo sapiens GN=RPL3 PE=1 SV=2 - [RL3_HUMAN]	99.2776	33	15	11	11	37	5.05877e+08	0.907829	15	39.6124	1.47178	17	15.0705	1.32567	16	21.4852	403	46.0798	10.1841
D3DWK1	Eukaryotic translation elongation factor 1 delta (Guanine nucleotide exchange protein), isoform CRA_b OS=Homo sapiens GN=EEF1D PE=3 SV=1 - [D3DWK1_HUMAN]	98.842	24.88	30	2	12	33	7.498e+08	0.713864	4	13.2478	1.54033	4	6.99149	1.15262	4	6.53494	647	71.3781	6.41748
P12956	X-ray repair cross-complementing protein 6 OS=Homo sapiens GN=XRCC6 PE=1 SV=2 - [XRCC6_HUMAN]	98.2995	34.48	16	17	17	39	186872018	0.959366	17	32.0928	1.57383	17	22.5597	1.34092	18	26.14	609	69.7991	6.63916
P26640	Valine--tRNA ligase OS=Homo sapiens GN=VARS PE=1 SV=4 - [SYVC_HUMAN]	97.6374	19.3	5	19	19	39	9.74799e+07	0.724945	19	33.3248	1.57434	20	26.0366	1.22358	20	36.0077	1264	140.387	7.59131
Q59GE4	Ribosomal protein S10 variant (Fragment) OS=Homo sapiens PE=4 SV=1 - [Q59GE4_HUMAN]	97.0864	48.85	3	1	9	34	1.38117e+09										174	19.8473	9.90576
P0CW22	40S ribosomal protein S17-like OS=Homo sapiens GN=RPS17L PE=1 SV=1 - [RS17L_HUMAN]	97.0432	57.04	6	8	8	32	5.40755e+08	0.814537	12	21.6255	1.30872	12	10.5373	1.0832	12	26.6594	135	15.5404	9.84717
Q00610	Clathrin heavy chain 1 OS=Homo sapiens GN=CLTC PE=1 SV=5 - [CLH1_HUMAN]	96.9819	18.57	7	20	20	36	8.49799e+07	0.715514	20	39.0459	1.70829	19	28.1394	1.11931	23	29.738	1675	191.493	5.69385
A0A024RAM4	Microtubule-associated protein 1B, isoform CRA_b OS=Homo sapiens GN=MAP1B PE=4 SV=1 - [A0A024RAM4_HUMAN]	96.9191	13.25	17	22	22	35	9.85792e+07	0.55446	15	28.8217	1.50705	14	32.4464	0.994619	17	45.8359	2468	270.454	4.80518
Q5W0B1	RING finger protein 219 OS=Homo sapiens GN=RNF219 PE=1 SV=1 - [RN219_HUMAN]	96.3702	28.79	1	16	16	33	2.97508e+08	0.416898	13	28.1786	1.08791	12	12.5404	0.512768	14	31.5479	726	81.0657	5.71924
B7Z2Z8	T-complex protein 1 subunit delta OS=Homo sapiens PE=2 SV=1 - [B7Z2Z8_HUMAN]	96.0127	32.09	5	12	13	37	1.79266e+08	0.9135	13	9.98747	1.13053	14	12.3236	1.09295	13	10.7948	483	52.2678	6.56592
E7ENZ3	T-complex protein 1 subunit epsilon OS=Homo sapiens GN=CCT5 PE=1 SV=1 - [E7ENZ3_HUMAN]	95.8786	34.57	16	11	12	38	1.67648e+08	1.03184	11	27.8325	1.11472	10	22.4775	1.01025	11	23.0739	486	53.814	6.41748
P55060	Exportin-2 OS=Homo sapiens GN=CSE1L PE=1 SV=3 - [XPO2_HUMAN]	93.8821	23.07	6	19	19	36	1.78399e+08	1	18	30.1803	1.65958	17	32.1391	1.92615	19	47.559	971	110.346	5.77002
F8W6I7	Heterogeneous nuclear ribonucleoprotein A1 OS=Homo sapiens GN=HNRNPA1 PE=1 SV=2 - [F8W6I7_HUMAN]	93.856	47.23	16	11	13	34	236684590	0.583401	9	31.6577	1.41153	9	13.3688	0.889542	11	29.8265	307	33.1348	9.12939
P04632	Calpain small subunit 1 OS=Homo sapiens GN=CAPNS1 PE=1 SV=1 - [CPNS1_HUMAN]	93.4535	39.93	11	9	9	34	5.52417e+08	0.88206	10	16.0462	1	11	3.93057	0.80876	12	13.9584	268	28.2977	5.19873
O94906	Pre-mRNA-processing factor 6 OS=Homo sapiens GN=PRPF6 PE=1 SV=1 - [PRP6_HUMAN]	93.3621	17.75	1	16	16	33	71763149	0.849674	15	24.5085	1.93302	14	27.5587	1.73567	14	19.4683	941	106.858	8.25049
E7EU96	Casein kinase II subunit alpha OS=Homo sapiens GN=CSNK2A1 PE=1 SV=1 - [E7EU96_HUMAN]	93.3465	46.75	14	13	15	38	552513347	3.26961	20	27.522	0.280216	21	15.0347	0.913463	20	27.9353	385	45.2819	7.94287
Q9Y4E8	Ubiquitin carboxyl-terminal hydrolase 15 OS=Homo sapiens GN=USP15 PE=1 SV=3 - [UBP15_HUMAN]	93.0837	20.08	9	17	17	35	6.3499e+07	1.13664	17	40.2737	0.994607	17	22.3345	1.09486	16	67.2893	981	112.348	5.22412
P62081	40S ribosomal protein S7 OS=Homo sapiens GN=RPS7 PE=1 SV=1 - [RS7_HUMAN]	93.0346	51.03	3	8	8	29	1.01284e+09	0.87018	9	14.0554	1.29431	10	11.3195	1.11863	9	16.4088	194	22.1133	10.0962
P62318	Small nuclear ribonucleoprotein Sm D3 OS=Homo sapiens GN=SNRPD3 PE=1 SV=1 - [SMD3_HUMAN]	92.7903	47.62	2	4	4	27	1.3355e+09	0.715822	6	2.60692	1.1307	6	2.93302	0.80483	6	8.21927	126	13.9073	10.3159
Q9P219	Protein Daple OS=Homo sapiens GN=CCDC88C PE=1 SV=3 - [DAPLE_HUMAN]	92.7309	15.19	5	23	23	39	5.61064e+07	0.732446	17	56.1161	1.44823	21	27.281	1.06075	19	39.3411	2028	228.091	6.22705
A8K4Z4	cDNA FLJ75549, highly similar to Homo sapiens ribosomal protein, large, P0 (RPLP0), transcript variant 1, mRNA OS=Homo sapiens PE=2 SV=1 - [A8K4Z4_HUMAN]	92.6183	57.73	19	14	14	31	8.57228e+08	0.887782	11	17.7856	1.50127	11	7.68229	1.35495	12	27.3638	317	34.2178	5.97314
A6NLN1	Polypyrimidine tract binding protein 1, isoform CRA_b OS=Homo sapiens GN=PTBP1 PE=1 SV=4 - [A6NLN1_HUMAN]	92.0677	38.71	12	11	12	30	4.76001e+08	0.760771	10	23.9471	1.19995	10	16.0533	0.958792	11	18.0203	527	56.4753	9.37842
B3KRR4	cDNA FLJ34750 fis, clone MESAN2009580, highly similar to Peptidyl-prolyl cis-trans isomerase-like 4 (EC 5.2.1.8) OS=Homo sapiens PE=2 SV=1 - [B3KRR4_HUMAN]	92.0284	43.48	5	12	12	36	1.41949e+08	0.886377	16	22.7234	1.11995	15	17.2525	0.868715	16	46.8926	368	42.0211	4.90674
P62244	40S ribosomal protein S15a OS=Homo sapiens GN=RPS15A PE=1 SV=2 - [RS15A_HUMAN]	91.5901	59.23	9	8	8	35	1.69694e+09	0.911044	13	21.0569	1.31445	12	22.9652	1.19879	13	6.80708	130	14.83	10.1255
P62241	40S ribosomal protein S8 OS=Homo sapiens GN=RPS8 PE=1 SV=2 - [RS8_HUMAN]	90.7842	41.35	3	7	7	30	1.7987e+09	0.882823	12	8.55376	1.30132	10	5.0666	1.19136	10	6.71713	208	24.1902	10.3159
A0A024R914	Centrosomal protein 350kDa, isoform CRA_a OS=Homo sapiens GN=CEP350 PE=4 SV=1 - [A0A024R914_HUMAN]	90.7055	12.51	8	28	28	37	1.45073e+08	5.73489	13	366.862	0.145947	15	59.451	0.657658	12	374.097	3117	350.715	6.34131
B4DDB5	cDNA FLJ54284, highly similar to Transcription initiation factor IIF alpha subunit (EC 2.7.11.1) OS=Homo sapiens PE=2 SV=1 - [B4DDB5_HUMAN]	90.4575	26.02	1	1	13	30	2.39565e+09										415	46.352	5.89697
A8K590	cDNA FLJ77456, highly similar to Homo sapiens interleukin enhancer binding factor 3, 90kDa (ILF3), transcript variant 2, mRNA OS=Homo sapiens PE=2 SV=1 - [A8K590_HUMAN]	90.3791	33.62	18	19	19	39	2.42006e+08	0.803558	20	24.3632	1.70085	20	15.5765	1.40036	22	17.3182	702	76.0027	7.75244
Q15459	Splicing factor 3A subunit 1 OS=Homo sapiens GN=SF3A1 PE=1 SV=1 - [SF3A1_HUMAN]	89.9183	28.63	4	17	17	36	1.97887e+08	0.440162	16	31.8733	1.74693	17	22.6218	0.837235	17	11.4211	793	88.8305	5.22412
A9X7H1	Eukaryotic translation elongation factor 1 alpha (Fragment) OS=Homo sapiens PE=2 SV=1 - [A9X7H1_HUMAN]	89.7518	38.98	1	2	6	40	1.19182e+09										177	19.3659	7.28369
Q8N680	Zinc finger and BTB domain-containing protein 2 OS=Homo sapiens GN=ZBTB2 PE=1 SV=1 - [ZBTB2_HUMAN]	89.6894	25.1	2	8	8	30	9.8664e+07	1.23258	13	26.4053	0.584736	13	18.1385	0.637284	13	40.5795	514	57.3003	6.1001
P62979	Ubiquitin-40S ribosomal protein S27a OS=Homo sapiens GN=RPS27A PE=1 SV=2 - [RS27A_HUMAN]	88.7397	54.49	43	7	7	38	8.28476e+08	1.63088	11	37.6792	1.32266	11	20.0461	2.24306	12	8.32733	156	17.9535	9.64209
B4DLR3	cDNA FLJ54020, highly similar to Heterogeneous nuclear ribonucleoprotein U OS=Homo sapiens PE=2 SV=1 - [B4DLR3_HUMAN]	88.662	24.36	7	14	14	33	4.95349e+08	0.775845	12	23.7908	1.82186	13	16.7918	1.33341	12	32.323	784	86.8064	6.43018
M0R0F0	40S ribosomal protein S5 (Fragment) OS=Homo sapiens GN=RPS5 PE=1 SV=1 - [M0R0F0_HUMAN]	88.5991	38	5	7	7	24	1929065497	0.917139	11	18.0208	1.32992	11	7.44038	1.20729	11	19.4222	200	22.3768	9.5542
Q14677	Clathrin interactor 1 OS=Homo sapiens GN=CLINT1 PE=1 SV=1 - [EPN4_HUMAN]	88.3075	20.64	1	12	12	33	2.32851e+08	0.583186	16	12.7397	1.59181	16	25.4263	0.921137	17	21.3506	625	68.2158	6.41748
P62906	60S ribosomal protein L10a OS=Homo sapiens GN=RPL10A PE=1 SV=2 - [RL10A_HUMAN]	88.0915	35.94	3	9	9	33	4.2604e+08	0.927237	14	9.9009	1.43969	14	15.4213	1.36804	14	9.25859	217	24.8155	9.93506
P05198	Eukaryotic translation initiation factor 2 subunit 1 OS=Homo sapiens GN=EIF2S1 PE=1 SV=3 - [IF2A_HUMAN]	87.5238	49.52	4	12	12	31	2.42356e+08	1.49669	13	28.4921	1.52167	14	20.8302	2.28393	12	23.2567	315	36.0894	5.08447
P50990	T-complex protein 1 subunit theta OS=Homo sapiens GN=CCT8 PE=1 SV=4 - [TCPQ_HUMAN]	86.6984	31.57	5	16	16	31	3.749e+08	0.966045	18	18.2261	1.14592	17	22.8678	1.05108	17	28.8471	548	59.5825	5.60498
O43719	HIV Tat-specific factor 1 OS=Homo sapiens GN=HTATSF1 PE=1 SV=1 - [HTSF1_HUMAN]	86.1867	27.95	5	16	16	35	1.13055e+08	1	15	7.94541	1.77166	16	88.2368	1.39145	17	71.2082	755	85.8006	4.39893
A8K7N0	cDNA FLJ75556, highly similar to Homo sapiens ribosomal protein L14, mRNA OS=Homo sapiens PE=2 SV=1 - [A8K7N0_HUMAN]	85.8128	30.73	6	1	6	24	4.17726e+08	1.00853	4	5.83622	1.73233	5	16.059	1.72198	4	24.6421	218	23.6311	10.8433
Q6N021	Methylcytosine dioxygenase TET2 OS=Homo sapiens GN=TET2 PE=1 SV=3 - [TET2_HUMAN]	84.8166	14.19	6	19	19	33	6.39467e+07	0.576752	16	27.9233	0.923385	16	14.7186	0.565749	16	26.0717	2002	223.671	7.98682
tr	010 010	83.7194	31.06	1	17	17	30	974536211	1	15	0	100	14	0	100	14	0	763	87.4951	6.37939
P54105	Methylosome subunit pICln OS=Homo sapiens GN=CLNS1A PE=1 SV=1 - [ICLN_HUMAN]	83.4447	56.12	7	8	8	31	7.83157e+08	0.832168	9	27.7516	1.57875	9	40.9559	1.02297	10	13.6376	237	26.1989	4.10693
Q2NL82	Pre-rRNA-processing protein TSR1 homolog OS=Homo sapiens GN=TSR1 PE=1 SV=1 - [TSR1_HUMAN]	83.2093	27.36	3	16	16	32	2.46295e+08	0.641645	16	30.2477	1.6626	16	55.6045	1.26121	17	26.0534	804	91.7519	7.41553
B3KX19	cDNA FLJ44500 fis, clone UTERU3000828, highly similar to 116 kDa U5 small nuclear ribonucleoprotein component OS=Homo sapiens PE=2 SV=1 - [B3KX19_HUMAN]	83.1255	35.86	16	23	24	39	1.36442e+08	0.677473	20	44.8912	2.09358	20	26.5336	1.2516	19	40.2185	962	108.142	4.99561
A8K6G9	cDNA FLJ76871, highly similar to Homo sapiens DEAH (Asp-Glu-Ala-His) box polypeptide 38 (DHX38), mRNA OS=Homo sapiens PE=2 SV=1 - [A8K6G9_HUMAN]	82.8242	19.89	11	18	18	29	1.22238e+08	0.911946	14	36.6642	0.958307	15	22.0013	0.695497	14	40.77	1227	140.387	6.53662
B4DNG2	cDNA FLJ59357, highly similar to Probable ATP-dependent RNA helicase DDX5 (EC 3.6.1.-) OS=Homo sapiens PE=2 SV=1 - [B4DNG2_HUMAN]	82.7623	28.49	14	7	14	32	2.75345e+08	0.918527	8	14.4936	1.33925	8	19.0891	1.3817	8	24.6341	544	61.4779	8.85107
P07437	Tubulin beta chain OS=Homo sapiens GN=TUBB PE=1 SV=2 - [TBB5_HUMAN]	82.2003	37.61	71	6	11	26	192932246	0.767607	6	18.4662	1.57187	7	43.4753	1.30338	6	17.9194	444	49.639	4.89404
O15294	UDP-N-acetylglucosamine--peptide N-acetylglucosaminyltransferase 110 kDa subunit OS=Homo sapiens GN=OGT PE=1 SV=3 - [OGT1_HUMAN]	82.1628	26.1	5	20	20	36	1.4777e+08	0.645369	18	19.428	0.976308	17	18.6665	0.622383	18	19.6564	1046	116.85	6.69775
Q9BSV4	SFPQ protein (Fragment) OS=Homo sapiens GN=SFPQ PE=2 SV=2 - [Q9BSV4_HUMAN]	81.1603	19.56	5	9	10	29	2.58792e+08	0.546637	11	24.1436	2.68669	11	38.8575	1.46903	13	47.1483	634	68.5879	8.82178
B2R8E4	cDNA, FLJ93859, highly similar to Homo sapiens protein phosphatase 1A (formerly 2C), magnesium-dependent, alpha isoform (PPM1A), mRNA OS=Homo sapiens PE=2 SV=1 - [B2R8E4_HUMAN]	80.8956	28.27	7	6	8	25	1.37423e+08	0.641964	3	35.343	1.41875	4	4.13243	0.826234	4	22.6688	382	42.4067	5.36377
O15084	Serine/threonine-protein phosphatase 6 regulatory ankyrin repeat subunit A OS=Homo sapiens GN=ANKRD28 PE=1 SV=5 - [ANR28_HUMAN]	80.81	21.94	3	15	15	32	1.02467e+08	0.678713	14	18.5648	1.24113	15	13.0836	0.790138	14	13.0857	1053	112.894	6.25244
P19474	E3 ubiquitin-protein ligase TRIM21 OS=Homo sapiens GN=TRIM21 PE=1 SV=1 - [RO52_HUMAN]	80.0144	34.74	2	12	12	28	5.17966e+08	0.804315	8	32.4584	0.801713	8	29.4266	0.688899	8	11.6746	475	54.1351	6.37939
P23381	Tryptophan--tRNA ligase, cytoplasmic OS=Homo sapiens GN=WARS PE=1 SV=2 - [SYWC_HUMAN]	79.4796	40.76	17	12	12	27	1.27178e+08	0.759948	6	31.2163	1.11692	7	14.3812	0.970579	7	31.6861	471	53.1316	6.22705
B7Z855	Ubiquitin carboxyl-terminal hydrolase OS=Homo sapiens PE=2 SV=1 - [B7Z855_HUMAN]	79.3362	24.83	9	20	20	37	1.62235e+08	0.896075	21	26.8388	0.989037	21	32.1549	0.771758	20	34.0144	1003	116.952	5.89697
H6VRF8	Keratin 1 OS=Homo sapiens GN=KRT1 PE=3 SV=1 - [H6VRF8_HUMAN]	79.0414	41.3	17	14	18	24	2.97548e+08	0.01	1		1	1		0.01	1		644	66.013	8.11865
P30050	60S ribosomal protein L12 OS=Homo sapiens GN=RPL12 PE=1 SV=1 - [RL12_HUMAN]	77.7271	63.03	5	8	8	27	7.48437e+08	0.781632	8	10.9759	1.4805	8	4.45937	1.1873	9	9.00323	165	17.8075	9.42236
P62280	40S ribosomal protein S11 OS=Homo sapiens GN=RPS11 PE=1 SV=3 - [RS11_HUMAN]	77.5179	46.2	3	9	9	38	1.00052e+09	0.947967	14	14.0673	1.25482	14	7.35583	1.20398	14	13.1031	158	18.419	10.3013
Q96N67	Dedicator of cytokinesis protein 7 OS=Homo sapiens GN=DOCK7 PE=1 SV=4 - [DOCK7_HUMAN]	77.3288	17.15	10	27	27	37	4.96605e+07	0.847935	19	24.826	1.97885	19	19.9931	1.75555	20	52.3181	2140	242.407	6.80029
Q9BW34	EEF1D protein (Fragment) OS=Homo sapiens GN=EEF1D PE=2 SV=2 - [Q9BW34_HUMAN]	77.2404	26.91	16	1	11	28	5.18417e+08	0.710394	3	54.1339	1.44287	3	58.6306	1.025	3	1.03361e+12	550	60.8451	7.54736
Q15643	Thyroid receptor-interacting protein 11 OS=Homo sapiens GN=TRIP11 PE=1 SV=3 - [TRIPB_HUMAN]	77.039	13.59	5	21	21	32	1.06889e+08	0.695481	19	52.1788	1.49763	18	42.804	1.1295	19	47.4077	1979	227.447	5.26221
Q05CK9	SYNCRIP protein (Fragment) OS=Homo sapiens GN=SYNCRIP PE=2 SV=1 - [Q05CK9_HUMAN]	76.8756	32.67	4	1	13	29	1.36573e+08	0.921948	1		1.31932	1		1.21634	1		453	50.6189	6.7124
Q8NC51	Plasminogen activator inhibitor 1 RNA-binding protein OS=Homo sapiens GN=SERBP1 PE=1 SV=2 - [PAIRB_HUMAN]	76.6143	32.11	5	12	12	28	1.28294e+08	1.02118	16	13.5075	1.15024	16	23.9404	1.18134	16	15.5069	408	44.9385	8.646
P62263	40S ribosomal protein S14 OS=Homo sapiens GN=RPS14 PE=1 SV=3 - [RS14_HUMAN]	76.0414	65.56	4	7	7	26	8.39555e+08	0.751198	11	26.8358	1.28279	11	12.4439	0.962961	11	18.7144	151	16.2625	10.0522
Q13200	26S proteasome non-ATPase regulatory subunit 2 OS=Homo sapiens GN=PSMD2 PE=1 SV=3 - [PSMD2_HUMAN]	75.9705	15.97	8	12	12	29	6.0175e+07	1.23521	10	35.3119	0.965092	10	18.826	1.18735	9	23.3857	908	100.136	5.19873
P62753	40S ribosomal protein S6 OS=Homo sapiens GN=RPS6 PE=1 SV=1 - [RS6_HUMAN]	75.4177	32.93	6	8	8	28	1290699968	0.806775	11	32.6567	1.33287	12	23.428	1.0676	11	35.5556	249	28.663	10.8433
B4DMA2	cDNA FLJ54023, highly similar to Heat shock protein HSP 90-beta OS=Homo sapiens PE=2 SV=1 - [B4DMA2_HUMAN]	74.9513	22.74	24	10	16	31	3.01357e+08	1.16319	9	40.6471	1.38496	10	44.1703	1.4443	9	16.492	686	79.1451	5.021
Q9UMS4	Pre-mRNA-processing factor 19 OS=Homo sapiens GN=PRPF19 PE=1 SV=1 - [PRP19_HUMAN]	74.9275	29.96	5	10	10	31	2.988e+08	0.52383	13	12.9314	1.15557	13	10.1347	0.596791	14	19.2146	504	55.1463	6.60986
A0A024R7W5	YTH domain family, member 3, isoform CRA_a OS=Homo sapiens GN=YTHDF3 PE=1 SV=1 - [A0A024R7W5_HUMAN]	74.4359	30.9	9	7	12	26	304152551	0.542925	7	88.1071	1.40688	5	38.3339	0.834521	6	52.2713	534	58.2752	9.23193
B2R6U8	cDNA, FLJ93125, highly similar to Homo sapiens cleavage and polyadenylation specific factor 5, 25 kDa(CPSF5), mRNA OS=Homo sapiens PE=2 SV=1 - [B2R6U8_HUMAN]	74.0434	42.73	5	10	10	25	2.81312e+08	0.552681	12	10.7698	1.22001	12	19.6665	0.683241	12	13.2318	227	26.1987	8.82178
B3KX11	T-complex protein 1 subunit gamma OS=Homo sapiens PE=2 SV=1 - [B3KX11_HUMAN]	74	34.29	13	13	13	28	1.51856e+08	0.878945	13	21.1706	1.06804	14	9.62566	0.937861	13	13.2605	522	57.909	6.93213
D6RAN4	60S ribosomal protein L9 (Fragment) OS=Homo sapiens GN=RPL9 PE=1 SV=5 - [D6RAN4_HUMAN]	73.85	40.66	8	8	8	30	2.07142e+08	0.974601	10	27.4062	1.45689	12	25.15	1.35152	10	14.9969	182	20.8614	10.1987
Q59GL1	Synaptotagmin binding, cytoplasmic RNA interacting protein variant (Fragment) OS=Homo sapiens PE=2 SV=1 - [Q59GL1_HUMAN]	73.5839	25.47	5	1	13	28	1.36573e+08										534	59.5699	8.73389
A0A087X2G1	ATP-dependent RNA helicase DDX1 OS=Homo sapiens GN=DDX1 PE=1 SV=1 - [A0A087X2G1_HUMAN]	71.1482	21.24	4	11	11	25	72234838	1.00286	11	11.3883	1.52624	10	42.7771	1.53998	11	24.2871	659	73.9284	7.75244
Q9UIS4	Small nuclear ribonucleoprotein-associated protein OS=Homo sapiens GN=SNRPB PE=3 SV=1 - [Q9UIS4_HUMAN]	71.0762	27.98	13	8	8	30	1.17755e+09	0.778478	8	11.1152	1.15091	8	11.03	0.881992	9	34.5103	243	27.249	9.40771
P05387	60S acidic ribosomal protein P2 OS=Homo sapiens GN=RPLP2 PE=1 SV=1 - [RLA2_HUMAN]	70.2638	69.57	2	4	4	19	400358390	0.697523	9	23.753	1.77484	8	32.3953	1.2018	8	46.0145	115	11.6578	4.53857
A0A024R652	Methylenetetrahydrofolate dehydrogenase (NADP+ dependent) 1, methenyltetrahydrofolate cyclohydrolase, formyltetrahydrofolate synthetase, isoform CRA_a OS=Homo sapiens GN=MTHFD1 PE=3 SV=1 - [A0A024R652_HUMAN]	70.1743	21.71	5	16	16	25	1.00441e+08	0.781471	9	21.2075	1.55784	10	37.1522	1.24747	9	32.8319	935	101.467	7.18115
H7C3U4	E3 ubiquitin-protein ligase MYCBP2 (Fragment) OS=Homo sapiens GN=MYCBP2 PE=1 SV=1 - [H7C3U4_HUMAN]	70.1724	28.75	2	1	22	28	2.98683e+08										1061	117.825	6.82959
Q9NXV2	BTB/POZ domain-containing protein KCTD5 OS=Homo sapiens GN=KCTD5 PE=1 SV=1 - [KCTD5_HUMAN]	69.7564	63.25	2	8	9	26	1.03089e+09	0.600075	14	34.4617	0.863482	14	14.6748	0.5173	14	22.8427	234	26.0761	6.23975
A8K525	cDNA FLJ76817, highly similar to Homo sapiens non-POU domain containing, octamer-binding (NONO), mRNA OS=Homo sapiens PE=2 SV=1 - [A8K525_HUMAN]	69.6392	21.87	6	8	9	26	2.23136e+08	0.538872	11	45.9775	1.78821	11	27.8487	0.984559	11	18.3141	471	54.2534	9.20264
E3W994	CLIP-associating protein 2 OS=Homo sapiens GN=CLASP2 PE=1 SV=2 - [E3W994_HUMAN]	69.5319	18.15	30	18	18	31	7.0948e+07	0.649664	15	26.1201	1.36542	15	27.6894	0.971031	16	31.3556	1273	138.778	8.33838
Q9UPQ3	Arf-GAP with GTPase, ANK repeat and PH domain-containing protein 1 OS=Homo sapiens GN=AGAP1 PE=1 SV=4 - [AGAP1_HUMAN]	69.4385	21.7	24	2	13	20	5.49164e+08	14.8001	1								857	94.4115	7.94287
Q9Y6M1	Insulin-like growth factor 2 mRNA-binding protein 2 OS=Homo sapiens GN=IGF2BP2 PE=1 SV=2 - [IF2B2_HUMAN]	69.4379	23.71	3	9	11	32	1.57805e+08	0.686073	9	26.8966	1.9274	9	33.103	1.31801	10	21.6752	599	66.0806	8.45557
A0A087X0M4	Kanadaptin OS=Homo sapiens GN=SLC4A1AP PE=1 SV=1 - [A0A087X0M4_HUMAN]	68.4649	29.11	5	13	13	27	1.75133e+08	0.676469	15	18.1613	1.52441	16	18.1309	1.04394	15	34.1559	742	82.839	5.09717
O00425	Insulin-like growth factor 2 mRNA-binding protein 3 OS=Homo sapiens GN=IGF2BP3 PE=1 SV=2 - [IF2B3_HUMAN]	68.4035	30.74	2	10	13	26	2.36886e+08	0.807885	11	36.9115	1.76892	10	37.4505	1.35973	10	23.4767	579	63.6656	8.86572
Q9Y2H1	Serine/threonine-protein kinase 38-like OS=Homo sapiens GN=STK38L PE=1 SV=3 - [ST38L_HUMAN]	68.2603	26.94	11	8	13	30	1.95095e+08	0.577911	7	13.098	1	7	6.82228	0.644877	8	25.6266	464	53.9684	6.81494
A8KA74	cDNA FLJ76065 OS=Homo sapiens PE=2 SV=1 - [A8KA74_HUMAN]	68.0589	29.64	5	21	21	33	1.36995e+08	0.435095	17	27.006	1.24412	15	18.873	0.548287	18	35.0778	857	97.6093	7.69385
P60866	40S ribosomal protein S20 OS=Homo sapiens GN=RPS20 PE=1 SV=1 - [RS20_HUMAN]	67.8928	29.41	4	5	5	26	1.39167e+09	0.841233	8	15.0881	1.29882	8	3.28797	1.07988	8	19.8467	119	13.3643	9.93506
H0Y4R1	Inosine-5'-monophosphate dehydrogenase 2 (Fragment) OS=Homo sapiens GN=IMPDH2 PE=1 SV=1 - [H0Y4R1_HUMAN]	67.5247	30.64	7	10	10	26	9.58809e+07	0.813818	11	11.3794	1.1216	11	13.2203	0.932692	11	23.4409	470	51.0352	8.17725
O75822	Eukaryotic translation initiation factor 3 subunit J OS=Homo sapiens GN=EIF3J PE=1 SV=2 - [EIF3J_HUMAN]	66.9127	30.23	3	8	8	24	7.0153e+08	1.05952	9	7.4047	1.50644	9	7.73374	1.64288	9	19.4663	258	29.0445	4.83057
A0A024RA27	Heterogeneous nuclear ribonucleoprotein A2/B1, isoform CRA_b OS=Homo sapiens GN=HNRPA2B1 PE=4 SV=1 - [A0A024RA27_HUMAN]	66.8599	43.11	5	9	11	30	2.13352e+08	0.361887	5	21.9285	2.10352	5	29.2832	0.894353	6	32.33	341	35.9839	8.646
O14654	Insulin receptor substrate 4 OS=Homo sapiens GN=IRS4 PE=1 SV=1 - [IRS4_HUMAN]	66.8287	19.25	1	16	16	29	1.3865e+08	3.57862	10	82.4018	0.246207	8	34.5306	0.934514	9	19.6169	1257	133.685	8.44092
P19784	Casein kinase II subunit alpha' OS=Homo sapiens GN=CSNK2A2 PE=1 SV=1 - [CSK22_HUMAN]	66.3769	48.57	8	11	13	24	4.0651e+08	6.12263	7	24.0624	0.143174	9	31.2282	0.911099	7	45.4309	350	41.1871	8.55811
Q8WVW5	Putative uncharacterized protein (Fragment) OS=Homo sapiens PE=2 SV=1 - [Q8WVW5_HUMAN]	66.1704	32.51	95	3	8	26	7.34921e+08	0.466171	4	52.8638	1.34403	5	21.4303	0.706382	4	31.1649	363	40.4772	6.13818
P41091	Eukaryotic translation initiation factor 2 subunit 3 OS=Homo sapiens GN=EIF2S3 PE=1 SV=3 - [IF2G_HUMAN]	65.5774	32.84	7	11	11	28	315024848	1.29493	11	21.2782	1.43365	13	15.1317	2.13959	11	15.0616	472	51.0772	8.39697
Q06830	Peroxiredoxin-1 OS=Homo sapiens GN=PRDX1 PE=1 SV=1 - [PRDX1_HUMAN]	65.5284	56.28	4	7	9	24	3.86672e+08	0.741164	7	22.8189	1.53372	7	27.2114	1.00232	8	29.5472	199	22.0963	8.1333
P62854	40S ribosomal protein S26 OS=Homo sapiens GN=RPS26 PE=1 SV=3 - [RS26_HUMAN]	65.454	44.35	5	4	4	23	8.74069e+08	0.740004	9	17.5102	1.39884	9	10.514	0.978715	9	19.9986	115	13.0071	11.0044
A0A0A0MSX9	Isoleucine--tRNA ligase, cytoplasmic OS=Homo sapiens GN=IARS PE=1 SV=1 - [A0A0A0MSX9_HUMAN]	64.9397	13.77	12	14	14	25	7.19254e+07	0.909884	9	15.2757	1.6486	9	35.3995	1.47865	10	43.2632	1242	142.198	6.0874
B2R5U1	cDNA, FLJ92620, highly similar to Homo sapiens staphylococcal nuclease domain containing 1 (SND1),mRNA OS=Homo sapiens PE=2 SV=1 - [B2R5U1_HUMAN]	64.4655	21.81	7	13	13	26	5.23816e+07	1.45343	12	40.2496	1.21477	13	21.0167	1.79446	12	21.4881	885	99.6093	6.96143
Q4W5L2	Alpha-synuclein (Fragment) OS=Homo sapiens GN=SNCA PE=3 SV=1 - [Q4W5L2_HUMAN]	64.3408	60.78	8	4	5	21	1.57941e+08	0.856466	5	9.32241	1.48661	7	24.3581	1.23022	5	12.1307	102	10.1835	9.5249
P13010	X-ray repair cross-complementing protein 5 OS=Homo sapiens GN=XRCC5 PE=1 SV=3 - [XRCC5_HUMAN]	63.9357	27.73	4	14	15	31	1.33832e+08	0.909544	12	34.8355	2.00637	13	49.3217	1.31112	15	26.2389	732	82.6523	5.80811
Q9BQG0	Myb-binding protein 1A OS=Homo sapiens GN=MYBBP1A PE=1 SV=2 - [MBB1A_HUMAN]	63.4568	14.91	6	15	15	24	4.69495e+07	0.751809	7	10.0724	1.69935	8	28.921	1.05926	13	57.1655	1328	148.762	9.27588
P46777	60S ribosomal protein L5 OS=Homo sapiens GN=RPL5 PE=1 SV=3 - [RL5_HUMAN]	62.8121	32.32	6	8	8	26	4.49803e+08	0.964379	14	15.1731	1.43713	14	15.4557	1.27873	12	25.4723	297	34.3407	9.71533
C9JR56	DNA-binding protein SATB OS=Homo sapiens GN=SATB2 PE=1 SV=1 - [C9JR56_HUMAN]	62.7724	17.51	5	6	9	25	3.19064e+08	0.913796	6	32.9414	0.241549	5	4.46504	0.254528	6	23.3763	674	75.9878	7.50342
P06748	Nucleophosmin OS=Homo sapiens GN=NPM1 PE=1 SV=2 - [NPM_HUMAN]	62.7001	36.05	8	9	9	22	6.85232e+08	0.754557	11	6.92787	1.5422	10	13.4836	1.16302	10	14.0241	294	32.5548	4.77979
B7Z4L7	cDNA FLJ59035, highly similar to RNA-binding region-containing protein 2 OS=Homo sapiens PE=2 SV=1 - [B7Z4L7_HUMAN]	62.6959	26.41	16	7	7	17	7.88191e+07	0.961174	6	23.038	1.27069	6	10.6682	1.30658	7	17.6816	337	36.4414	5.73193
Q9HCE1	Putative helicase MOV-10 OS=Homo sapiens GN=MOV10 PE=1 SV=2 - [MOV10_HUMAN]	62.3999	18.15	5	14	14	23	4.92323e+07	0.549906	6	160.669	1.83567	7	54.4406	1.04077	9	45.247	1003	113.599	8.82178
B3KPS3	cDNA FLJ32131 fis, clone PEBLM2000267, highly similar to Tubulin alpha-ubiquitous chain OS=Homo sapiens PE=2 SV=1 - [B3KPS3_HUMAN]	61.6099	30.77	40	10	10	22	1.84038e+08	0.561402	9	61.7358	2.26189	10	19.8378	1.54796	10	28.5722	416	46.2118	5.12256
E7EUN2	Arf-GAP with GTPase, ANK repeat and PH domain-containing protein 1 OS=Homo sapiens GN=AGAP1 PE=1 SV=1 - [E7EUN2_HUMAN]	61.1358	15.53	21	1	12	18	5.40524e+08										1069	116.547	8.71924
Q08945	FACT complex subunit SSRP1 OS=Homo sapiens GN=SSRP1 PE=1 SV=1 - [SSRP1_HUMAN]	60.9768	20.17	4	13	13	25	1.7405e+08	1.71075	10	29.6484	1.42325	13	23.4193	2.7087	10	22.8293	709	81.0244	6.87354
A0A024R1T4	Trinucleotide repeat containing 6B, isoform CRA_b OS=Homo sapiens GN=TNRC6B PE=4 SV=1 - [A0A024R1T4_HUMAN]	60.8731	12.18	6	11	11	22	4.26596e+07	0.882799	8	13.2286	1.18107	8	29.5674	0.99631	9	49.8471	1527	162.068	6.52197
B5BUB5	Autoantigen La (Fragment) OS=Homo sapiens GN=SSB PE=2 SV=1 - [B5BUB5_HUMAN]	60.7177	24.75	9	8	8	19	9.68445e+07	0.764797	8	21.4989	1.42506	8	18.8464	1.13438	8	22.0436	408	46.8382	7.12256
Q9Y657	Spindlin-1 OS=Homo sapiens GN=SPIN1 PE=1 SV=3 - [SPIN1_HUMAN]	60.6014	43.51	1	6	8	24	4.73879e+08	0.691047	9	29.8331	0.865868	9	32.1586	0.574127	9	36.2276	262	29.5818	6.96143
A6H8X9	Centrosomal protein 170kDa OS=Homo sapiens GN=CEP170 PE=2 SV=1 - [A6H8X9_HUMAN]	60.5789	15.68	19	18	18	20	2.25196e+08	15.0456	8	45.715	0.0508738	9	33.7503	0.75731	8	14.7828	1460	161.34	7.00537
E7EQV9	Ribosomal protein L15 (Fragment) OS=Homo sapiens GN=RPL15 PE=1 SV=1 - [E7EQV9_HUMAN]	60.3362	45.4	9	8	8	23	4.13126e+08	0.778827	10	24.3591	1.36084	10	8.931	1.07447	10	23.0611	174	20.4971	11.2827
I3L397	Eukaryotic translation initiation factor 5A (Fragment) OS=Homo sapiens GN=EIF5A PE=1 SV=5 - [I3L397_HUMAN]	60.1404	49.66	8	7	7	21	2.94124e+08	0.596055	9	26.0833	1.24334	9	19.6434	0.72698	9	21.8899	147	16.108	4.99561
Q9BXP5	Serrate RNA effector molecule homolog OS=Homo sapiens GN=SRRT PE=1 SV=1 - [SRRT_HUMAN]	59.0027	12.33	6	11	11	25	8.73509e+07	0.955973	9	24.6166	0.947609	10	18.5203	0.710161	11	51.2177	876	100.604	5.96045
B4DKS8	cDNA FLJ57121, highly similar to Heterogeneous nuclear ribonucleoprotein F OS=Homo sapiens PE=2 SV=1 - [B4DKS8_HUMAN]	58.6862	29.29	2	5	7	18	2.76621e+08	0.629793	3	3.90894	1.51325	4	16.5646	1.09006	4	17.2995	338	37.2318	6.04932
P09661	U2 small nuclear ribonucleoprotein A' OS=Homo sapiens GN=SNRPA1 PE=1 SV=2 - [RU2A_HUMAN]	58.5575	30.59	9	7	7	19	2.94486e+08	0.527279	8	24.6818	1.46429	8	9.66938	0.865086	9	14.2616	255	28.3981	8.6167
P24534	Elongation factor 1-beta OS=Homo sapiens GN=EEF1B2 PE=1 SV=3 - [EF1B_HUMAN]	58.4672	55.11	5	7	8	21	5.49493e+08	0.755593	7	14.564	1.64318	8	29.8205	1.22819	7	16.3213	225	24.7483	4.66553
P16989	Y-box-binding protein 3 OS=Homo sapiens GN=YBX3 PE=1 SV=4 - [YBOX3_HUMAN]	58.3182	26.34	8	3	7	19	2.40202e+08	8.85877	2	63683.5	1.55138	2	12.7602	10.5711	2	25707.4	372	40.066	9.77393
G3V1A4	Cofilin 1 (Non-muscle), isoform CRA_a OS=Homo sapiens GN=CFL1 PE=1 SV=1 - [G3V1A4_HUMAN]	58.1876	54.36	9	6	7	16	6.5751e+07	0.498106	6	55.1741	1.54875	6	35.0991	1.00207	6	14.731	149	16.8008	8.35303
B7Z6P1	cDNA FLJ53662, highly similar to Actin, alpha skeletal muscle OS=Homo sapiens PE=2 SV=1 - [B7Z6P1_HUMAN]	57.7667	21.28	56	1	6	21	3.32886e+08	0.522869	1		1.54823	2	16.782	0.905831	1		343	38.5541	5.37646
Q6PKG0	La-related protein 1 OS=Homo sapiens GN=LARP1 PE=1 SV=2 - [LARP1_HUMAN]	57.6436	17.97	10	15	15	26	1.00119e+08	0.696847	13	35.7123	1.44447	12	16.7613	1.13545	13	26.5973	1096	123.434	8.82178
A0A087WYU2	UPF0585 protein C16orf13 OS=Homo sapiens GN=C16orf13 PE=1 SV=1 - [A0A087WYU2_HUMAN]	57.5207	42.39	8	6	6	19	2.05384e+08	2.23959	9	30.0359	0.866937	8	5.76965	1.87728	8	14.8882	184	20.4154	6.771
Q5JSZ5	Protein PRRC2B OS=Homo sapiens GN=PRRC2B PE=1 SV=2 - [PRC2B_HUMAN]	57.3121	7.04	4	9	9	21	7.18488e+07	0.581727	8	35.8068	2.7383	9	24.8009	1.31801	9	21.7622	2229	242.817	8.33838
Q59ET3	Chaperonin containing TCP1, subunit 6A isoform a variant (Fragment) OS=Homo sapiens PE=2 SV=1 - [Q59ET3_HUMAN]	57.2104	28.73	8	12	12	23	1.51619e+08	0.888246	12	56.3616	1.06494	13	40.721	0.998276	13	41.3773	529	57.7255	6.66846
P26373	60S ribosomal protein L13 OS=Homo sapiens GN=RPL13 PE=1 SV=4 - [RL13_HUMAN]	56.7161	27.01	7	6	6	22	3.27954e+08	0.902976	9	14.6683	1.47496	8	26.1095	1.27959	8	51.4107	211	24.2465	11.6489
P62277	40S ribosomal protein S13 OS=Homo sapiens GN=RPS13 PE=1 SV=2 - [RS13_HUMAN]	56.6751	56.29	3	11	11	27	1.7175e+09	0.818519	9	2.77904	1.39387	10	10.5668	1.08106	9	12.0549	151	17.2117	10.5356
O15020	Spectrin beta chain, non-erythrocytic 2 OS=Homo sapiens GN=SPTBN2 PE=1 SV=3 - [SPTN2_HUMAN]	56.5566	5.44	5	4	12	24	1.83918e+08	1	1		100	1		14.3442	2	6305.81	2390	271.157	6.11279
B4DZF2	cDNA FLJ59571, highly similar to Eukaryotic translation initiation factor 4gamma 2 OS=Homo sapiens PE=2 SV=1 - [B4DZF2_HUMAN]	56.4603	16.94	12	14	14	25	7.76389e+07	1.16829	12	45.1348	2.07599	11	29.6187	2.4154	12	59.8408	980	110.19	7.94287
Q92896	Golgi apparatus protein 1 OS=Homo sapiens GN=GLG1 PE=1 SV=2 - [GSLG1_HUMAN]	56.4223	12.89	6	11	11	20	4.49748e+07	0.446478	8	63.804	1.4442	8	40.3091	0.711937	8	18.2621	1179	134.464	6.90283
G3V203	60S ribosomal protein L18 OS=Homo sapiens GN=RPL18 PE=1 SV=1 - [G3V203_HUMAN]	55.5683	32.32	10	6	6	19	3.78945e+08	0.922155	7	30.7957	1.36281	7	10.6654	1.13165	7	19.3585	164	18.7445	11.5903
Q9H1I8	Activating signal cointegrator 1 complex subunit 2 OS=Homo sapiens GN=ASCC2 PE=1 SV=3 - [ASCC2_HUMAN]	55.3224	20.48	7	11	11	25	9.3046e+07	0.797133	9	39.2281	2.28548	8	28.2863	1.58279	10	39.826	757	86.3063	5.16064
O43347	RNA-binding protein Musashi homolog 1 OS=Homo sapiens GN=MSI1 PE=1 SV=1 - [MSI1H_HUMAN]	55.2382	31.22	7	8	8	18	2.02025e+08	0.815383	9	12.4457	1.05814	9	5.66735	0.86344	9	18.4209	362	39.0993	7.85498
Q9P1Y5	Calmodulin-regulated spectrin-associated protein 3 OS=Homo sapiens GN=CAMSAP3 PE=1 SV=2 - [CAMP3_HUMAN]	55.1143	13.45	4	11	11	22	4.75797e+07	0.501917	8	116.94	2.10413	10	128.161	1.10861	9	32.47	1249	134.666	8.35303
P62316	Small nuclear ribonucleoprotein Sm D2 OS=Homo sapiens GN=SNRPD2 PE=1 SV=1 - [SMD2_HUMAN]	55.0376	49.15	3	6	6	18	2.15629e+08	0.663325	4	3.06041	1.4634	5	9.23582	0.980613	5	7.60583	118	13.5182	9.90576
Q01804	OTU domain-containing protein 4 OS=Homo sapiens GN=OTUD4 PE=1 SV=4 - [OTUD4_HUMAN]	54.8309	14	4	11	12	24	3.64477e+07	1.79843	9	45.3969	1.19585	11	31.3277	2.45973	10	59.5409	1114	123.968	6.7124
Q14008	Cytoskeleton-associated protein 5 OS=Homo sapiens GN=CKAP5 PE=1 SV=3 - [CKAP5_HUMAN]	54.7969	8.66	7	13	13	23	5.3206e+07	0.916845	8	23.7038	1.50983	9	17.8697	1.32123	10	51.8726	2032	225.352	7.79639
F8WJN3	Cleavage and polyadenylation-specificity factor subunit 6 OS=Homo sapiens GN=CPSF6 PE=1 SV=1 - [F8WJN3_HUMAN]	54.7167	27.41	4	10	10	25	3.64722e+08	0.565224	11	34.7317	1.2794	9	13.1315	0.724409	9	9.32852	478	52.2378	6.43018
P07814	Bifunctional glutamate/proline--tRNA ligase OS=Homo sapiens GN=EPRS PE=1 SV=5 - [SYEP_HUMAN]	54.5053	10.25	7	11	11	21	3.95633e+07	0.96894	10	23.3071	1.56987	10	40.3775	1.43587	10	24.9638	1512	170.483	7.32764
M0R3D6	60S ribosomal protein L18a (Fragment) OS=Homo sapiens GN=RPL18A PE=1 SV=1 - [M0R3D6_HUMAN]	54.0315	37.59	11	5	5	21	2.83558e+08	1.07873	8	36.748	1.22165	8	23.8936	1.13063	8	11.9908	141	16.7038	10.77
P25398	40S ribosomal protein S12 OS=Homo sapiens GN=RPS12 PE=1 SV=3 - [RS12_HUMAN]	53.6897	47.73	1	6	6	24	7.41879e+08	0.942153	10	11.334	1.2675	11	10.3896	1.19817	10	8.11637	132	14.5055	7.21045
Q53HV2	Chaperonin containing TCP1, subunit 7 (Eta) variant (Fragment) OS=Homo sapiens PE=2 SV=1 - [Q53HV2_HUMAN]	53.2641	28.91	6	12	12	27	1.20934e+08	1.03476	13	36.1608	1.03009	14	29.2003	0.996394	13	21.2822	543	59.3029	7.6499
Q9H7D7	WD repeat-containing protein 26 OS=Homo sapiens GN=WDR26 PE=1 SV=3 - [WDR26_HUMAN]	52.6728	23.75	3	1	11	21	1.46656e+08							0.809826	1		661	72.0787	6.16357
B4DY09	Interleukin enhancer-binding factor 2 OS=Homo sapiens GN=ILF2 PE=1 SV=1 - [B4DY09_HUMAN]	52.5382	36.65	6	9	9	17	2.08608e+08	0.698163	10	33.2644	1.91903	10	25.6295	1.10619	11	30.6111	352	38.8862	4.94482
Q02878	60S ribosomal protein L6 OS=Homo sapiens GN=RPL6 PE=1 SV=3 - [RL6_HUMAN]	52.3985	41.67	12	11	11	24	4.76474e+08	0.925501	12	14.8524	1.64156	12	5.28453	1.54064	12	11.8221	288	32.7076	10.5796
E7ETK0	40S ribosomal protein S24 OS=Homo sapiens GN=RPS24 PE=1 SV=1 - [E7ETK0_HUMAN]	52.3698	34.35	3	5	5	19	3.3305e+08	0.809257	5	9.49718	1.30519	6	10.2074	1.09458	6	13.609	131	15.1873	10.8872
P30041	Peroxiredoxin-6 OS=Homo sapiens GN=PRDX6 PE=1 SV=3 - [PRDX6_HUMAN]	51.9419	50.45	3	10	10	23	1.5231e+08	0.632432	10	16.5554	1.44273	10	23.9087	0.874098	10	18.2932	224	25.0192	6.37939
B4DRF0	cDNA FLJ56418, highly similar to WD repeat protein 26 OS=Homo sapiens PE=2 SV=1 - [B4DRF0_HUMAN]	51.7923	34.81	3	1	11	21	1.2225e+08										451	51.5005	6.21436
E7EX90	Dynactin subunit 1 OS=Homo sapiens GN=DCTN1 PE=1 SV=1 - [E7EX90_HUMAN]	51.0839	10.43	16	10	11	21	2.96497e+07	0.763277	10	19.7209	1.46741	11	22.2204	1.11562	10	21.9311	1256	139.008	5.66846
E7EPN9	Protein PRRC2C OS=Homo sapiens GN=PRRC2C PE=1 SV=1 - [E7EPN9_HUMAN]	50.8986	9.08	6	16	16	23	8.18687e+07	0.756235	11	43.2666	1.69892	14	17.6311	1.53072	12	48.3719	2819	308.589	9.0708
P62258	14-3-3 protein epsilon OS=Homo sapiens GN=YWHAE PE=1 SV=1 - [1433E_HUMAN]	50.8241	28.24	25	4	6	17	1.13057e+08	1.46636	5	30.0463	1.1171	5	50.5758	2.08557	5	16.7093	255	29.1554	4.7417
Q9Y6Y0	Influenza virus NS1A-binding protein OS=Homo sapiens GN=IVNS1ABP PE=1 SV=3 - [NS1BP_HUMAN]	50.5176	27.57	7	11	11	18	1.74487e+08	0.30523	8	375.259	0.780137	7	38.0937	0.15808	7	77.4489	642	71.6829	5.52881
Q9BTQ7	Similar to ribosomal protein L23 (Fragment) OS=Homo sapiens PE=2 SV=1 - [Q9BTQ7_HUMAN]	50.0637	38.06	7	4	4	16	3.77119e+08	1.19185	5	14.9542	0.90506	5	10.4861	1.14057	5	21.0971	134	14.1407	10.2573
B9EGQ5	Protein Wiz OS=Homo sapiens GN=WIZ PE=1 SV=1 - [B9EGQ5_HUMAN]	50.0378	19.23	4	11	11	18	7.50987e+07	0.797462	6	22.5132	0.986097	8	25.1637	0.699103	6	10.9581	832	88.9994	9.48096
E5RFJ3	Cell cycle and apoptosis regulator protein 2 (Fragment) OS=Homo sapiens GN=CCAR2 PE=1 SV=1 - [E5RFJ3_HUMAN]	49.6205	63.58	5	1	7	21	9525285504	39.0656	1		0.01	1		0.01	1		162	17.5386	10.3892
Q6IPH7	RPL14 protein OS=Homo sapiens GN=RPL14 PE=1 SV=1 - [Q6IPH7_HUMAN]	48.6524	31.36	6	1	6	16	331191073	0.9577	1		1.50176	1		1.43823	1		220	23.7722	10.9312
A0A024R201	Proteasome (Prosome, macropain) 26S subunit, non-ATPase, 13, isoform CRA_a OS=Homo sapiens GN=PSMD13 PE=4 SV=1 - [A0A024R201_HUMAN]	47.9516	31.91	13	10	10	20	4.12405e+07	1.22183	7	23.3036	1.08999	8	29.7194	1.243	9	17.1669	376	42.8911	5.80811
E7ET15	U2 snRNP-associated SURP motif-containing protein OS=Homo sapiens GN=U2SURP PE=1 SV=1 - [E7ET15_HUMAN]	47.7901	12.84	7	11	11	23	1.16266e+08	0.540183	13	14.3634	1.59138	13	23.8911	0.843976	14	23.8953	1028	118.175	8.54346
G3V576	Heterogeneous nuclear ribonucleoproteins C1/C2 OS=Homo sapiens GN=HNRNPC PE=1 SV=1 - [G3V576_HUMAN]	47.7453	30.74	30	7	7	17	1.08588e+08	0.522562	6	25.1408	1.70845	6	15.3687	0.897377	8	9.16361	231	25.2411	9.81787
Q9Y6A5	Transforming acidic coiled-coil-containing protein 3 OS=Homo sapiens GN=TACC3 PE=1 SV=1 - [TACC3_HUMAN]	47.7319	12.77	6	8	8	23	4.08513e+07	0.569925	8	46.136	1.77509	8	48.7723	1.12717	9	70.762	838	90.3038	5.04639
P62314	Small nuclear ribonucleoprotein Sm D1 OS=Homo sapiens GN=SNRPD1 PE=1 SV=1 - [SMD1_HUMAN]	47.5609	54.62	4	4	4	14	2.6433e+08	0.6851	4	6.26522	1.20569	4	13.5362	0.901028	6	25.3717	119	13.2734	11.561
Q8IX12	Cell division cycle and apoptosis regulator protein 1 OS=Homo sapiens GN=CCAR1 PE=1 SV=2 - [CCAR1_HUMAN]	47.3497	12.96	7	12	12	20	1.15844e+08	0.943801	10	60.6587	1.34497	10	23.729	1.17952	10	38.4361	1150	132.739	5.75732
Q8NCA5	Protein FAM98A OS=Homo sapiens GN=FAM98A PE=1 SV=1 - [FA98A_HUMAN]	46.6867	25.05	8	5	6	16	3.38908e+07	1.19618	5	13.349	1.31222	5	5.60448	1.52281	6	23.2436	519	55.3663	9.02686
B3KNN7	cDNA FLJ30049 fis, clone ADRGL1000033, highly similar to 26S proteasome non-ATPase regulatory subunit 3 OS=Homo sapiens PE=2 SV=1 - [B3KNN7_HUMAN]	46.5348	22.89	10	10	10	16	4.68828e+07	1.32363	9	64.067	1.25484	10	64.7765	2.31114	9	72.1676	498	57.1966	8.45557
E9PKZ0	60S ribosomal protein L8 (Fragment) OS=Homo sapiens GN=RPL8 PE=1 SV=1 - [E9PKZ0_HUMAN]	46.4597	32.2	6	5	5	20	2.55481e+08	0.883952	11	22.5578	1.54155	11	21.5523	1.37633	10	28.544	205	22.3752	10.7554
P35580	Myosin-10 OS=Homo sapiens GN=MYH10 PE=1 SV=3 - [MYH10_HUMAN]	46.145	6.58	24	6	11	19	2.23538e+07	1.0176	5	3.56309	2.36989	4	46.0316	1.47788	6	28.2319	1976	228.858	5.5415
A0A024R7L5	UPF1 regulator of nonsense transcripts homolog (Yeast), isoform CRA_b OS=Homo sapiens GN=UPF1 PE=4 SV=1 - [A0A024R7L5_HUMAN]	45.979	16.46	8	12	12	18	3.88513e+07	1	9	14.2175	1.92855	10	139.295	1.721	8	43.3513	1118	122.958	6.68311
B7Z8C9	cDNA FLJ55437, highly similar to Homo sapiens WD repeat domain 42A (WDR42A), mRNA OS=Homo sapiens PE=2 SV=1 - [B7Z8C9_HUMAN]	45.8052	21.11	8	9	9	19	6.25564e+07	0.798386	6	18.7467	1.27894	7	17.0818	1.08018	6	17.2575	578	64.8273	5.60498
B2RBD5	cDNA, FLJ95457, highly similar to Homo sapiens tubulin, beta, 4 (TUBB4), mRNA OS=Homo sapiens PE=2 SV=1 - [B2RBD5_HUMAN]	45.5107	21.11	25	1	6	14	115011190										450	50.3722	4.93213
B5BU01	Eukaryotic translation initiation factor 2 beta OS=Homo sapiens GN=EIF2S2 PE=2 SV=1 - [B5BU01_HUMAN]	45.4441	23.12	5	7	7	17	2.08061e+08	1.26406	7	14.1264	1.72774	7	25.7438	2.18131	7	8.20619	333	38.3064	5.93506
Q14684	Ribosomal RNA processing protein 1 homolog B OS=Homo sapiens GN=RRP1B PE=1 SV=3 - [RRP1B_HUMAN]	45.3515	10.29	2	6	6	15	3.26024e+07	0.483339	4	29.6043	1.52606	5	19.6383	0.68269	5	39.7593	758	84.3752	9.75928
B4DUQ9	cDNA FLJ50873, highly similar to DNA replication licensing factor MCM3 OS=Homo sapiens PE=2 SV=1 - [B4DUQ9_HUMAN]	44.883	14.04	8	8	8	16	4.70749e+07	0.677108	6	25.515	1.13803	6	25.2448	0.77057	8	21.6925	762	85.5853	6.15088
Q09161	Nuclear cap-binding protein subunit 1 OS=Homo sapiens GN=NCBP1 PE=1 SV=1 - [NCBP1_HUMAN]	44.3039	18.48	2	12	12	20	3.35309e+07	1.08046	9	11.5109	1.41268	10	67.4738	1.38251	10	102.544	790	91.7805	6.43018
B4E266	cDNA FLJ58466, highly similar to Leucyl-tRNA synthetase, cytoplasmic (EC 6.1.1.4) OS=Homo sapiens PE=2 SV=1 - [B4E266_HUMAN]	44.2754	10.62	14	10	10	18	5.15259e+07	1.08322	6	28.0674	1.4989	7	21.8366	1.79761	6	14.8588	1130	129.105	7.78174
Q96AV8	Transcription factor E2F7 OS=Homo sapiens GN=E2F7 PE=1 SV=3 - [E2F7_HUMAN]	44.2048	15.15	5	10	10	15	4.32515e+07	0.388688	7	98.0042	2.08687	8	108.839	0.88287	9	59.5008	911	99.8265	8.1626
Q15650	Activating signal cointegrator 1 OS=Homo sapiens GN=TRIP4 PE=1 SV=4 - [TRIP4_HUMAN]	43.9931	19.62	10	10	10	20	4.44111e+07	0.931499	10	10.5497	2.10682	10	83.9441	1.7752	11	91.3928	581	66.1049	7.85498
Q86XV5	AGAP3 protein (Fragment) OS=Homo sapiens GN=AGAP3 PE=2 SV=1 - [Q86XV5_HUMAN]	43.7625	25.31	15	1	9	16	4.62972e+08										403	43.321	7.02002
I3L100	Neuralized-like protein 4 (Fragment) OS=Homo sapiens GN=NEURL4 PE=1 SV=5 - [I3L100_HUMAN]	43.3274	12.93	8	13	13	14	1.13755e+08	10.3996	1								1431	153.176	5.8208
Q6NTA2	HNRNPL protein (Fragment) OS=Homo sapiens GN=HNRNPL PE=2 SV=2 - [Q6NTA2_HUMAN]	42.7713	21.85	8	9	9	16	8.72708e+07	0.842053	5	18.3499	1	5	9.53565	0.795513	6	22.0499	572	61.8881	7.38623
Q59GY3	Arginine/serine-rich splicing factor 6 variant (Fragment) OS=Homo sapiens PE=2 SV=1 - [Q59GY3_HUMAN]	42.516	20.43	12	5	6	16	1.70618e+08	1.02221	4	21.0683	1.46293	4	16.4532	2.03689	4	68.6736	279	31.8461	10.9458
Q9H7S9	Zinc finger protein 703 OS=Homo sapiens GN=ZNF703 PE=1 SV=1 - [ZN703_HUMAN]	42.4172	32.54	3	7	8	15	3.58311e+08	0.0166935	4	88.377	1	4	34.8986	0.23321	5	413.14	590	58.1859	8.79248
Q9Y617	Phosphoserine aminotransferase OS=Homo sapiens GN=PSAT1 PE=1 SV=2 - [SERC_HUMAN]	42.2031	25.95	4	9	9	16	5.69917e+07	0.59188	6	85.4683	1.91265	7	58.3502	1.27444	6	32.7396	370	40.3968	7.66455
E5RI99	60S ribosomal protein L30 (Fragment) OS=Homo sapiens GN=RPL30 PE=1 SV=1 - [E5RI99_HUMAN]	42.0088	57.02	5	4	5	13	4.50224e+08	0.85842	6	14.0934	1.46046	6	13.1595	1.20943	6	11.2429	114	12.6476	9.5542
A0A024RDP4	Paraspeckle component 1, isoform CRA_b OS=Homo sapiens GN=PSPC1 PE=4 SV=1 - [A0A024RDP4_HUMAN]	41.8673	27.48	4	8	8	16	1.83128e+08	0.606086	7	6.3183	1.08551	8	9.77358	0.687636	7	25.943	393	45.5423	6.58057
E9PC52	Histone-binding protein RBBP7 OS=Homo sapiens GN=RBBP7 PE=1 SV=1 - [E9PC52_HUMAN]	41.7588	27.16	7	4	6	15	7.3661e+07	0.758851	5	139.137	1.15162	5	20.2809	0.74751	6	55.401	416	46.9088	5.07178
A0A024RCU9	SFRS protein kinase 1, isoform CRA_e OS=Homo sapiens GN=SRPK1 PE=4 SV=1 - [A0A024RCU9_HUMAN]	41.3753	15.33	6	6	6	13	5.00871e+07	0.877314	5	18.7662	1.3748	6	18.9563	1.19116	5	30.1111	548	61.9241	5.69385
B4DSH1	cDNA FLJ51295, highly similar to Cell division cycle 5-like protein OS=Homo sapiens PE=2 SV=1 - [B4DSH1_HUMAN]	41.0354	21.42	3	11	11	16	7.24215e+07	0.261689	9	168.549	1.1945	9	26.814	0.4858	10	37.4233	775	89.1712	8.54346
A0A087WXM6	60S ribosomal protein L17 (Fragment) OS=Homo sapiens GN=RPL17 PE=3 SV=1 - [A0A087WXM6_HUMAN]	40.4754	40.83	14	8	8	19	3.77599e+08	1.04288	10	15.8507	1.39056	10	7.25807	1.46382	11	12.2188	169	19.5732	10.0376
P62851	40S ribosomal protein S25 OS=Homo sapiens GN=RPS25 PE=1 SV=1 - [RS25_HUMAN]	40.1611	29.6	1	5	5	17	1.51622e+09	0.897303	6	3.9317	1.20563	6	0.635286	1.09795	6	4.96121	125	13.7337	10.1108
X1WI28	60S ribosomal protein L10 (Fragment) OS=Homo sapiens GN=RPL10 PE=1 SV=4 - [X1WI28_HUMAN]	40.0935	33.33	12	5	5	17	2.5528e+08	0.992205	6	7.15632	1.2949	7	6.18692	1.2552	7	4.79629	201	23.0571	10.0083
B3KY11	cDNA FLJ46571 fis, clone THYMU3041428, highly similar to Probable ATP-dependent RNA helicase DDX23 (EC 3.6.1.-) OS=Homo sapiens PE=2 SV=1 - [B3KY11_HUMAN]	39.7328	12.13	4	9	9	14	4.73378e+07	0.878706	9	32.7957	1.9406	9	19.9491	1.70357	10	52.4526	800	93.1767	9.49561
Q10471	Polypeptide N-acetylgalactosaminyltransferase 2 OS=Homo sapiens GN=GALNT2 PE=1 SV=1 - [GALT2_HUMAN]	39.2089	20.32	4	9	9	16	5.39164e+07	0.390092	7	38.6112	1.40755	8	35.7034	0.609143	8	30.1008	571	64.6915	8.35303
Q9UPN1	Serine/threonine-protein phosphatase (Fragment) OS=Homo sapiens GN=PPP1CC PE=3 SV=1 - [Q9UPN1_HUMAN]	39.183	16.67	13	2	4	11	5.85937e+07	0.782443	3	91.9307	1.15322	3	34.7069	1.11135	3	13.7146	294	33.7518	5.24951
P62266	40S ribosomal protein S23 OS=Homo sapiens GN=RPS23 PE=1 SV=3 - [RS23_HUMAN]	38.9313	48.25	5	6	6	14	7.41036e+08	0.897079	4	4.31863	1.28123	4	1.27472	1.13953	4	4.63021	143	15.7977	10.4917
Q12800	Alpha-globin transcription factor CP2 OS=Homo sapiens GN=TFCP2 PE=1 SV=2 - [TFCP2_HUMAN]	38.5297	21.51	5	6	8	11	1.48317e+08	0.0338527	4	502.743	0.533391	4	117.593	0.01	4	0	502	57.2197	5.79541
Q9UQ35	Serine/arginine repetitive matrix protein 2 OS=Homo sapiens GN=SRRM2 PE=1 SV=2 - [SRRM2_HUMAN]	38.4989	4.76	11	9	9	15	4.8064e+07	0.620177	10	74.4755	2.41633	9	59.5686	1.62432	9	36.5623	2752	299.438	12.0591
Q9UKY7	Protein CDV3 homolog OS=Homo sapiens GN=CDV3 PE=1 SV=1 - [CDV3_HUMAN]	38.3985	39.53	6	5	5	10	8.74138e+07	1.27275	4	49.0004	2.11019	4	36.478	2.09517	5	19.3225	258	27.3184	6.40479
P84090	Enhancer of rudimentary homolog OS=Homo sapiens GN=ERH PE=1 SV=1 - [ERH_HUMAN]	38.2119	36.54	2	4	4	17	122684614	0.467637	6	4.23007	1.36568	5	16.9547	0.613077	5	18.6332	104	12.251	5.92236
Q14789	Golgin subfamily B member 1 OS=Homo sapiens GN=GOLGB1 PE=1 SV=2 - [GOGB1_HUMAN]	38.201	5.46	7	11	11	16	1.99657e+07	0.676927	10	63.0448	1.64949	8	85.6859	1.12588	8	4.05606e+11	3259	375.79	4.99561
A0A024R2Z6	Guanine nucleotide binding protein-like 3 (Nucleolar), isoform CRA_b OS=Homo sapiens GN=GNL3 PE=4 SV=1 - [A0A024R2Z6_HUMAN]	38.0564	16.57	5	8	8	15	2.62307e+07	0.840587	6	27.3552	1.63215	8	22.2219	1.91787	7	53.1345	537	60.5345	8.79248
Q15365	Poly(rC)-binding protein 1 OS=Homo sapiens GN=PCBP1 PE=1 SV=2 - [PCBP1_HUMAN]	37.9733	26.69	2	4	6	15	1.46281e+08	0.863268	3	26.1142	1.42075	3	6.93729	1.17048	3	22.2583	356	37.4739	7.09326
Q96F86	Enhancer of mRNA-decapping protein 3 OS=Homo sapiens GN=EDC3 PE=1 SV=1 - [EDC3_HUMAN]	37.6971	28.15	12	9	9	13	4.50489e+08	26.9285	3	9.21823	0.115659	3	285.73	3.11454	3	5.54943e+07	508	56.0424	7.10791
B2R9L6	cDNA, FLJ94450, highly similar to Homo sapiens cyclin-dependent kinase 9 (CDC2-related kinase) (CDK9), mRNA OS=Homo sapiens PE=2 SV=1 - [B2R9L6_HUMAN]	37.6869	26.61	118	7	9	16	6.49303e+07	0.731401	6	21.0118	1.54859	7	26.2781	1.14357	6	27.2323	372	42.7202	8.79248
Q17RS7	Flap endonuclease GEN homolog 1 OS=Homo sapiens GN=GEN1 PE=1 SV=2 - [GEN_HUMAN]	37.2837	19.82	12	13	14	18	182854574	63.1595	2	76.8516	0.0912436	2	43.7998	19.9811	2	912.535	908	102.819	7.81104
A0A024R4E5	High density lipoprotein binding protein (Vigilin), isoform CRA_a OS=Homo sapiens GN=HDLBP PE=1 SV=1 - [A0A024R4E5_HUMAN]	37.202	10.09	26	10	10	13	3.38004e+07	1.05218	6	35.6393	1.30589	8	46.3743	1.39685	6	16.6658	1268	141.352	6.87354
Q13243	Serine/arginine-rich splicing factor 5 OS=Homo sapiens GN=SRSF5 PE=1 SV=1 - [SRSF5_HUMAN]	37.0819	19.49	6	4	5	16	1.67045e+08	1.01728	3	3.10819	1.71048	3	20.4654	1.54998	5	13.8079	272	31.2453	11.5903
P63173	60S ribosomal protein L38 OS=Homo sapiens GN=RPL38 PE=1 SV=2 - [RL38_HUMAN]	36.9572	48.57	4	5	5	16	1.42841e+08	1.53166	5	6.21542	1.10934	5	7.03842	1.63922	5	5.35629	70	8.21273	10.0962
Q09028	Histone-binding protein RBBP4 OS=Homo sapiens GN=RBBP4 PE=1 SV=3 - [RBBP4_HUMAN]	36.901	30.35	11	5	7	15	7.6968e+07	0.499185	3	19.9482	1.14226	2	23.0095	0.609482	2	33.4752	425	47.6261	4.89404
B5BU24	14-3-3 protein beta/alpha OS=Homo sapiens GN=YWHAB PE=2 SV=1 - [B5BU24_HUMAN]	36.7236	24.39	19	3	5	14	8.93681e+07	0.829777	3	14.0522	0.931032	3	6.98816	0.809788	3	21.1957	246	28.0948	4.83057
P14373	Zinc finger protein RFP OS=Homo sapiens GN=TRIM27 PE=1 SV=1 - [TRI27_HUMAN]	36.4955	20.86	4	8	8	14	7.34852e+07	0.633614	5	3.49979	1.12771	5	11.4329	0.689684	6	38.3593	513	58.4518	6.21436
Q9Y3I0	tRNA-splicing ligase RtcB homolog OS=Homo sapiens GN=RTCB PE=1 SV=1 - [RTCB_HUMAN]	36.4673	22.57	4	8	8	15	8.97622e+07	0.773066	6	38.0376	1.21857	7	53.1852	1.16274	6	55.5406	505	55.1749	7.2251
P35579	Myosin-9 OS=Homo sapiens GN=MYH9 PE=1 SV=4 - [MYH9_HUMAN]	35.4663	6.84	29	6	11	16	2.74899e+07	1.14936	3	5.425	1.50817	3	6.68736	1.45818	6	33.1469	1960	226.392	5.60498
Q14204	Cytoplasmic dynein 1 heavy chain 1 OS=Homo sapiens GN=DYNC1H1 PE=1 SV=5 - [DYHC1_HUMAN]	35.4155	3.75	3	14	14	15	1.59476e+07	0.924778	7	11.6332	1.93663	8	69.6789	1.60326	7	49.4046	4646	532.072	6.40479
A8K9U0	cDNA FLJ78260, highly similar to Homo sapiens RNA binding motif protein 4, mRNA OS=Homo sapiens PE=2 SV=1 - [A8K9U0_HUMAN]	35.2954	26.37	9	7	7	13	3.87502e+07	0.998377	5	18.2286	1.26939	6	19.0329	1.20404	5	9.98195	364	40.2586	7.07861
A8K566	cDNA FLJ78246, highly similar to Homo sapiens splicing factor 3a, subunit 3, 60kDa (SF3A3), mRNA OS=Homo sapiens PE=2 SV=1 - [A8K566_HUMAN]	35.1949	19.96	6	8	8	18	9.76262e+07	0.479852	9	33.0654	1.82948	9	97.1072	0.865891	9	39.6505	501	58.7543	5.42725
Q2L6I2	ABC50 protein OS=Homo sapiens GN=ABCF1 PE=3 SV=1 - [Q2L6I2_HUMAN]	35.0573	13.51	7	8	9	11	4.90689e+07	1.42463	4	30.497	1.1114	4	35.7075	1.58333	6	43.1634	807	91.6235	7.6792
Q13442	28 kDa heat- and acid-stable phosphoprotein OS=Homo sapiens GN=PDAP1 PE=1 SV=1 - [HAP28_HUMAN]	35.0339	22.1	2	4	4	11	8.17905e+07	0.908374	4	6.12198	1.39471	3	3.80788	1.63916	3	13.9381	181	20.6176	8.86572
D3DP78	Aspartyl-tRNA synthetase, isoform CRA_b OS=Homo sapiens GN=DARS PE=3 SV=1 - [D3DP78_HUMAN]	34.6713	23.93	9	9	9	15	6.50309e+07	0.802191	10	56.5256	1.75164	10	36.7086	1.20935	9	22.1413	468	53.4303	6.53662
P22102	Trifunctional purine biosynthetic protein adenosine-3 OS=Homo sapiens GN=GART PE=1 SV=1 - [PUR2_HUMAN]	34.2664	13.27	12	10	10	17	3.65138e+07	0.827024	8	10.8012	1.50004	9	15.8713	1.16481	8	10.8148	1010	107.699	6.69775
B7Z5Y8	cDNA FLJ56028, highly similar to Tripartite motif-containing protein 3 OS=Homo sapiens PE=2 SV=1 - [B7Z5Y8_HUMAN]	34.0743	20.92	8	11	11	12	1.34957e+08										741	80.4988	7.97217
B4DNN3	cDNA FLJ54453, highly similar to Glutaminyl-tRNA synthetase (EC 6.1.1.18) OS=Homo sapiens PE=2 SV=1 - [B4DNN3_HUMAN]	33.9619	12.83	14	8	8	13	3.38232e+07	1.13824	5	23.0811	1.7087	5	65.6268	2.26794	7	113.783	725	82.1931	7.78174
P28066	Proteasome subunit alpha type-5 OS=Homo sapiens GN=PSMA5 PE=1 SV=3 - [PSA5_HUMAN]	33.5912	42.32	2	7	7	15	7.75684e+07	0.777276	5	16.949	1.49098	5	28.4525	1.22087	6	15.2952	241	26.3942	4.79248
D6R9P3	Heterogeneous nuclear ribonucleoprotein A/B OS=Homo sapiens GN=HNRNPAB PE=1 SV=1 - [D6R9P3_HUMAN]	33.5455	21.43	7	5	6	13	1.71519e+08	10	4	33935.7	1.64159	4	42.2222	13.6705	6	7763.12	280	30.284	7.91357
Q9BSQ6	RPL13A protein (Fragment) OS=Homo sapiens GN=RPL13A PE=2 SV=2 - [Q9BSQ6_HUMAN]	33.2471	30.35	9	8	8	16	4.44941e+08	0.883032	8	22.1252	1.39906	8	7.73799	1.21289	8	20.9692	201	23.3603	10.9312
Q7Z478	ATP-dependent RNA helicase DHX29 OS=Homo sapiens GN=DHX29 PE=1 SV=2 - [DHX29_HUMAN]	33.1173	8.98	2	8	9	11	2.56149e+07	1.0798	5	34.9895	1.39389	7	83.9711	1.1968	5	32.337	1369	155.139	8.08936
P35908	Keratin, type II cytoskeletal 2 epidermal OS=Homo sapiens GN=KRT2 PE=1 SV=2 - [K22E_HUMAN]	32.7278	17.06	24	4	9	11	1.39959e+08										639	65.3932	8.00146
B0AZS5	Kinesin-like protein OS=Homo sapiens PE=2 SV=1 - [B0AZS5_HUMAN]	32.1988	13.33	5	8	8	14	2.91183e+07	1.99916	6	37.1704	0.686011	6	31.829	1.14007	6	25.3691	660	74.9821	6.40479
Q96I25	Splicing factor 45 OS=Homo sapiens GN=RBM17 PE=1 SV=1 - [SPF45_HUMAN]	32.15	9.98	8	4	4	14	51207432	0.252341	3	14.222	2.21866	2	44.1432	0.701121	3	5.31841	401	44.9339	5.97314
Q6IA98	RNPC4 protein OS=Homo sapiens GN=RNPC4 PE=2 SV=1 - [Q6IA98_HUMAN]	32.0134	22.7	16	6	6	10	1.12416e+08	0.722485	7	51.1318	1.18803	7	30.0789	0.85739	7	27.7333	423	46.6136	9.26123
A8K6Y1	cDNA FLJ75526, highly similar to Homo sapiens proliferation-associated 2G4, 38kDa (PA2G4), mRNA (Fragment) OS=Homo sapiens PE=2 SV=1 - [A8K6Y1_HUMAN]	31.8893	16.35	7	5	5	12	3.96103e+07	1.06786	4	8.40388	1.61026	5	13.549	2.10386	4	24.0449	367	40.8857	6.40479
Q13617	Cullin-2 OS=Homo sapiens GN=CUL2 PE=1 SV=2 - [CUL2_HUMAN]	31.8112	16.91	5	10	11	14	1.06294e+08	1	3	0	100	3	0	100	3	0	745	86.9268	6.91748
A0A087WTP3	Far upstream element-binding protein 2 OS=Homo sapiens GN=KHSRP PE=1 SV=1 - [A0A087WTP3_HUMAN]	31.6855	13.64	8	6	6	11	3.01644e+07	0.775834	5	33.8168	3.37175	6	104.219	3.21587	5	98.3587	711	72.9823	7.7085
P53621	Coatomer subunit alpha OS=Homo sapiens GN=COPA PE=1 SV=2 - [COPA_HUMAN]	31.3581	7.84	1	9	9	13	2.40348e+07	0.701768	8	53.835	2.51017	7	42.0484	1.35018	7	42.0382	1224	138.258	7.66455
Q59H57	Fusion (Involved in t(12;16) in malignant liposarcoma) isoform a variant (Fragment) OS=Homo sapiens PE=2 SV=1 - [Q59H57_HUMAN]	31.1669	16.33	8	2	4	13	2.59361e+07	0.665187	5	19.6522	1.33929	5	13.253	0.909744	5	9.39888	300	31.9743	9.5249
H7BXH2	Serine/threonine-protein phosphatase 6 regulatory subunit 3 OS=Homo sapiens GN=PPP6R3 PE=1 SV=1 - [H7BXH2_HUMAN]	31.0105	11.37	16	8	8	14	2.61405e+07	0.638946	5	35.5734	1.13886	5	19.6666	0.872784	4	40.033	827	92.3504	4.62744
A0A087WYC1	Heat shock 70 kDa protein 4 OS=Homo sapiens GN=HSPA4 PE=1 SV=1 - [A0A087WYC1_HUMAN]	30.9917	15.02	16	6	7	9	2.02038e+07	0.0913784	2	21694.6	0.92517	3	11.5698	0.087893	2	17986.1	699	78.5562	5.17334
P07195	L-lactate dehydrogenase B chain OS=Homo sapiens GN=LDHB PE=1 SV=2 - [LDHB_HUMAN]	30.8023	23.95	15	6	7	13	9.34422e+07	0.584738	5	26.0237	2.36362	5	43.9719	1.39135	6	34.8117	334	36.6151	6.04932
C9JXB8	60S ribosomal protein L24 OS=Homo sapiens GN=RPL24 PE=1 SV=1 - [C9JXB8_HUMAN]	30.7939	33.06	3	4	4	12	3.26525e+08	0.934453	5	16.9922	1.43017	4	19.136	1.3012	4	20.978	121	14.3598	11.312
Q5STU3	Spliceosome RNA helicase DDX39B OS=Homo sapiens GN=DDX39B PE=1 SV=2 - [Q5STU3_HUMAN]	30.7838	18.35	34	7	7	17	5.55415e+07	0.433911	8	34.8728	2.64769	8	39.098	1.03944	8	9.74457	425	48.7938	7.07861
Q9H3K6	BolA-like protein 2 OS=Homo sapiens GN=BOLA2 PE=1 SV=1 - [BOLA2_HUMAN]	30.1877	51.16	5	3	3	8	4.05176e+07	0.705665	3	26.0215	1.16432	3	70.068	1.09653	4	17.5726	86	10.1102	6.52197
H2EHT1	Cellular tumor antigen p53 OS=Homo sapiens GN=TP53 PE=2 SV=1 - [H2EHT1_HUMAN]	29.9144	18.08	107	5	5	14	4.80742e+07	0.885791	5	39.9778	1.49141	5	24.8099	1.21292	5	18.614	354	39.2953	7.86963
Q9Y6D9	Mitotic spindle assembly checkpoint protein MAD1 OS=Homo sapiens GN=MAD1L1 PE=1 SV=2 - [MD1L1_HUMAN]	29.8289	15.6	11	7	7	11	3.00129e+07	0.815321	7	30.9777	2.02827	7	141.494	1.94729	8	2.53996e+09	718	83.0156	5.92236
B4DJ75	Serine/threonine-protein phosphatase OS=Homo sapiens PE=2 SV=1 - [B4DJ75_HUMAN]	29.7244	13.04	9	1	3	8	5.48508e+07	0.564264	1		2.21095	1		1.24756	1		299	34.099	6.16357
B4DRD7	cDNA FLJ54752, highly similar to Poly(rC)-binding protein 2 OS=Homo sapiens PE=2 SV=1 - [B4DRD7_HUMAN]	29.5283	25.53	16	3	5	12	1.75309e+08	0.857098	3	4.68182	1.59715	3	11.2401	1.27206	3	22.3562	282	29.7182	7.7085
O95218	Zinc finger Ran-binding domain-containing protein 2 OS=Homo sapiens GN=ZRANB2 PE=1 SV=2 - [ZRAB2_HUMAN]	29.4827	18.48	2	5	5	10	1.33523e+08	4.32657	6	52.5368	1.86259	6	15.9117	7.56002	6	104.533	330	37.382	10.0083
B9A018	U4/U6.U5 tri-snRNP-associated protein 2 OS=Homo sapiens GN=USP39 PE=1 SV=1 - [B9A018_HUMAN]	29.4718	19.22	8	8	8	12	6.18316e+07	0.325139	6	100.401	2.97203	7	84.9097	1.15483	7	20.6202	536	62.005	9.11475
B4DZE1	cDNA FLJ53944, highly similar to Eukaryotic translation initiation factor 4 gamma 3 OS=Homo sapiens PE=2 SV=1 - [B4DZE1_HUMAN]	29.1743	6.88	5	2	6	12	1.76857e+08	1	1		100	1		100	1		1075	121.486	5.90967
P38919	Eukaryotic initiation factor 4A-III OS=Homo sapiens GN=EIF4A3 PE=1 SV=4 - [IF4A3_HUMAN]	28.9508	13.14	2	3	5	10	2.48065e+08	0.323239	3	82.439	1.82679	3	45.2587	0.790063	3	29.4546	411	46.8412	6.72705
Q14681	BTB/POZ domain-containing protein KCTD2 OS=Homo sapiens GN=KCTD2 PE=1 SV=3 - [KCTD2_HUMAN]	28.8377	28.9	2	3	4	9	6.10127e+07	0.142519	3	1269.95	1	3	40.648	0.348283	3	58.205	263	28.5092	5.2876
O60583	Cyclin-T2 OS=Homo sapiens GN=CCNT2 PE=1 SV=2 - [CCNT2_HUMAN]	28.7885	10.82	6	5	6	10	2.15897e+07	0.885033	3	14.6368	1.30775	3	34.4272	1.17552	4	6.71593	730	80.9785	8.92432
R4GMT0	Alpha-centractin OS=Homo sapiens GN=ACTR1A PE=1 SV=1 - [R4GMT0_HUMAN]	28.6876	27.41	7	6	6	10	5.45342e+07	0.633426	2	28.2048	1.82177	2	15.0648	1.15396	2	12.7377	332	37.4099	5.65576
Q96JZ5	SM-11044 binding protein, isoform CRA_b OS=Homo sapiens GN=SMBP PE=2 SV=1 - [Q96JZ5_HUMAN]	28.5426	13.94	7	6	6	12	1.66931e+08	0.410149	6	24.6583	1.58777	5	37.1724	0.653463	6	26.8339	545	62.8994	7.54736
P46778	60S ribosomal protein L21 OS=Homo sapiens GN=RPL21 PE=1 SV=2 - [RL21_HUMAN]	28.4796	13.75	4	2	2	8	3.86977e+08	0.967778	3	2.968	1.24158	3	15.8621	1.06075	3	12.4933	160	18.5531	10.4917
Q14222	EEF1A protein (Fragment) OS=Homo sapiens GN=EEF1A PE=2 SV=1 - [Q14222_HUMAN]	28.2964	31.72	1	1	4	11	2145248120										227	24.1809	9.5835
P67870	Casein kinase II subunit beta OS=Homo sapiens GN=CSNK2B PE=1 SV=1 - [CSK2B_HUMAN]	28.2033	41.4	12	7	7	12	3.97867e+08	5.05183	6	17.0705	0.182093	7	55.8404	0.943137	6	60.0115	215	24.926	5.5542
P27348	14-3-3 protein theta OS=Homo sapiens GN=YWHAQ PE=1 SV=1 - [1433T_HUMAN]	28.0352	13.06	20	1	3	9	8.4502e+07	0.941007	1		1.26911	1		1.19424	1		245	27.7468	4.77979
A0A024QZM0	Activating signal cointegrator 1 complex subunit 1, isoform CRA_a OS=Homo sapiens GN=ASCC1 PE=4 SV=1 - [A0A024QZM0_HUMAN]	28.0172	21.29	12	7	7	13	8.71144e+07	0.738315	6	13.8181	1.98121	6	22.1073	1.37212	7	9.66925	357	41.2015	5.52881
Q7RTV0	PHD finger-like domain-containing protein 5A OS=Homo sapiens GN=PHF5A PE=1 SV=1 - [PHF5A_HUMAN]	27.9633	34.55	1	3	3	7	6.76573e+07	0.505056	3	2.05967	1.47496	3	5.4072	0.805411	3	6.02745	110	12.397	8.41162
Q0VGD6	HNRPR protein (Fragment) OS=Homo sapiens GN=HNRPR PE=2 SV=1 - [Q0VGD6_HUMAN]	27.951	11.37	7	3	6	13	9.3995e+07	0.709631	3	28.4204	1.03078	2	25.0318	0.803562	2	10.7481	607	67.8188	8.90967
Q96S59	Ran-binding protein 9 OS=Homo sapiens GN=RANBP9 PE=1 SV=1 - [RANB9_HUMAN]	27.8394	11.39	3	6	6	9	1.11588e+08	0.334068	6	19.6842	1.82201	5	37.9101	0.555679	5	33.7883	729	77.798	6.78564
B2RDP6	cDNA, FLJ96709, highly similar to Homo sapiens glutamate rich WD repeat protein GRWD (GRWD), mRNA OS=Homo sapiens PE=2 SV=1 - [B2RDP6_HUMAN]	27.1729	21.08	6	6	6	10	1.20299e+08	0.687136	5	51.3812	1.37674	6	23.7772	1.03064	6	62.1786	446	49.3582	4.91943
Q2M1P5	Kinesin-like protein KIF7 OS=Homo sapiens GN=KIF7 PE=1 SV=2 - [KIF7_HUMAN]	27.1326	8.94	9	8	8	9	3.14261e+07										1343	150.495	6.78564
A0A087X1A5	Double-stranded RNA-binding protein Staufen homolog 1 OS=Homo sapiens GN=STAU1 PE=1 SV=1 - [A0A087X1A5_HUMAN]	27.0914	19.88	9	7	7	10	2.67307e+07	0.598912	5	17.3919	1.90559	5	4.12586	1.0445	5	9.94354	493	54.9116	9.67139
Q8WVC2	40S ribosomal protein S21 OS=Homo sapiens GN=RPS21 PE=1 SV=1 - [Q8WVC2_HUMAN]	26.8438	45.68	3	3	3	9	1.04516e+08	1.09692	4	22.5992	1.07751	4	70.9336	1.19865	4	41.4789	81	8.84446	8.49951
A4QPB0	IQ motif containing GTPase activating protein 1 OS=Homo sapiens GN=IQGAP1 PE=1 SV=1 - [A4QPB0_HUMAN]	26.8341	5.61	6	7	7	9	3.13405e+07	1	6	26.7077	2.19633	7	76.1506	2.08856	6	62746.9	1657	189.162	6.48096
A0A0A6YYC3	Protein C7orf55-LUC7L2 OS=Homo sapiens GN=C7orf55-LUC7L2 PE=4 SV=1 - [A0A0A6YYC3_HUMAN]	26.6533	17.74	5	3	5	10	7.90378e+07	0.696182	1		2.3637	1		1.82669	3	7.15025	389	46.2006	10.0522
B3KNL2	RuvB-like 2 (E. coli), isoform CRA_d OS=Homo sapiens GN=RUVBL2 PE=2 SV=1 - [B3KNL2_HUMAN]	26.613	14.92	6	5	6	10	2.49388e+07	0.725813	3	8.38138	1.21531	2	39.826	1.14263	3	23.9556	429	47.3744	5.51611
H0YMA1	Proteasome subunit alpha type (Fragment) OS=Homo sapiens GN=PSMA4 PE=1 SV=1 - [H0YMA1_HUMAN]	26.519	38.76	13	6	6	10	7.19534e+07	0.689841	5	105.427	1.07813	6	21.9054	0.684384	5	36.1919	209	23.2557	6.75635
O00461	Golgi integral membrane protein 4 OS=Homo sapiens GN=GOLIM4 PE=1 SV=1 - [GOLI4_HUMAN]	26.4405	16.24	2	8	9	12	5.8479e+07	0.401178	8	44.3838	1	7	6.86125	0.333694	8	97.5319	696	81.8313	4.76709
B4DSJ8	cDNA FLJ50195, highly similar to mRNA capping enzyme OS=Homo sapiens PE=2 SV=1 - [B4DSJ8_HUMAN]	26.2823	13.81	5	7	7	10	2.01196e+07	0.577591	4	49.5413	2.66204	4	62.0744	1.4148	6	13.6639	514	59.0457	7.51807
P61254	60S ribosomal protein L26 OS=Homo sapiens GN=RPL26 PE=1 SV=1 - [RL26_HUMAN]	26.2758	39.31	13	7	7	13	1.59173e+08	0.799293	6	13.9089	1.45423	6	11.7148	1.14941	7	15.5409	145	17.2475	10.5503
Q13136	Liprin-alpha-1 OS=Homo sapiens GN=PPFIA1 PE=1 SV=1 - [LIPA1_HUMAN]	26.1755	10.9	20	7	8	9	4.04379e+07	28.0132	1		0.0338681	1					1202	135.695	6.29053
Q13162	Peroxiredoxin-4 OS=Homo sapiens GN=PRDX4 PE=1 SV=1 - [PRDX4_HUMAN]	26.1561	39.85	4	7	8	14	1.01009e+08	0.7894	6	30.4487	1.49241	6	10.4399	1.26746	7	27.3862	271	30.5208	6.29053
B4DT65	cDNA FLJ58619, highly similar to YTH domain protein 1 OS=Homo sapiens PE=2 SV=1 - [B4DT65_HUMAN]	26.1185	14.15	3	1	5	10	1.44296e+08										509	55.3103	9.01221
Q15008	26S proteasome non-ATPase regulatory subunit 6 OS=Homo sapiens GN=PSMD6 PE=1 SV=1 - [PSMD6_HUMAN]	26.0507	21.59	5	8	8	15	23781625	1.02686	5	29.6766	0.969188	6	29.9568	0.881916	5	72.0926	389	45.5023	5.61768
P48729	Casein kinase I isoform alpha OS=Homo sapiens GN=CSNK1A1 PE=1 SV=2 - [KC1A_HUMAN]	25.7953	16.91	16	4	4	11	2.31564e+07	1.39988	5	23.6041	0.606898	4	11.4452	0.73355	4	34.3699	337	38.8899	9.56885
P62306	Small nuclear ribonucleoprotein F OS=Homo sapiens GN=SNRPF PE=1 SV=1 - [RUXF_HUMAN]	25.7746	24.42	1	2	2	8	6.41605e+07	0.562923	2	71.0308	1.34461	2	7.4971	1.22516	1		86	9.71878	4.66553
P63104	14-3-3 protein zeta/delta OS=Homo sapiens GN=YWHAZ PE=1 SV=1 - [1433Z_HUMAN]	25.7255	22.86	26	3	5	9	9.55686e+07	1.05236	3	2.91798	0.900587	3	3.67096	0.915913	3	8.75094	245	27.7277	4.79248
E4W6B6	RPL27/NME2 fusion protein (Fragment) OS=Homo sapiens GN=RPL27 PE=2 SV=1 - [E4W6B6_HUMAN]	25.4085	46.03	7	5	5	16	2.44006e+08	0.84811	4	10.6129	1.4548	5	24.0135	1.30126	5	42.4597	126	14.248	10.4624
O14602	Eukaryotic translation initiation factor 1A, Y-chromosomal OS=Homo sapiens GN=EIF1AY PE=1 SV=4 - [IF1AY_HUMAN]	25.2281	25.69	4	3	3	9	7.44849e+07	1.3184	4	11.5116	1.61817	4	5.1478	2.20872	4	16.7335	144	16.4323	5.23682
D3DVP3	Macrophage erythroblast attacher, isoform CRA_a OS=Homo sapiens GN=MAEA PE=4 SV=1 - [D3DVP3_HUMAN]	24.9858	14.83	16	4	4	8	2.05956e+07	0.401588	4	18.4431	1.28979	4	7.62189	0.556647	4	18.2357	344	39.268	8.92432
P62750	60S ribosomal protein L23a OS=Homo sapiens GN=RPL23A PE=1 SV=1 - [RL23A_HUMAN]	24.8245	19.87	8	4	4	11	3.20809e+08	1.106	5	17.2645	1.39717	5	8.38729	1.16757	5	30.6074	156	17.6841	10.4478
P04406	Glyceraldehyde-3-phosphate dehydrogenase OS=Homo sapiens GN=GAPDH PE=1 SV=3 - [G3P_HUMAN]	24.6971	17.91	7	4	4	8	8.08678e+07	0.445907	4	23.7791	1.75047	4	23.9446	0.780548	4	1.58232	335	36.0304	8.45557
O43660	Pleiotropic regulator 1 OS=Homo sapiens GN=PLRG1 PE=1 SV=1 - [PLRG1_HUMAN]	24.4147	17.51	5	5	5	9	3.75316e+07	0.344227	5	52.2953	1.50998	5	10.9154	0.558497	5	46.9929	514	57.1581	9.17334
B7Z972	Protein-L-isoaspartate O-methyltransferase OS=Homo sapiens PE=2 SV=1 - [B7Z972_HUMAN]	24.4139	25	10	4	4	8	4.64546e+07	0.71773	4	18.2811	1.30968	5	6.1654	1.11211	4	5.01589	192	20.6696	6.87354
A0A024R7R3	Beta-synuclein (Fragment) OS=Homo sapiens GN=SNCB PE=3 SV=1 - [A0A024R7R3_HUMAN]	24.406	52.13	4	3	4	10	1.36957e+08	0.941653	5	10.0101	1.38944	5	22.4281	1.27925	5	36.6214	94	9.67805	8.39697
Q15046	Lysine--tRNA ligase OS=Homo sapiens GN=KARS PE=1 SV=3 - [SYK_HUMAN]	24.3512	10.72	4	6	6	12	3.29129e+07	0.952607	5	15.2701	1.55375	5	15.9436	1.3676	6	32.8168	597	68.0046	6.354
Q8IWX8	Calcium homeostasis endoplasmic reticulum protein OS=Homo sapiens GN=CHERP PE=1 SV=3 - [CHERP_HUMAN]	24.3253	12.12	5	9	9	13	7.81463e+07	0.606641	5	25.8901	1.48452	4	17.8901	1.16382	4	4.10083	916	103.637	9.0415
Q9Y3U8	60S ribosomal protein L36 OS=Homo sapiens GN=RPL36 PE=1 SV=3 - [RL36_HUMAN]	24.3006	28.57	3	3	3	10	4.30675e+07	0.855059	4	44.6115	1.20044	3	20.3573	1.16179	3	72.7452	105	12.2459	11.5903
Q53SY7	Putative uncharacterized protein CAD (Fragment) OS=Homo sapiens GN=CAD PE=3 SV=1 - [Q53SY7_HUMAN]	24.2204	5.49	5	11	11	11	3.6977e+07	4.90086	3	1.47926	0.18834	4	22.9618	0.678573	3	90.1353	2151	235.029	6.59521
Q9BR63	FARSB protein (Fragment) OS=Homo sapiens GN=FARSB PE=2 SV=2 - [Q9BR63_HUMAN]	24.16	11.28	4	6	6	11	2.38951e+07	1.24371	4	17.5385	1.66976	4	37.1738	1.97556	4	14.94	585	65.6594	6.84424
F8WE65	Peptidyl-prolyl cis-trans isomerase OS=Homo sapiens GN=PPIA PE=1 SV=1 - [F8WE65_HUMAN]	24.1175	45	7	5	5	11	49134926	0.672204	5	42.953	1.46061	5	24.0256	0.877706	5	1.4689	120	13.0133	6.771
Q9NX58	Cell growth-regulating nucleolar protein OS=Homo sapiens GN=LYAR PE=1 SV=2 - [LYAR_HUMAN]	23.9442	24.27	3	7	7	12	4.68961e+07	0.433752	6	39.1171	1.50909	6	39.7976	0.819257	6	55.2526	379	43.5879	9.53955
A0A0C4DFM1	Transmembrane 9 superfamily member 4 OS=Homo sapiens GN=TM9SF4 PE=1 SV=1 - [A0A0C4DFM1_HUMAN]	23.7915	12.64	8	6	6	9	2.11385e+07	0.397269	4	13.6968	1.56555	3	1.33238	0.666824	4	9.68639	625	72.4937	6.65381
Q96KK5	Histone H2A type 1-H OS=Homo sapiens GN=HIST1H2AH PE=1 SV=3 - [H2A1H_HUMAN]	23.7712	21.88	21	2	2	7	2.14667e+08	0.534057	2	52.8924	1.54988	3	81.9885	1.05416	2	13.8804	128	13.8978	10.8872
A0A087WXZ3	YTH domain-containing family protein 2 OS=Homo sapiens GN=YTHDF2 PE=1 SV=1 - [A0A087WXZ3_HUMAN]	23.7104	9.49	4	3	5	10	1.72006e+08	1.30111	4	6.62088	1.43716	4	4.93389	1.93324	4	11.5831	569	61.1261	9.02686
E9PJD9	60S ribosomal protein L27a OS=Homo sapiens GN=RPL27A PE=1 SV=1 - [E9PJD9_HUMAN]	23.4531	36.26	6	3	3	9	3.49213e+08	0.876053	4	27.6112	1.23593	4	0.646903	1.16571	4	15.6055	91	10.1206	10.2134
B4DM43	cDNA FLJ59342, highly similar to Positive cofactor 2glutamine/Q-rich-associated protein OS=Homo sapiens PE=2 SV=1 - [B4DM43_HUMAN]	23.2786	9.52	7	1	1	6	6.40199e+06	0.636752	2	36.4046	1.4225	2	21.6126	0.905778	2	13.9792	189	21.709	11.0923
A0A075B6R9	Protein IGKV2D-24 (Fragment) OS=Homo sapiens GN=IGKV2D-24 PE=4 SV=1 - [A0A075B6R9_HUMAN]	23.0403	35	2	3	3	12	6.95843e+08	0.01	3	0	1	3	0	0.01	3	0	120	13.0707	8.86572
G3V295	Proteasome subunit alpha type OS=Homo sapiens GN=PSMA6 PE=1 SV=1 - [G3V295_HUMAN]	23.0273	32.02	9	6	6	12	6.36958e+07	1.5426	4	10.2638	1.17371	5	18.4523	1.78875	4	10.7317	203	22.8273	8.32373
C9JWL3	Upstream-binding protein 1 (Fragment) OS=Homo sapiens GN=UBP1 PE=1 SV=1 - [C9JWL3_HUMAN]	23.0171	20.95	4	1	2	5	1.06908e+08	0.01	1		1	1		0.01	1		148	16.8113	5.05908
Q14247	Src substrate cortactin OS=Homo sapiens GN=CTTN PE=1 SV=2 - [SRC8_HUMAN]	22.9753	13.64	9	6	6	9	4.39436e+07	0.89677	3	254.398	0.981236	3	131.891	0.879943	3	43.2686	550	61.5485	5.40186
Q5JUX0	Spindlin-3 OS=Homo sapiens GN=SPIN3 PE=1 SV=1 - [SPIN3_HUMAN]	22.8962	22.87	1	2	4	10	2.40036e+08				0.995642	1					258	29.1887	6.80029
B3KN15	cDNA FLJ13198 fis, clone NT2RP3004454, highly similar to Heparan sulfate 2-O-sulfotransferase 1 (EC 2.8.2.-) OS=Homo sapiens PE=2 SV=1 - [B3KN15_HUMAN]	22.8104	17.13	2	5	5	9	4.72975e+07	0.483835	5	49.1554	1.20762	5	17.1083	0.584286	5	62.4841	356	41.8444	8.68994
Q9NP29	Microfibrillar protein 2 (Fragment) OS=Homo sapiens PE=2 SV=1 - [Q9NP29_HUMAN]	22.4563	18.46	3	1	2	7	1.29223e+09	0.01	2	0	1	2	0	0.01	2	0	130	14.1192	9.64209
M0R3F1	Heterogeneous nuclear ribonucleoprotein U-like protein 1 (Fragment) OS=Homo sapiens GN=HNRNPUL1 PE=1 SV=1 - [M0R3F1_HUMAN]	22.3957	9.05	9	5	5	8	4.5677e+07	1	3	56.7383	1.34357	3	0.217621	1.45175	5	42.9326	641	71.677	8.98291
A0A0B4J1Z1	Serine/arginine-rich-splicing factor 7 OS=Homo sapiens GN=SRSF7 PE=1 SV=1 - [A0A0B4J1Z1_HUMAN]	22.226	25.55	5	2	3	8	1.45686e+08	1.24559	2	0.694248	0.791685	2	5.65273	0.986115	2	4.95703	137	15.7528	9.80322
P35998	26S protease regulatory subunit 7 OS=Homo sapiens GN=PSMC2 PE=1 SV=3 - [PRS7_HUMAN]	22.2041	17.78	4	7	7	9	4.91333e+07	1.3682	5	32.1924	0.997738	5	24.0158	1.47384	4	10.0389	433	48.6031	5.94775
Q96DI7	U5 small nuclear ribonucleoprotein 40 kDa protein OS=Homo sapiens GN=SNRNP40 PE=1 SV=1 - [SNR40_HUMAN]	22.1554	20.73	3	6	6	11	4.28362e+07	0.963588	3	5.50336	12.7341	2	10647.5	1.24326	4	120.255	357	39.2857	8.104
P15531	Nucleoside diphosphate kinase A OS=Homo sapiens GN=NME1 PE=1 SV=1 - [NDKA_HUMAN]	22.0883	40.79	4	1	5	10	3.98311e+07	0.68757	2	21.6294	1.2845	2	13.3892	0.883182	2	8.06602	152	17.1377	6.18896
H0YA96	Heterogeneous nuclear ribonucleoprotein D0 (Fragment) OS=Homo sapiens GN=HNRNPD PE=1 SV=1 - [H0YA96_HUMAN]	22.0843	30.48	12	3	5	8	2.53169e+08	0.675072	2	18.2168	1.49808	2	7.4343	1.11358	3	11.2464	210	23.9062	9.5835
J3QT28	Mitotic checkpoint protein BUB3 (Fragment) OS=Homo sapiens GN=BUB3 PE=1 SV=1 - [J3QT28_HUMAN]	22.0822	23.02	4	5	5	9	1.60498e+07	0.60371	5	13.6339	1.41563	5	32.2651	0.796833	5	44.9751	278	31.6837	8.1626
Q2NLD4	PURA protein (Fragment) OS=Homo sapiens GN=PURA PE=2 SV=1 - [Q2NLD4_HUMAN]	21.9512	22.46	10	4	4	8	5.90665e+07	0.787818	1		1.29509	1		1.32699	2	40.4933	285	31.9952	7.04932
P35527	Keratin, type I cytoskeletal 9 OS=Homo sapiens GN=KRT9 PE=1 SV=3 - [K1C9_HUMAN]	21.7292	14.61	2	5	5	7	1.0562e+08	0.01	4	0	1	4	0	0.01	4	0	623	62.0268	5.23682
P16152	Carbonyl reductase [NADPH] 1 OS=Homo sapiens GN=CBR1 PE=1 SV=3 - [CBR1_HUMAN]	21.7148	23.1	5	5	5	9	6.74627e+08	0.985309	3	37.8878	0.676602	3	49.8972	0.694131	4	11.2854	277	30.3559	8.32373
O00231	26S proteasome non-ATPase regulatory subunit 11 OS=Homo sapiens GN=PSMD11 PE=1 SV=3 - [PSD11_HUMAN]	21.6359	20.62	3	7	7	12	4.47249e+07	1.30864	7	12.494	1.22011	6	8.89945	1.35743	6	31.0524	422	47.434	6.48096
E7EQZ4	Survival motor neuron protein OS=Homo sapiens GN=SMN1 PE=1 SV=1 - [E7EQZ4_HUMAN]	21.2869	21.43	12	4	4	6	8.0979e+07	1.65371	2	86.2555	3.0618	4	187.422	18.397	2	2331.7	294	31.6694	5.70654
B4DHC4	cDNA FLJ51843, highly similar to 14-3-3 protein gamma OS=Homo sapiens PE=2 SV=1 - [B4DHC4_HUMAN]	21.1747	18.67	21	2	4	8	8.51864e+07	1.40105	1		1.00382	1		1.40641	1		225	25.6406	4.91943
P54136	Arginine--tRNA ligase, cytoplasmic OS=Homo sapiens GN=RARS PE=1 SV=2 - [SYRC_HUMAN]	21.0461	12.58	4	7	7	13	4.19846e+07	1.38945	5	50.6468	1.49391	5	18.9604	1.80622	6	31.5143	660	75.3309	6.68311
H7C2W9	60S ribosomal protein L31 (Fragment) OS=Homo sapiens GN=RPL31 PE=1 SV=1 - [H7C2W9_HUMAN]	21.006	21.3	8	2	2	7	4.258e+08	0.920641	3	0.416012	1.37092	3	0.832673	1.10309	3	20.1683	108	12.8031	11.0044
Q96HI1	Similar to plastin 3 (T isoform) (Fragment) OS=Homo sapiens PE=2 SV=1 - [Q96HI1_HUMAN]	20.8918	16.14	17	6	6	10	3.34053e+07	0.750861	5	18.1381	1.7545	5	14.0742	1.34502	5	21.3051	409	45.9748	6.66846
A0A087WUT6	Eukaryotic translation initiation factor 5B OS=Homo sapiens GN=EIF5B PE=1 SV=1 - [A0A087WUT6_HUMAN]	20.8531	10.82	7	8	8	9	5.31236e+07	1	5	65.4817	2.86847	6	70.815	2.24561	6	13.0695	1220	138.597	5.57959
P62191	26S protease regulatory subunit 4 OS=Homo sapiens GN=PSMC1 PE=1 SV=1 - [PRS4_HUMAN]	20.7452	15.45	3	4	5	7	6.36167e+07	1.35583	5	31.8904	1.00787	5	51.9995	1.80209	5	57.4801	440	49.1537	6.21436
P0C2W1	F-box/SPRY domain-containing protein 1 OS=Homo sapiens GN=FBXO45 PE=1 SV=1 - [FBSP1_HUMAN]	20.6601	18.88	2	5	5	7	6.78453e+07	26.0248	3	49.6078	0.0790794	3	13.0131	0.785074	3	14.0744	286	30.6132	7.82568
A0A087WW66	26S proteasome non-ATPase regulatory subunit 1 OS=Homo sapiens GN=PSMD1 PE=1 SV=1 - [A0A087WW66_HUMAN]	20.5823	11.02	8	7	7	9	4.94043e+07	1.35133	6	39.4562	1.07033	6	31.8163	1.4338	6	4.51404	953	105.784	5.41455
O94776	Metastasis-associated protein MTA2 OS=Homo sapiens GN=MTA2 PE=1 SV=1 - [MTA2_HUMAN]	20.3089	10.78	6	5	5	8	2.54132e+07	0.480057	3	14.8712	1.09519	3	0.220845	0.671199	4	18.8497	668	74.9757	9.65674
Q8IWS0	PHD finger protein 6 OS=Homo sapiens GN=PHF6 PE=1 SV=1 - [PHF6_HUMAN]	20.2745	16.99	4	5	5	11	3.4236e+07	1	7	39.7253	1.62283	6	12.31	1.48999	6	45.2756	365	41.264	8.67529
Q59FA2	Splicing factor, arginine/serine-rich 1 (Splicing factor 2, alternate splicing factor) variant (Fragment) OS=Homo sapiens PE=2 SV=1 - [Q59FA2_HUMAN]	20.2195	29.18	6	4	5	8	1.49811e+08	0.995578	3	2.87908	1.11992	3	1.51683	1.08456	3	4.10133	233	25.6088	9.01221
Q6W2J9	BCL-6 corepressor OS=Homo sapiens GN=BCOR PE=1 SV=1 - [BCOR_HUMAN]	20.2148	5.58	10	6	6	8	4.92502e+07	1.36036	1								1755	192.069	6.48096
Q9NR30	Nucleolar RNA helicase 2 OS=Homo sapiens GN=DDX21 PE=1 SV=5 - [DDX21_HUMAN]	20.1619	9.45	1	5	5	8	2.04472e+07	0.525916	5	121.316	1.30482	4	42.1505	0.518923	5	338.342	783	87.2904	9.27588
Q7L9L4	MOB kinase activator 1B OS=Homo sapiens GN=MOB1B PE=1 SV=3 - [MOB1B_HUMAN]	19.8475	14.81	5	3	3	9	7.80527e+07	0.556541	3	1.75433	1.05791	2	14.7855	0.592266	2	15.6778	216	25.0746	6.72705
A0A0D9SFL3	RNA-binding protein EWS OS=Homo sapiens GN=EWSR1 PE=1 SV=1 - [A0A0D9SFL3_HUMAN]	19.8271	8.22	5	3	3	6	5.16659e+07	0.557764	2	26.0292	1.74287	2	43.9111	0.972109	2	16.4972	584	61.3766	9.12939
Q9BRP8	Partner of Y14 and mago OS=Homo sapiens GN=WIBG PE=1 SV=1 - [WIBG_HUMAN]	19.8221	8.82	1	1	1	5	2.75525e+07	0.544763	1		1.52272	1		0.829522	1		204	22.642	9.45166
Q13895	Bystin OS=Homo sapiens GN=BYSL PE=1 SV=3 - [BYST_HUMAN]	19.6569	16.02	2	5	5	8	4.41154e+07	0.387729	5	44.3649	1.24801	4	25.6194	0.556591	4	15478	437	49.57	8.11865
P62857	40S ribosomal protein S28 OS=Homo sapiens GN=RPS28 PE=1 SV=1 - [RS28_HUMAN]	19.5561	46.38	1	3	3	7	2.41005e+08	0.831739	2	0.211793	1.36144	2	4.78478	1.13236	2	4.57264	69	7.8362	10.6968
A8K8J9	Dynactin 2 (P50), isoform CRA_b OS=Homo sapiens GN=DCTN2 PE=2 SV=1 - [A8K8J9_HUMAN]	19.5334	12.42	11	3	3	7	2.77219e+07	0.669619	3	30.0124	1.41341	4	8.96279	0.85206	3	32.5568	314	34.4652	6.06201
A8K5Q1	cDNA FLJ77548, highly similar to Homo sapiens bin3, bicoid-interacting 3, homolog (Drosophila) (BCDIN3), mRNA OS=Homo sapiens PE=2 SV=1 - [A8K5Q1_HUMAN]	19.459	10.45	2	6	6	11	1.16483e+07	1	3	9.18988	17.3782	4	2893.55	1.60925	3	24.4843	689	74.2816	9.56885
B2R8R5	cDNA, FLJ94025, highly similar to Homo sapiens tripartite motif-containing 28 (TRIM28), mRNA OS=Homo sapiens PE=2 SV=1 - [B2R8R5_HUMAN]	19.3047	9.46	4	6	6	10	4.89104e+07	0.567723	5	24.5758	1.23877	4	9.37679	0.554771	4	50.0439	835	88.5034	5.77002
O00232	26S proteasome non-ATPase regulatory subunit 12 OS=Homo sapiens GN=PSMD12 PE=1 SV=3 - [PSD12_HUMAN]	19.2839	9.43	3	3	4	7	1.93455e+07	1.61484	1		1.00387	1		1.35819	2	26.6919	456	52.8706	7.6499
A8KAK1	cDNA FLJ77398, highly similar to Homo sapiens UDP-glucose ceramide glucosyltransferase-like 1, transcript variant 2, mRNA OS=Homo sapiens PE=2 SV=1 - [A8KAK1_HUMAN]	19.2383	3.85	2	4	4	7	1.60509e+07	1.35245	3	47.1015	2.43097	4	94.8917	100	3	0	1531	174.897	5.51611
D3DWL9	Cleavage and polyadenylation specific factor 1, 160kDa, isoform CRA_a OS=Homo sapiens GN=CPSF1 PE=4 SV=1 - [D3DWL9_HUMAN]	19.1503	6.3	4	6	6	7	1.77606e+07	0.406833	5	39.5548	1.33572	6	36.8381	0.695845	5	112.547	1365	151.89	6.32861
B2R7M3	cDNA, FLJ93510, highly similar to Homo sapiens JTV1 gene (JTV1), mRNA OS=Homo sapiens PE=2 SV=1 - [B2R7M3_HUMAN]	19.1077	10.63	4	2	2	7	2.44371e+07	0.80462	2	25.4269	1.49952	2	58.141	1.20655	2	29.5499	320	35.4254	8.41162
P42677	40S ribosomal protein S27 OS=Homo sapiens GN=RPS27 PE=1 SV=3 - [RS27_HUMAN]	19.0439	23.81	4	2	3	10	1.31448e+08	0.684812	4	6.53255	1.23781	4	10.982	0.860427	4	18.3842	84	9.45484	9.45166
A0A024R326	Ribosomal protein L29, isoform CRA_a OS=Homo sapiens GN=RPL29 PE=4 SV=1 - [A0A024R326_HUMAN]	18.9566	9.55	3	1	1	5	277297432	0.62164	1		0.818987	1		0.509115	1		157	17.5419	11.6636
Q59EZ3	Insulin-like growth factor 2 receptor variant (Fragment) OS=Homo sapiens PE=1 SV=1 - [Q59EZ3_HUMAN]	18.9257	3.85	4	7	7	8	2.58225e+07	0.01	3	0	1	3	0	2.53594	6	217570	2414	265.943	5.8335
A0A087WX35	BTB/POZ domain-containing protein KCTD17 OS=Homo sapiens GN=KCTD17 PE=1 SV=1 - [A0A087WX35_HUMAN]	18.8788	29.55	4	4	4	7	4.027e+07	0.667366	2	57.1053	1.3511	1		0.663434	2	7.64703	220	24.7563	5.71924
J3QT54	Cleavage and polyadenylation-specificity factor subunit 7 (Fragment) OS=Homo sapiens GN=CPSF7 PE=1 SV=5 - [J3QT54_HUMAN]	18.7698	15.12	15	3	3	7	3.71687e+07	0.850035	3	59.7689	1.55063	3	42.4535	0.97445	3	47.1264	205	22.7624	5.09717
O95684	FGFR1 oncogene partner OS=Homo sapiens GN=FGFR1OP PE=1 SV=1 - [FR1OP_HUMAN]	18.7476	20.05	3	6	6	7	1.07355e+08	5.93734	4	24.8084	0.118979	5	29.5269	0.64079	4	29.7055	399	43.0389	4.80518
B2RE59	cDNA, FLJ93148, highly similar to Homo sapiens RCD1 required for cell differentiation1 homolog (S. pombe) (RQCD1), mRNA OS=Homo sapiens PE=2 SV=1 - [B2RE59_HUMAN]	18.7339	16.39	5	5	5	9	8.28497e+07	1.4749	3	94.1417	0.663994	3	16.9731	0.572235	3	6.56717e+09	299	33.5959	8.03076
A0A024RDQ0	Heat shock 105kDa/110kDa protein 1, isoform CRA_a OS=Homo sapiens GN=HSPH1 PE=3 SV=1 - [A0A024RDQ0_HUMAN]	18.6468	11.67	10	5	6	8	40721912	0.612195	3	152.448	0.828839	3	28.3806	0.333039	3	427.594	814	92.0574	5.5542
Q5H909	Melanoma-associated antigen D2 OS=Homo sapiens GN=MAGED2 PE=1 SV=2 - [Q5H909_HUMAN]	18.5348	8.5	5	4	4	10	7.08435e+06	0.244027	3	177.864	1.22203	3	5.93754	0.508609	3	35.3831	588	63.1004	9.34912
Q8TDN6	Ribosome biogenesis protein BRX1 homolog OS=Homo sapiens GN=BRIX1 PE=1 SV=2 - [BRX1_HUMAN]	18.3501	22.66	4	6	6	10	3.18891e+07	0.427486	1		1.90303	1		0.73862	4	19.4666	353	41.3749	9.92041
Q9Y3B4	Splicing factor 3B subunit 6 OS=Homo sapiens GN=SF3B6 PE=1 SV=1 - [SF3B6_HUMAN]	18.3392	22.4	1	2	2	5	2.98736e+07	0.391883	3	40.2487	1.29481	3	39.7541	0.658969	3	32.7469	125	14.5756	9.37842
P78527	DNA-dependent protein kinase catalytic subunit OS=Homo sapiens GN=PRKDC PE=1 SV=3 - [PRKDC_HUMAN]	18.2437	2.45	2	7	7	11	3.10563e+07	0.666848	5	10.9563	1.94162	5	21.4595	1.35917	6	17.4967	4128	468.788	7.12256
B0QYV1	RNA binding protein fox-1 homolog OS=Homo sapiens GN=RBFOX2 PE=1 SV=1 - [B0QYV1_HUMAN]	18.2198	19.33	31	5	5	6	2.2131e+08	0.857616	5	22.1255	2.30286	5	15.8595	1.97497	5	25.5811	357	37.8427	8.60205
B7Z637	Armadillo repeat containing 8, isoform CRA_g OS=Homo sapiens GN=ARMC8 PE=1 SV=1 - [B7Z637_HUMAN]	18.164	9.17	12	4	4	6	2.36054e+07	0.176574	1		4.01744	1		0.709373	3	6.25997	600	67.1421	6.72705
P52756	RNA-binding protein 5 OS=Homo sapiens GN=RBM5 PE=1 SV=2 - [RBM5_HUMAN]	18.1031	5.77	5	3	4	9	3.29495e+07	0.575068	2	33.3229	1.49097	3	29.0751	0.943871	2	49.3579	815	92.097	6.27783
B4E3E6	cDNA FLJ58832, highly similar to Heterogeneous nuclear ribonucleoprotein A3 OS=Homo sapiens PE=2 SV=1 - [B4E3E6_HUMAN]	18.0292	18.27	8	4	5	9	7.9781e+07	0.630816	4	40.0751	1.51126	4	14.3559	0.809154	4	17.4883	323	34.168	8.104
Q6PKC2	CROP protein (Fragment) OS=Homo sapiens GN=CROP PE=2 SV=1 - [Q6PKC2_HUMAN]	17.8706	25	11	4	4	5	3.34927e+07	0.788013	3	9.99297	1.48359	3	2.13316	1.16909	3	43.3634	236	26.9988	8.20654
Q96F88	Processing of 1, ribonuclease P/MRP subunit (S. cerevisiae) OS=Homo sapiens GN=POP1 PE=2 SV=1 - [Q96F88_HUMAN]	17.7245	3.32	2	2	2	6	1.00995e+07	0.774696	2	5.48387	1.85944	2	25.787	1.4405	2	20.0918	1024	114.608	9.20264
P35268	60S ribosomal protein L22 OS=Homo sapiens GN=RPL22 PE=1 SV=2 - [RL22_HUMAN]	17.6641	39.06	8	3	3	5	2.37695e+08	1.03377	2	10.4927	1.29803	3	14.2823	1.22443	2	3.11421	128	14.7778	9.18799
Q6AZE3	CAST protein (Fragment) OS=Homo sapiens GN=CAST PE=2 SV=1 - [Q6AZE3_HUMAN]	17.5634	11.32	30	1	4	9	5.51767e+07	100	1		2.18728	1		100	1		592	63.892	4.94482
P16403	Histone H1.2 OS=Homo sapiens GN=HIST1H1C PE=1 SV=2 - [H12_HUMAN]	17.5288	15.49	9	4	4	6	4.53541e+07	0.724903	3	13.5878	0.878835	3	0.859157	0.63707	3	12.7176	213	21.3517	10.9312
Q08J23	tRNA (cytosine(34)-C(5))-methyltransferase OS=Homo sapiens GN=NSUN2 PE=1 SV=2 - [NSUN2_HUMAN]	17.4668	11.08	1	6	6	9	2.86855e+07	1.01589	3	2.33741	100	1		100	1		767	86.4158	6.771
Q9GZP4	PITH domain-containing protein 1 OS=Homo sapiens GN=PITHD1 PE=1 SV=1 - [PITH1_HUMAN]	17.4199	21.8	3	4	4	6	3.73954e+07	10.7538	2	23628.2	0.532433	2	53.8166	9.30166	2	49236.2	211	24.1627	5.74463
B3KUJ0	cDNA FLJ39996 fis, clone STOMA2002166, highly similar to Splicing factor 3B subunit 4 OS=Homo sapiens PE=2 SV=1 - [B3KUJ0_HUMAN]	17.3239	12.97	4	3	3	4	7.38742e+07	0.677832	1		2.01732	2	56.6494	0.957984	1		424	44.4552	8.23584
P06730	Eukaryotic translation initiation factor 4E OS=Homo sapiens GN=EIF4E PE=1 SV=2 - [IF4E_HUMAN]	17.2087	12.9	9	3	3	8	7.90278e+07	0.816781	3	22.8047	2.07973	3	2.49788	1.63078	3	6.05415	217	25.0815	6.15088
B9EGR5	MGA protein OS=Homo sapiens GN=MGA PE=2 SV=1 - [B9EGR5_HUMAN]	17.0407	2.52	5	3	5	6	2.23768e+07	0.299207	2	139.175	1.40748	2	29.9541	0.421128	2	86.1142	2856	314.94	6.81494
B5BUB1	RuvB-like 1 (Fragment) OS=Homo sapiens GN=RUVBL1 PE=2 SV=1 - [B5BUB1_HUMAN]	17.0341	16.01	7	5	5	6	10988474	0.080094	4	11647.9	1.05512	4	7.96711	0.01	3	0	456	50.1843	6.41748
A4FVC0	Protein argonaute (Fragment) OS=Homo sapiens GN=EIF2C2 PE=2 SV=1 - [A4FVC0_HUMAN]	16.9435	8.66	12	5	5	7	2.18309e+07	1	6	9.28526	1.14388	6	70.4008	0.892447	6	37688.3	808	91.4381	9.36377
A0A087WX29	TAR DNA-binding protein 43 (Fragment) OS=Homo sapiens GN=TARDBP PE=1 SV=1 - [A0A087WX29_HUMAN]	16.8212	25.93	23	4	4	6	3.93135e+07	1	3	0.109049	2.89828	3	4.02233	3.11897	3	15.0945	243	26.7264	7.76709
P62304	Small nuclear ribonucleoprotein E OS=Homo sapiens GN=SNRPE PE=1 SV=1 - [RUXE_HUMAN]	16.7876	25	2	2	2	6	103384740	0.286593	1		4.08555	1		1.29471	2	14.9869	92	10.7966	9.43701
P46109	Crk-like protein OS=Homo sapiens GN=CRKL PE=1 SV=1 - [CRKL_HUMAN]	16.7638	9.57	1	2	2	6	3.90872e+07	0.377624	1		2.09551	1		0.97449	3	31.6206	303	33.7559	6.7417
Q7L014	Probable ATP-dependent RNA helicase DDX46 OS=Homo sapiens GN=DDX46 PE=1 SV=2 - [DDX46_HUMAN]	16.746	7.66	5	6	6	7	2.3216e+07	0.617482	5	76.4252	2.47401	5	8.38657	1.48595	5	108.003	1031	117.29	9.29053
Q9NZB2	Constitutive coactivator of PPAR-gamma-like protein 1 OS=Homo sapiens GN=FAM120A PE=1 SV=2 - [F120A_HUMAN]	16.7006	6.71	4	5	5	9	2.94006e+07	0.73118	3	21.3777	1.39195	4	24.3657	1.1504	3	0.743375	1118	121.811	8.88037
Q15717	ELAV-like protein 1 OS=Homo sapiens GN=ELAVL1 PE=1 SV=2 - [ELAV1_HUMAN]	16.6943	8.59	2	2	2	5	5.30203e+07	0.575351	1		1.75167	1		1.00783	1		326	36.0692	9.17334
Q5VUA4	Zinc finger protein 318 OS=Homo sapiens GN=ZNF318 PE=1 SV=2 - [ZN318_HUMAN]	16.6731	3.12	1	6	6	6	3.42691e+07	16.8328	1								2279	250.958	7.1958
A8K4M5	cDNA FLJ76043, highly similar to Homo sapiens cyclin T1 (CCNT1), mRNA OS=Homo sapiens PE=2 SV=1 - [A8K4M5_HUMAN]	16.5858	8.95	5	3	4	6	7.11157e+06	0.545904	2	10.7797	1.29894	2	24.669	0.709097	2	13.6196	726	80.5354	8.68994
P13645	Keratin, type I cytoskeletal 10 OS=Homo sapiens GN=KRT10 PE=1 SV=6 - [K1C10_HUMAN]	16.5781	12.84	29	5	6	6	8.57836e+07	0.01	2	0	1	2	0	0.01	2	0	584	58.7917	5.21143
A0A0D9SEU5	Ran-binding protein 10 OS=Homo sapiens GN=RANBP10 PE=1 SV=1 - [A0A0D9SEU5_HUMAN]	16.5725	9.19	9	4	4	6	4.23492e+07	0.343508	4	13901.9	1.39643	5	109.387	0.69387	4	31197.1	620	67.2133	6.84424
Q14766	Latent-transforming growth factor beta-binding protein 1 OS=Homo sapiens GN=LTBP1 PE=1 SV=4 - [LTBP1_HUMAN]	16.4604	5.64	10	6	6	7	2.21233e+07	0.0569978	4	2789.6	1	3	0	0.01	4	0	1721	186.673	5.96045
Q59H95	Flightless I homolog variant (Fragment) OS=Homo sapiens PE=2 SV=1 - [Q59H95_HUMAN]	16.4529	4.63	8	5	5	6	1.99263e+07	0.636424	2	147.812	2.55853	2	119.246	1.48581	3	27.6629	1101	125.198	5.26221
B0YJ74	Proteasome subunit alpha type OS=Homo sapiens GN=PSMA8 PE=3 SV=1 - [B0YJ74_HUMAN]	16.4216	22.64	9	3	3	9	3.35793e+07	1.1019	2	14.4609	10.61	2	25245	11.6911	2	15807.4	212	23.7885	9.11475
P42766	60S ribosomal protein L35 OS=Homo sapiens GN=RPL35 PE=1 SV=2 - [RL35_HUMAN]	16.4092	26.02	4	3	3	9	1.62339e+08	0.768789	3	1.66469	1.2926	4	6.05372	1.0041	3	4.74433	123	14.5426	11.0483
B4DTA2	cDNA FLJ60148, highly similar to Homo sapiens heterogeneous nuclear ribonucleoprotein D-like (HNRPDL), transcript variant 2, mRNA OS=Homo sapiens PE=2 SV=1 - [B4DTA2_HUMAN]	16.3117	12.18	4	1	3	7	1.12727e+08	0.503591	1		1.46159	1		0.736045	1		271	30.1957	8.71924
O00743	Serine/threonine-protein phosphatase 6 catalytic subunit OS=Homo sapiens GN=PPP6C PE=1 SV=1 - [PPP6_HUMAN]	16.3105	16.07	3	4	4	6	3.72368e+07	0.945681	3	10.7653	1.34091	2	3.29996	0.751704	3	2.96373	305	35.1215	5.69385
P62805	Histone H4 OS=Homo sapiens GN=HIST1H4A PE=1 SV=2 - [H4_HUMAN]	16.1756	29.13	3	3	3	7	7.01804e+07	0.551461	3	8.27667	1.78494	3	5.41601	0.907254	3	12.8352	103	11.3604	11.356
Q8IWR8	Ribosomal protein L19 (Fragment) OS=Homo sapiens PE=2 SV=1 - [Q8IWR8_HUMAN]	16.1315	20.23	6	3	3	4	1.3805e+08	0.820675	3	3.02843	1.55162	3	7.95318	1.31628	3	4.88265	173	20.8068	11.4438
P04080	Cystatin-B OS=Homo sapiens GN=CSTB PE=1 SV=2 - [CYTB_HUMAN]	16.1102	45.92	1	3	3	6	4.84705e+07	9.57703	4	42320.2	1.49855	4	23.2143	10.7964	4	23175.7	98	11.1326	7.56201
P49756	RNA-binding protein 25 OS=Homo sapiens GN=RBM25 PE=1 SV=3 - [RBM25_HUMAN]	15.9702	7	3	4	4	7	3.07706e+07	0.381214	4	104.543	1.24101	4	20.7293	0.568389	4	95.2294	843	100.124	6.31592
Q86XN7	Proline and serine-rich protein 1 OS=Homo sapiens GN=PROSER1 PE=1 SV=2 - [PRSR1_HUMAN]	15.9564	5.19	3	4	4	6	5.07784e+07	0.626075	4	19.2786	0.905552	4	17.44	0.578434	4	39.5523	944	95.639	8.88037
Q4G0J3	La-related protein 7 OS=Homo sapiens GN=LARP7 PE=1 SV=1 - [LARP7_HUMAN]	15.951	8.25	7	4	4	7	1.26529e+07	0.566861	4	81.677	2.30883	3	64.8639	1.12143	3	29.1062	582	66.8574	9.5542
Q86XP3	ATP-dependent RNA helicase DDX42 OS=Homo sapiens GN=DDX42 PE=1 SV=1 - [DDX42_HUMAN]	15.8876	8.53	9	4	4	5	1.46904e+07	0.01	3	0	1	3	0	0.01	3	0	938	102.912	7.02002
Q13283	Ras GTPase-activating protein-binding protein 1 OS=Homo sapiens GN=G3BP1 PE=1 SV=1 - [G3BP1_HUMAN]	15.8851	15.88	11	4	4	6	1.47029e+07	0.948696	4	70.9049	1.00396	4	53.7744	1.19368	4	31.7435	466	52.1321	5.51611
B5BU61	Histone deacetylase OS=Homo sapiens GN=HDAC1 PE=2 SV=1 - [B5BU61_HUMAN]	15.8724	8.92	20	4	4	7	5.22063e+07	0.942351	2	29.0563	0.752581	2	24.8798	0.709195	2	56.9205	482	55.0407	5.47803
A0A024R233	Tight junction protein 2 (Zona occludens 2), isoform CRA_a OS=Homo sapiens GN=TJP2 PE=4 SV=1 - [A0A024R233_HUMAN]	15.8432	4.37	5	4	4	6	8.78721e+06	0.0746316	2	8478.46	1.13794	2	19.3348	0.084926	2	15284.3	1190	133.89	7.40088
P08670	Vimentin OS=Homo sapiens GN=VIM PE=1 SV=4 - [VIME_HUMAN]	15.8044	16.74	14	6	6	7	5.59114e+07	0.396308	2	16.2299	7.81542	2	7.37804	2.64344	3	17.3588	466	53.6191	5.12256
Q96BG6	ACTN4 protein (Fragment) OS=Homo sapiens GN=ACTN4 PE=2 SV=2 - [Q96BG6_HUMAN]	15.6756	7.73	26	4	4	6	20812222	0.763954	2	2.95028	1.81555	2	15.1524	1.387	2	18.1633	634	73.5738	5.30029
Q13015	Protein AF1q OS=Homo sapiens GN=MLLT11 PE=1 SV=1 - [AF1Q_HUMAN]	15.5167	63.33	1	3	3	4	1.98829e+08	0.371161	2	33.2661	1.67448	2	25.8722	0.621502	2	6.95124	90	10.0549	4.53857
B4DJI1	L-lactate dehydrogenase OS=Homo sapiens PE=2 SV=1 - [B4DJI1_HUMAN]	15.5139	16.39	16	4	5	7	7.15273e+07	0.524866	4	13.4549	3.1946	4	34.3662	1.65058	4	18.6628	305	33.5717	8.45557
B2RCJ7	cDNA, FLJ96117, highly similar to Homo sapiens calpastatin (CAST), transcript variant 4, mRNA OS=Homo sapiens PE=2 SV=1 - [B2RCJ7_HUMAN]	15.4463	11.36	14	1	4	8	4.94159e+07	0.671309	1		1.22223	1		0.820493	1		590	63.5386	4.80518
H7C4C5	Microtubule-associated protein (Fragment) OS=Homo sapiens GN=MAP4 PE=1 SV=1 - [H7C4C5_HUMAN]	15.3509	11.16	11	4	4	6	3.57544e+07	1.32853	3	48.4146	1.0112	3	8.33778	1.73082	3	69.6413	493	50.9451	10.2134
X5D2J9	General transcription factor IIi isoform D (Fragment) OS=Homo sapiens GN=GTF2I PE=2 SV=1 - [X5D2J9_HUMAN]	15.3393	4.18	10	4	4	7	1.806e+07	0.566508	2	71.4516	1.21733	1		1.06351	1		957	107.902	7.94287
Q5RLJ0	CLE OS=Homo sapiens PE=2 SV=1 - [Q5RLJ0_HUMAN]	15.2345	18.85	5	3	3	5	1.5087e+07	1.05798	2	97.2335	1.17937	3	12.1577	1.13161	2	59.4087	244	27.9516	6.44287
Q96J85	C-Mpl binding protein OS=Homo sapiens GN=LARP4 PE=1 SV=1 - [Q96J85_HUMAN]	15.1922	10.13	3	2	2	5	1.25615e+07	0.713692	3	4.03764	1.5948	3	3.89463	1.1087	3	0.142844	375	42.4777	6.06201
B3KSG9	cDNA FLJ36188 fis, clone TESTI2027179, highly similar to Transmembrane 9 superfamily protein member 2 OS=Homo sapiens PE=2 SV=1 - [B3KSG9_HUMAN]	15.1783	4.71	2	2	2	7	4.54112e+07	0.697923	2	110.68	1.37743	2	26.8529	0.961342	2	69.8569	573	65.3871	7.28369
H3BTN5	Pyruvate kinase (Fragment) OS=Homo sapiens GN=PKM PE=1 SV=1 - [H3BTN5_HUMAN]	15.173	9.07	16	4	4	6	4.29315e+07	0.321842	4	51.5134	1.85836	4	21.8752	0.717053	4	5.57904	485	53.0112	6.84424
P54274	Telomeric repeat-binding factor 1 OS=Homo sapiens GN=TERF1 PE=1 SV=3 - [TERF1_HUMAN]	15.1066	17.31	7	5	5	5	7.61257e+07	7.15816	1		0.01	1		0.01	1		439	50.214	6.3667
Q9Y3F4	Serine-threonine kinase receptor-associated protein OS=Homo sapiens GN=STRAP PE=1 SV=1 - [STRAP_HUMAN]	15.093	23.71	3	7	7	8	4.6152e+07	1.19552	6	16.0762	1.70413	6	20.4173	1.95778	6	22.2906	350	38.414	5.12256
Q9H6S0	Probable ATP-dependent RNA helicase YTHDC2 OS=Homo sapiens GN=YTHDC2 PE=1 SV=2 - [YTDC2_HUMAN]	15.0653	3.78	4	4	4	6	8.91463e+06	0.01	1		1	1		0.0994035	2	32924.9	1430	160.147	8.39697
Q9H7C9	Mth938 domain-containing protein OS=Homo sapiens GN=AAMDC PE=1 SV=1 - [AAMDC_HUMAN]	14.8019	28.69	6	3	3	6	4.13416e+07	0.495194	2	5.2176	1.37366	2	11.5543	0.680229	2	16.8478	122	13.3238	8.45557
B4DVS1	cDNA FLJ55596, moderately similar to Mus musculus MAX gene associated (Mga), mRNA (Fragment) OS=Homo sapiens PE=2 SV=1 - [B4DVS1_HUMAN]	14.7333	3.33	2	1	3	5	1.70108e+07	0.01	1		1	1		0.01	1		1142	123.607	7.53271
A0A087X2D0	Serine/arginine-rich-splicing factor 3 OS=Homo sapiens GN=SRSF3 PE=1 SV=1 - [A0A087X2D0_HUMAN]	14.7085	24.21	2	1	2	5	2.38876e+08	1.02254	1		1.09062	1		1.1152	1		95	10.314	5.13525
A0A024RDB2	Ras-GTPase activating protein SH3 domain-binding protein 2, isoform CRA_b OS=Homo sapiens GN=G3BP2 PE=4 SV=1 - [A0A024RDB2_HUMAN]	14.5631	9.13	11	2	2	4	1.41586e+07	0.719762	2	17.397	1.73033	2	4.12167	1.24542	2	13.2046	449	50.7861	5.37646
B4DXX1	cDNA FLJ56040 OS=Homo sapiens PE=2 SV=1 - [B4DXX1_HUMAN]	14.5351	7.11	3	2	2	6	1.47878e+07							2.21741	1		577	64.9918	8.47021
A0A0F7NGI8	Leucine rich repeat (In FLII) interacting protein 1, isoform CRA_c OS=Homo sapiens GN=LRRFIP1 PE=2 SV=1 - [A0A0F7NGI8_HUMAN]	14.4908	6.25	7	3	3	5	1.22339e+07	0.222892	3	793.579	1.35841	3	47.8591	0.920061	3	40.6905	752	82.6386	4.61475
Q6P158	Putative ATP-dependent RNA helicase DHX57 OS=Homo sapiens GN=DHX57 PE=1 SV=2 - [DHX57_HUMAN]	14.4674	2.96	6	2	5	6	3.1836e+07	1.2587	1					1.03602	1		1386	155.507	7.7085
E2DRY6	Enolase OS=Homo sapiens PE=2 SV=1 - [E2DRY6_HUMAN]	14.455	14.2	8	4	4	5	2.47821e+07	0.662263	2	31.8454	2.04915	3	72.3212	1.08056	3	2.70331	338	36.5317	6.56592
Q32Q12	Nucleoside diphosphate kinase OS=Homo sapiens GN=NME1-NME2 PE=1 SV=1 - [Q32Q12_HUMAN]	14.1271	38.01	8	2	6	10	3.78406e+07	0.337663	1		2.83831	1		1.05759	2	14.6812	292	32.6209	8.48486
Q9BWJ5	Splicing factor 3B subunit 5 OS=Homo sapiens GN=SF3B5 PE=1 SV=1 - [SF3B5_HUMAN]	14.0701	43.02	1	3	3	6	1.34166e+07	0.301517	3	27.0685	1.39521	3	49.2946	0.508745	4	80.089	86	10.1288	6.354
B7Z6W5	Cystathionine beta-synthase OS=Homo sapiens PE=2 SV=1 - [B7Z6W5_HUMAN]	13.9979	21.17	7	6	6	8	2.51866e+07	0.844837	3	12.147	1.54993	3	15.7897	1.29119	2	2.08062	463	51.0694	6.32861
B1AHB1	DNA helicase OS=Homo sapiens GN=MCM5 PE=1 SV=1 - [B1AHB1_HUMAN]	13.9315	7.81	10	4	4	5	3.25418e+07	0.410973	2	66.4709	1.62774	3	39.773	2.35449	2	197.509	691	77.5437	8.60205
B4DXT2	cDNA FLJ59635, highly similar to Heat shock 70 kDa protein 4L OS=Homo sapiens PE=2 SV=1 - [B4DXT2_HUMAN]	13.8975	4.43	7	1	3	5	4.64013e+07	0.01	1		1	1		0.01	1		813	91.8814	6.0874
H0YH88	Nucleosome assembly protein 1-like 1 (Fragment) OS=Homo sapiens GN=NAP1L1 PE=1 SV=1 - [H0YH88_HUMAN]	13.8668	18.64	32	3	3	7	4.79669e+07	0.521569	3	76.6289	1.72822	3	50.5827	0.901384	3	10.7485	177	21.0635	4.83057
P01625	Ig kappa chain V-IV region Len OS=Homo sapiens PE=1 SV=2 - [KV402_HUMAN]	13.8622	21.05	6	1	2	5	8.77515e+08										114	12.6322	7.92822
P04259	Keratin, type II cytoskeletal 6B OS=Homo sapiens GN=KRT6B PE=1 SV=5 - [K2C6B_HUMAN]	13.5967	9.75	30	1	5	5	8.40098e+07										564	60.0303	8.00146
B8ZZ10	LUC7-like (S. cerevisiae) (Fragment) OS=Homo sapiens GN=LUC7L PE=1 SV=1 - [B8ZZ10_HUMAN]	13.5621	24.18	7	1	3	6	1.90369e+07	0.839366	1		3.01424	1		2.53005	1		182	21.3591	8.55811
Q9NWU2	Glucose-induced degradation protein 8 homolog OS=Homo sapiens GN=GID8 PE=1 SV=1 - [GID8_HUMAN]	13.5459	33.77	2	4	4	4	2.54293e+07							0.367956	1		228	26.7317	4.97021
B3KSZ4	cDNA FLJ37346 fis, clone BRAMY2021310, highly similar to Transcriptional repressor p66 beta OS=Homo sapiens PE=2 SV=1 - [B3KSZ4_HUMAN]	13.5368	8.26	4	2	3	6	4.10333e+07	0.43456	1		1.41292	1		0.613999	1		593	65.218	9.74463
Q9Y295	Developmentally-regulated GTP-binding protein 1 OS=Homo sapiens GN=DRG1 PE=1 SV=1 - [DRG1_HUMAN]	13.4363	13.62	2	4	4	5	2.42482e+07	1.18912	4	21.8498	0.845421	4	28.4044	1.35723	4	74.0172	367	40.5168	8.89502
A0A024QZP7	Cell division cycle 2, G1 to S and G2 to M, isoform CRA_a OS=Homo sapiens GN=CDC2 PE=1 SV=1 - [A0A024QZP7_HUMAN]	13.4178	6.4	111	1	2	6	2.6917e+07	0.925879	1		1.115	1		1.03236	1		297	34.0599	8.39697
E7EQL5	Cytoplasmic dynein 1 intermediate chain 2 (Fragment) OS=Homo sapiens GN=DYNC1I2 PE=1 SV=1 - [E7EQL5_HUMAN]	13.3894	11.48	14	2	2	4	1.33054e+07	0.453572	1		2.3089	1		1.04725	1		305	34.8924	5.03369
B7Z3A3	cDNA FLJ54686, highly similar to Homo sapiens Rho GTPase activating protein 21 (ARHGAP21), mRNA OS=Homo sapiens PE=2 SV=1 - [B7Z3A3_HUMAN]	13.3209	4.44	9	4	4	5	1.18092e+07	0.463385	2	49.4396	1.54637	2	7.48646	0.54976	3	92.4155	1217	136.166	7.6792
A8K2B4	cDNA FLJ77490, highly similar to Homo sapiens enabled homolog (Drosophila) (ENAH), transcript variant 2, mRNA OS=Homo sapiens PE=2 SV=1 - [A8K2B4_HUMAN]	13.2061	10.18	7	4	4	5	1.50766e+07	1	3	0	100	3	0	100	4	0	570	63.9576	6.25244
A8K2P6	cDNA FLJ76083, highly similar to Homo sapiens zinc finger protein 503 (ZNF503), mRNA OS=Homo sapiens PE=2 SV=1 - [A8K2P6_HUMAN]	13.1404	3.72	4	1	2	5	4.27348e+08	0.01	1		1	1		0.01	1		646	62.5278	8.6167
B3KXU8	cDNA FLJ46087 fis, clone TESTI2009497, highly similar to GPI-anchored protein p137 OS=Homo sapiens PE=2 SV=1 - [B3KXU8_HUMAN]	13.1351	8.92	6	2	2	4	3.85784e+07	0.934118	1		1.05339	1		0.98399	1		628	70.318	5.04639
B4DKE6	cDNA FLJ60629, highly similar to Replication factor C subunit 3 OS=Homo sapiens PE=2 SV=1 - [B4DKE6_HUMAN]	13.1126	15.08	5	3	3	5	7.52069e+06	0.645452	2	1.2383	2.02608	2	37.6821	1.01428	3	1.45403	305	34.8101	8.5874
P51116	Fragile X mental retardation syndrome-related protein 2 OS=Homo sapiens GN=FXR2 PE=1 SV=2 - [FXR2_HUMAN]	13.0917	7.28	3	2	3	7	1.45706e+07	0.744552	1		1.82045	1		1.35542	1		673	74.178	6.22705
B2RD27	cDNA, FLJ96428, highly similar to Homo sapiens proteasome (prosome, macropain) 26S subunit, non-ATPase, 7 (Mov34 homolog) (PSMD7), mRNA OS=Homo sapiens PE=2 SV=1 - [B2RD27_HUMAN]	13.0505	19.75	6	4	4	6	1.37722e+07	1.20688	2	14.6045	1.0823	3	55.1082	1.18429	3	55.2547	324	36.9885	6.771
B9EG90	Topoisomerase (DNA) I OS=Homo sapiens GN=TOP1 PE=2 SV=1 - [B9EG90_HUMAN]	13.032	7.32	13	5	5	5	1.30774e+07	0.772762	3	13.8293	0.656975	3	15.2117	0.489792	4	14.52	765	90.6429	9.30518
Q9P270	SLAIN motif-containing protein 2 OS=Homo sapiens GN=SLAIN2 PE=1 SV=2 - [SLAI2_HUMAN]	12.9782	7.4	2	3	3	4	2.5141e+07	0.543477	2	16.019	1.73003	2	46.7486	0.775588	3	13.3317	581	62.5053	9.45166
B4DFE4	cDNA FLJ59618, highly similar to Exosome component 10 OS=Homo sapiens PE=2 SV=1 - [B4DFE4_HUMAN]	12.9721	10.21	5	4	4	5	1.09075e+07	0.903867	3	57.7802	1.48584	3	1.47248	1.32973	3	14.9675	529	61.2772	6.55127
Q96H79	Zinc finger CCCH-type antiviral protein 1-like OS=Homo sapiens GN=ZC3HAV1L PE=1 SV=2 - [ZCCHL_HUMAN]	12.8774	8	1	2	2	4	1.47747e+07	1.34978	1		0.799841	1		1.07961	1		300	32.9405	8.1333
Q96IJ6	Mannose-1-phosphate guanyltransferase alpha OS=Homo sapiens GN=GMPPA PE=1 SV=1 - [GMPPA_HUMAN]	12.8262	10.71	2	3	3	5	2.28937e+07	0.334466	2	9.6445	1.2342	2	21.9028	0.447673	3	24.401	420	46.2621	7.21045
Q8IYV2	DEAD (Asp-Glu-Ala-Asp) box polypeptide 20 OS=Homo sapiens GN=DDX20 PE=2 SV=1 - [Q8IYV2_HUMAN]	12.7427	6.92	5	4	4	4	2.18945e+07	1.20684	3	28.4239	2.15943	3	34.8186	6.18609	3	204.17	824	92.0985	7.03467
P61962	DDB1- and CUL4-associated factor 7 OS=Homo sapiens GN=DCAF7 PE=1 SV=1 - [DCAF7_HUMAN]	12.7219	15.79	3	4	4	4	5.29773e+07	0.60776	3	15.8464	0.563279	3	42.7432	0.412093	4	45.2456	342	38.9011	5.51611
Q92974	Rho guanine nucleotide exchange factor 2 OS=Homo sapiens GN=ARHGEF2 PE=1 SV=4 - [ARHG2_HUMAN]	12.6128	8.11	7	6	6	6	1.45048e+07	0.884515	3	0.25842	1.06866	3	8.9438	0.891572	3	1.8016	986	111.473	7.26904
Q96L66	NRAS-related protein OS=Homo sapiens GN=UNR PE=2 SV=1 - [Q96L66_HUMAN]	12.6086	9.6	9	5	5	8	2.6691e+07	1.11409	4	32.0643	1.3003	4	25.4816	1.4058	4	24.0711	708	79.362	5.88428
A8K0T9	cDNA FLJ75422, highly similar to Homo sapiens capping protein (actin filament) muscle Z-line, alpha 1, mRNA OS=Homo sapiens PE=2 SV=1 - [A8K0T9_HUMAN]	12.5686	15.03	7	3	3	5	4.43855e+07	0.505393	3	20.5376	1.18996	3	27.159	0.627721	3	6.3578	286	32.8883	5.69385
P78406	mRNA export factor OS=Homo sapiens GN=RAE1 PE=1 SV=1 - [RAE1L_HUMAN]	12.5596	20.11	5	5	5	5	3.64043e+07				0.147164	1					368	40.9419	7.82568
A5PLK7	RCC2 protein (Fragment) OS=Homo sapiens GN=RCC2 PE=2 SV=1 - [A5PLK7_HUMAN]	12.5448	10.94	2	4	4	5	2.11019e+07	0.746312	2	28.7604	1.56791	2	54.6558	1.36591	3	8.0145	457	49.6471	8.68994
D6R905	Exosome complex component RRP45 (Fragment) OS=Homo sapiens GN=EXOSC9 PE=1 SV=1 - [D6R905_HUMAN]	12.4464	10.18	8	2	2	4	2.05192e+07	0.898407	2	2.21069	2.23758	2	52.4836	2.01026	2	55.1551	226	25.6412	7.1665
Q59GC1	Fragile X mental retardation 1 variant (Fragment) OS=Homo sapiens PE=2 SV=1 - [Q59GC1_HUMAN]	12.4318	5.69	17	2	3	5	1.08505e+07	0.71424	1		2.08214	1		1.13869	2	41.1852	527	59.118	8.646
Q71UM5	40S ribosomal protein S27-like OS=Homo sapiens GN=RPS27L PE=1 SV=3 - [RS27L_HUMAN]	12.3849	22.62	5	1	2	8	3.94622e+07	1.1161	1		2.18521	1		2.43891	1		84	9.47087	9.45166
J3QSD7	Cyclin-dependent kinase 12 (Fragment) OS=Homo sapiens GN=CDK12 PE=1 SV=1 - [J3QSD7_HUMAN]	12.3686	1.75	109	1	2	6	2.37778e+07										1201	133.577	9.56885
B4DI28	cDNA FLJ55578, highly similar to Polypyrimidine tract-binding protein 2 OS=Homo sapiens PE=2 SV=1 - [B4DI28_HUMAN]	12.3445	14.77	6	2	3	4	8.52484e+07	0.0974394	2	29782.5	0.979356	2	3.09347	0.0954279	2	26843	325	34.776	7.38623
F8WBJ6	RNA-binding protein PNO1 OS=Homo sapiens GN=PNO1 PE=1 SV=1 - [F8WBJ6_HUMAN]	12.314	11.76	3	1	1	4	1.9053e+07	0.57237	1		1.12623	1		0.644622	1		136	15.1659	9.81787
P00492	Hypoxanthine-guanine phosphoribosyltransferase OS=Homo sapiens GN=HPRT1 PE=1 SV=2 - [HPRT_HUMAN]	12.2956	23.85	2	4	4	4	4.676e+07	0.088711	2	18801.8	2.91666	1		1.9909	2	21.3316	218	24.5636	6.68311
A8KAQ5	cDNA FLJ77404, highly similar to Homo sapiens small nuclear ribonucleoprotein 70kDa polypeptide (RNP antigen) (SNRP70), transcript variant 1, mRNA OS=Homo sapiens PE=2 SV=1 - [A8KAQ5_HUMAN]	12.1985	9.61	5	3	3	5	1.3107e+07	0.641256	3	73.713	19.7466	3	1800.43	6.22469	3	28231.4	437	51.4649	10.0083
Q9NUD5	Zinc finger CCHC domain-containing protein 3 OS=Homo sapiens GN=ZCCHC3 PE=1 SV=1 - [ZCHC3_HUMAN]	12.1776	13.37	5	5	5	5	8.67296e+06	0.485142	1		16.3103	2	3710.19	1.29061	1		404	43.5909	8.52881
Q9UHX1	Poly(U)-binding-splicing factor PUF60 OS=Homo sapiens GN=PUF60 PE=1 SV=1 - [PUF60_HUMAN]	12.113	9.12	7	4	4	7	3.02646e+07	0.812959	4	8.79212	1.83439	4	4.82083	1.49057	4	12.9568	559	59.8376	5.2876
Q15084	Protein disulfide-isomerase A6 OS=Homo sapiens GN=PDIA6 PE=1 SV=1 - [PDIA6_HUMAN]	12.1068	9.32	1	3	3	4	1.66534e+07	0.0839485	2	14476.6	1.34445	2	46.0831	0.665619	3	123.474	440	48.0913	5.08447
G3V5E1	Cyclin-K OS=Homo sapiens GN=CCNK PE=1 SV=1 - [G3V5E1_HUMAN]	12.0481	9.26	4	2	2	5	9.84287e+06	0.394613	1		1.81284	1		0.715369	1		378	43.3771	8.30908
E9PKD5	26S protease regulatory subunit 6A (Fragment) OS=Homo sapiens GN=PSMC3 PE=1 SV=2 - [E9PKD5_HUMAN]	12.043	16.08	9	5	5	6	1.98774e+07	1.35438	5	20.3155	0.944545	5	24.3277	1.29177	5	55.6375	311	34.5923	5.33838
G3V2K7	Transmembrane emp24 domain-containing protein 10 OS=Homo sapiens GN=TMED10 PE=1 SV=1 - [G3V2K7_HUMAN]	12.0002	7.84	4	1	1	4	2.39007e+07	0.547575	2	12.8837	1.76192	2	18.8284	0.964783	2	32.2929	153	16.8937	6.52197
Q9H2Y7	Zinc finger protein 106 OS=Homo sapiens GN=ZNF106 PE=1 SV=1 - [ZN106_HUMAN]	11.9895	2.97	12	4	4	4	1.56963e+07										1883	208.754	7.15186
P25788	Proteasome subunit alpha type-3 OS=Homo sapiens GN=PSMA3 PE=1 SV=2 - [PSA3_HUMAN]	11.9736	12.94	5	3	3	4	1.43868e+07	1.2696	3	35.146	1.55593	3	26.3031	2.3519	3	114.636	255	28.4151	5.32568
Q8NBJ4	Golgi membrane protein 1 OS=Homo sapiens GN=GOLM1 PE=1 SV=1 - [GOLM1_HUMAN]	11.9616	18.45	1	5	5	5	2.17832e+07	0.975419	1		1.12415	2	1.31521	1.08683	1		401	45.3058	4.97021
Q3KR50	TRPC4 protein OS=Homo sapiens GN=TRPC4 PE=2 SV=1 - [Q3KR50_HUMAN]	11.9516	2.09	6	1	2	5	8.12977e+07										956	109.779	8.57275
Q08ES8	Cell growth-inhibiting protein 34 OS=Homo sapiens PE=2 SV=1 - [Q08ES8_HUMAN]	11.9479	12.99	4	2	2	4	8.50866e+08	0.786748	2	9.56402	1.74951	2	30.7994	1.37643	2	20.7813	177	20.0816	9.59814
G3V5Z3	Serine/threonine-protein phosphatase 4 regulatory subunit 3A OS=Homo sapiens GN=PPP4R3A PE=1 SV=1 - [G3V5Z3_HUMAN]	11.8499	7.37	6	4	5	6	2.31868e+07	0.667127	3	88.3643	1.2109	3	61.9001	0.7106	3	19.185	706	81.9782	4.89404
E7ESY4	Metastasis-associated protein MTA1 OS=Homo sapiens GN=MTA1 PE=1 SV=1 - [E7ESY4_HUMAN]	11.8452	8.11	10	4	4	4	1.61786e+07	0.670169	3	79.1778	0.69933	3	56.977	0.01	3	0	703	79.3235	9.11475
B3KUD7	DNA helicase OS=Homo sapiens PE=2 SV=1 - [B3KUD7_HUMAN]	11.7674	7.35	7	3	3	6	9.76675e+06	0.73688	2	80.2281	1.33642	2	33.047	0.98478	2	39.7465	612	68.545	7.62061
P10599	Thioredoxin OS=Homo sapiens GN=TXN PE=1 SV=3 - [THIO_HUMAN]	11.758	22.86	1	3	3	4	9.08027e+07	0.968024	1		1.43599	1					105	11.7297	4.91943
O75607	Nucleoplasmin-3 OS=Homo sapiens GN=NPM3 PE=1 SV=3 - [NPM3_HUMAN]	11.6945	8.43	1	1	1	4	3.97686e+07	0.331873	1		3.1627	1		1.06659	2	2.37931	178	19.3314	4.62744
B4E312	cDNA FLJ53422, highly similar to TATA-binding protein-associated factor 2N OS=Homo sapiens PE=2 SV=1 - [B4E312_HUMAN]	11.6701	7.85	3	1	3	5	2.37964e+07	1.17947	1		2.05114	1		2.41926	1		395	40.0542	9.46631
Q8N4P8	GTPBP4 protein (Fragment) OS=Homo sapiens GN=GTPBP4 PE=2 SV=1 - [Q8N4P8_HUMAN]	11.6696	8.07	6	4	4	5	1.50245e+07	0.409625	2	174.256	2.96222	3	39.1718	0.54699	3	31.6493	632	73.6628	9.5542
B4DNL1	cDNA FLJ51512, highly similar to Periodic tryptophan protein 1 homolog OS=Homo sapiens PE=2 SV=1 - [B4DNL1_HUMAN]	11.5603	8.74	5	2	2	4	3.32074e+07	0.439671	2	42.8748	2.21095	2	57.0831	0.97209	2	12.073	412	45.7837	5.52881
Q92522	Histone H1x OS=Homo sapiens GN=H1FX PE=1 SV=1 - [H1X_HUMAN]	11.5458	10.33	1	2	2	5	5.02064e+07	0.777321	2	6.69025	1.31618	2	3.30057	1.02309	2	10.0074	213	22.4735	10.7554
Q12904	Aminoacyl tRNA synthase complex-interacting multifunctional protein 1 OS=Homo sapiens GN=AIMP1 PE=1 SV=2 - [AIMP1_HUMAN]	11.5273	5.77	1	2	2	4	8.48076e+06	1.05544	2	8.01299	15.2388	2	4889.94	2.58684	3	76.1174	312	34.3311	8.42627
A0A024R6E3	SNW domain containing 1, isoform CRA_a OS=Homo sapiens GN=SNW1 PE=4 SV=1 - [A0A024R6E3_HUMAN]	11.5247	8.89	12	4	4	5	2.69158e+07	5.10048	1		0.0777446	1		0.396535	1		461	52.9912	9.59814
A0A024R1Y2	ATP citrate lyase, isoform CRA_a OS=Homo sapiens GN=ACLY PE=4 SV=1 - [A0A024R1Y2_HUMAN]	11.5157	1.92	4	2	2	4	1.26686e+07	0.686995	2	87.188	1.84189	2	34.5575	1.26537	2	43.4736	1091	119.695	7.32764
P31689	DnaJ homolog subfamily A member 1 OS=Homo sapiens GN=DNAJA1 PE=1 SV=2 - [DNJA1_HUMAN]	11.4195	14.11	16	4	5	9	6.06352e+07	1.7542	5	13.5558	0.76702	5	10.3446	1.25833	5	7.75556	397	44.8395	7.07861
Q86YP4	Transcriptional repressor p66-alpha OS=Homo sapiens GN=GATAD2A PE=1 SV=1 - [P66A_HUMAN]	11.376	5.37	4	1	2	4	2.22838e+07	0.01	1		1	1		0.01	1		633	68.0205	9.93506
A0A0C4DGL3	DUTP pyrophosphatase, isoform CRA_c OS=Homo sapiens GN=DUT PE=1 SV=1 - [A0A0C4DGL3_HUMAN]	11.3434	26.24	7	1	3	4	2.02859e+07										141	15.3858	6.56592
Q01826	DNA-binding protein SATB1 OS=Homo sapiens GN=SATB1 PE=1 SV=1 - [SATB1_HUMAN]	11.202	8.65	2	2	4	7	1.54374e+08	0.566202	1								763	85.9035	6.53662
B4DIU0	cDNA FLJ58391, highly similar to Exosome complex exonuclease RRP42 (EC 3.1.13.-) OS=Homo sapiens PE=2 SV=1 - [B4DIU0_HUMAN]	11.157	14.02	3	2	2	4	1.67231e+07	1.02764	2	20.972	1.06353	2	53.8933	1.09293	2	30.4203	164	17.9139	4.83057
A8K9J7	Histone H2B OS=Homo sapiens PE=2 SV=1 - [A8K9J7_HUMAN]	11.0784	26.98	21	3	3	5	1.30265e+08	1.09707	2	49.4462	0.940925	2	0.333854	1.03226	2	49.0536	126	13.9876	10.3159
Q96AH2	Similar to mannose-6-phosphate receptor (Cation dependent) (Fragment) OS=Homo sapiens PE=2 SV=1 - [Q96AH2_HUMAN]	11.0354	22.02	9	3	3	4	1.37432e+07	1	3	0	100	4	0	100	3	0	168	18.7811	5.18604
Q9UJ31	Similar to of MAZ DNA binding protein (Fragment) OS=Homo sapiens GN=A-328A3.4 PE=4 SV=1 - [Q9UJ31_HUMAN]	10.9825	25.76	7	1	1	4	3.24473e+07	0.571034	2	2.25602	0.905036	2	4.75604	0.516806	2	7.0177	66	7.87476	9.64209
P08579	U2 small nuclear ribonucleoprotein B'' OS=Homo sapiens GN=SNRPB2 PE=1 SV=1 - [RU2B_HUMAN]	10.9777	6.67	12	2	2	5	1.30806e+08	0.604624	2	34.2406	1.38391	2	2.73193	0.836746	2	31.2927	225	25.4701	9.71533
Q9HC07	Transmembrane protein 165 OS=Homo sapiens GN=TMEM165 PE=1 SV=1 - [TM165_HUMAN]	10.967	19.44	5	3	3	4	5.6495e+07	0.329718	1		1.54308	1		0.508782	1		324	34.8835	7.02002
B7Z592	cDNA FLJ61635, highly similar to Homo sapiens likely ortholog of mouse immediate early response, erythropoietin 4 (LEREPO4), mRNA OS=Homo sapiens PE=2 SV=1 - [B7Z592_HUMAN]	10.9375	6.89	3	2	2	4	2.24302e+07	0.881437	2	6.08185	1.40873	2	6.22657	1.24171	2	12.3434	392	44.863	7.86963
Q13151	Heterogeneous nuclear ribonucleoprotein A0 OS=Homo sapiens GN=HNRNPA0 PE=1 SV=1 - [ROA0_HUMAN]	10.9077	7.54	1	1	2	5	1.04279e+08	1.04039	1		1.56423	1		1.62741	1		305	30.8218	9.29053
B4DF70	cDNA FLJ60461, highly similar to Peroxiredoxin-2 (EC 1.11.1.15) OS=Homo sapiens PE=2 SV=1 - [B4DF70_HUMAN]	10.8755	15.3	3	2	3	5	1.92443e+08	0.844622	1		1.20167	1		0.800059	2	36.3991	183	20.0946	8.77783
F8W1N5	Nascent polypeptide-associated complex subunit alpha (Fragment) OS=Homo sapiens GN=NACA PE=1 SV=1 - [F8W1N5_HUMAN]	10.8371	38.03	11	2	2	4	7.85581e+06				100	1					71	7.80827	9.62744
V9GY14	Transcription initiation factor TFIID subunit 4 (Fragment) OS=Homo sapiens GN=TAF4 PE=1 SV=1 - [V9GY14_HUMAN]	10.7968	6.51	3	1	1	3	1.01277e+07							1.25451	1		215	22.7242	10.0815
Q53T70	Putative uncharacterized protein RAB10 (Fragment) OS=Homo sapiens GN=RAB10 PE=3 SV=1 - [Q53T70_HUMAN]	10.7717	14.01	73	1	2	4	7.36525e+07										157	17.7991	8.25049
A0A0C4DGX4	Cullin-1 OS=Homo sapiens GN=CUL1 PE=1 SV=1 - [A0A0C4DGX4_HUMAN]	10.7478	4.92	6	4	4	6	1.35295e+07	1.47368	1		1.01697	2	1.92296	1.47938	1		752	87.3328	7.47412
Q8N7Z5	Putative ankyrin repeat domain-containing protein 31 OS=Homo sapiens GN=ANKRD31 PE=5 SV=2 - [ANR31_HUMAN]	10.6317	0.69	2	1	1	8	87483495										1873	210.685	6.20166
Q8NCJ5	SPRY domain-containing protein 3 OS=Homo sapiens GN=SPRYD3 PE=1 SV=2 - [SPRY3_HUMAN]	10.5586	11.31	3	4	4	4	9.07492e+07										442	49.6625	6.16357
P49792	E3 SUMO-protein ligase RanBP2 OS=Homo sapiens GN=RANBP2 PE=1 SV=2 - [RBP2_HUMAN]	10.4871	1.12	1	1	1	4	4.85306e+06	0.586382	1		1.81515	1		1.06437	1		3224	357.974	6.20166
Q6ZP26	CDNA FLJ26672 fis, clone MPG03403, highly similar to Ligatin (Hepatocellular carcinoma-associated antigen 56) OS=Homo sapiens PE=2 SV=1 - [Q6ZP26_HUMAN]	10.4335	12.73	3	4	4	5	1.32786e+07	0.680463	3	134.852	1.37439	3	49.8943	1.76683	3	7.48837	440	49.4768	6.69775
Q8NHQ1	Centrosomal protein of 70 kDa OS=Homo sapiens GN=CEP70 PE=1 SV=2 - [CEP70_HUMAN]	10.4314	8.88	6	5	5	6	2.88019e+07	0.35535	4	12.6407	0.593359	3	32.445	0.183784	3	35.3149	597	69.7079	5.70654
Q6FIG4	RAB1B protein OS=Homo sapiens GN=RAB1B PE=2 SV=1 - [Q6FIG4_HUMAN]	10.262	13.43	79	1	2	4	7.40528e+07				4.93558	1					201	22.1842	5.73193
I3L2C7	Gem-associated protein 4 OS=Homo sapiens GN=GEMIN4 PE=1 SV=1 - [I3L2C7_HUMAN]	10.2455	5.44	11	4	5	8	1.16192e+08				1.62873	1					1047	118.745	6.18896
A6NN50	Obscurin-like protein 1 OS=Homo sapiens GN=OBSL1 PE=1 SV=1 - [A6NN50_HUMAN]	10.2306	4.88	7	6	6	6	2.47068e+07	0.264472	3	23.4353	1.95312	2	129.534	0.100443	2	34703.6	1804	196.977	5.61768
A0A0C4DFV9	Protein SET OS=Homo sapiens GN=SET PE=1 SV=1 - [A0A0C4DFV9_HUMAN]	10.2089	19.55	6	4	4	4	2.03251e+07	0.422196	3	4.34005	2.09173	3	85.7545	1.19998	3	29.3964	266	31.1053	4.23389
B4DTP3	cDNA FLJ57343, highly similar to Homo sapiens ankyrin repeat domain 17 (ANKRD17), transcript variant 1, mRNA (Fragment) OS=Homo sapiens PE=2 SV=1 - [B4DTP3_HUMAN]	10.2066	2.77	11	1	2	3	1.02138e+07	0.271671	1								1300	138.544	5.17334
H0YNU5	Bloom syndrome protein OS=Homo sapiens GN=BLM PE=1 SV=1 - [H0YNU5_HUMAN]	10.1797	3.73	6	2	2	4	4.8687e+06							0.762502	1		1286	144.381	6.96143
Q96PK6	RNA-binding protein 14 OS=Homo sapiens GN=RBM14 PE=1 SV=2 - [RBM14_HUMAN]	10.1768	7.92	7	3	3	4	3.42276e+07	1	3	147.461	4.98483	3	50669.2	2.41445	3	44.6987	669	69.4489	9.67139
Q5RKV6	Exosome complex component MTR3 OS=Homo sapiens GN=EXOSC6 PE=1 SV=1 - [EXOS6_HUMAN]	10.1466	15.44	1	3	3	4	1.63973e+07							0.592541	1		272	28.2177	6.27783
Q9UKJ3	G patch domain-containing protein 8 OS=Homo sapiens GN=GPATCH8 PE=1 SV=2 - [GPTC8_HUMAN]	10.1056	1.07	1	1	1	4	3.4616e+07	1.06554	1		1.48555	2	73.0154	1.01853	1		1502	164.098	8.66064
Q13242	Serine/arginine-rich splicing factor 9 OS=Homo sapiens GN=SRSF9 PE=1 SV=1 - [SRSF9_HUMAN]	10.0085	13.57	5	2	3	4	2.05859e+07	0.373394	1		3.23549	1		1.01803	2	25.7948	221	25.5264	8.646
O43813	LanC-like protein 1 OS=Homo sapiens GN=LANCL1 PE=1 SV=1 - [LANC1_HUMAN]	9.87541	9.52	5	2	2	3	13590858				10.4389	2	27360.3				399	45.2536	7.75244
Q14692	Ribosome biogenesis protein BMS1 homolog OS=Homo sapiens GN=BMS1 PE=1 SV=1 - [BMS1_HUMAN]	9.81715	3.43	1	4	4	5	5.67975e+06							0.651321	1		1282	145.716	6.44287
B5MCF9	Pescadillo homolog OS=Homo sapiens GN=PES1 PE=1 SV=1 - [B5MCF9_HUMAN]	9.78632	4.9	4	2	2	4	10425428				2.7908	1		0.778911	1		571	66.036	7.50342
Q8WUT1	POLDIP3 protein OS=Homo sapiens GN=POLDIP3 PE=1 SV=1 - [Q8WUT1_HUMAN]	9.77662	13.1	11	2	2	4	1.74303e+07	0.231334	2	50.418	2.9605	1		0.496815	1		229	24.8245	10.6968
P46779	60S ribosomal protein L28 OS=Homo sapiens GN=RPL28 PE=1 SV=3 - [RL28_HUMAN]	9.76714	24.09	6	4	4	5	1.13231e+08	0.912376	4	13.1782	1.35089	4	11.8825	1.23367	4	12.5373	137	15.7377	12.0151
H0YMP1	Deoxyuridine 5'-triphosphate nucleotidohydrolase, mitochondrial (Fragment) OS=Homo sapiens GN=DUT PE=1 SV=1 - [H0YMP1_HUMAN]	9.75162	37.38	4	1	3	4	1.09557e+07										107	11.8611	5.07178
B4E3M6	cDNA FLJ55446, highly similar to Superkiller viralicidic activity 2-like 2 (EC 3.6.1.-) OS=Homo sapiens PE=2 SV=1 - [B4E3M6_HUMAN]	9.69939	6.7	3	5	5	7	2.83854e+07	0.92927	3	14.1414	1.0252	2	9.11197	0.860031	2	6.0825	941	106.688	7.13721
B4DYA1	cDNA FLJ54205, highly similar to Thymus high mobility group box protein TOX OS=Homo sapiens PE=2 SV=1 - [B4DYA1_HUMAN]	9.61817	4.71	6	1	1	3	1.3396e+07	0.470019	1		1.34315	1		0.631306	1		276	30.6285	9.68604
B4DVB5	cDNA FLJ56724, highly similar to Polycomb complex protein RING1 OS=Homo sapiens PE=2 SV=1 - [B4DVB5_HUMAN]	9.60606	19.86	4	3	3	4	7.08344e+06										282	29.7215	6.23975
I3L2J1	Mediator of RNA polymerase II transcription subunit 31 OS=Homo sapiens GN=MED31 PE=1 SV=1 - [I3L2J1_HUMAN]	9.58268	29.82	2	1	1	3	2.16312e+06	0.385574	1								57	6.98152	8.88037
Q9Y285	Phenylalanine--tRNA ligase alpha subunit OS=Homo sapiens GN=FARSA PE=1 SV=3 - [SYFA_HUMAN]	9.56963	5.51	5	3	3	5	2.34477e+07	1.4495	2	75.9533	1.34976	3	0.321148	2.36191	2	121.86	508	57.5275	7.79639
A2BDD9	AMOT protein OS=Homo sapiens GN=AMOT PE=2 SV=1 - [A2BDD9_HUMAN]	9.49974	9.32	5	4	4	4	9.46997e+06	0.376835	3	2.6082e+06	1	3	177.535	0.01	3	0	676	72.5923	6.7124
H3BUH7	Fructose-bisphosphate aldolase (Fragment) OS=Homo sapiens GN=ALDOA PE=1 SV=1 - [H3BUH7_HUMAN]	9.40966	16.77	8	2	2	5	4.37201e+07	0.547453	3	57.8587	1.57613	3	42.2984	0.862857	3	119.732	155	16.9068	8.55811
M0QZQ3	Spectrin beta chain, non-erythrocytic 4 OS=Homo sapiens GN=SPTBN4 PE=1 SV=1 - [M0QZQ3_HUMAN]	9.3887	1.25	7	1	3	4	8.02578e+07										2002	225.351	5.61768
D6RF62	Multifunctional protein ADE2 OS=Homo sapiens GN=PAICS PE=1 SV=1 - [D6RF62_HUMAN]	9.38365	8.71	4	3	3	6	1.08173e+07	1.56945	2	204.5	1.08497	2	26.5599	1.7028	2	313.667	333	37.0879	6.26514
P63151	Serine/threonine-protein phosphatase 2A 55 kDa regulatory subunit B alpha isoform OS=Homo sapiens GN=PPP2R2A PE=1 SV=1 - [2ABA_HUMAN]	9.36084	4.92	9	2	2	4	2.30376e+07	0.63315	2	83.6564	1.55163	2	43.6629	0.982415	2	31.8299	447	51.6595	6.20166
P63167	Dynein light chain 1, cytoplasmic OS=Homo sapiens GN=DYNLL1 PE=1 SV=1 - [DYL1_HUMAN]	9.3402	24.72	2	2	2	6	2.21396e+07	1.61315	2	31.0471	0.647991	2	27.0984	1.07184	3	7.44188	89	10.3591	7.40088
Q8N0Z3	Spindle and centriole-associated protein 1 OS=Homo sapiens GN=SPICE1 PE=1 SV=1 - [SPICE_HUMAN]	9.33228	5.61	3	3	3	3	7.54306e+06										855	96.2055	7.44482
D6RFM2	Tropomyosin alpha-3 chain OS=Homo sapiens GN=TPM3 PE=1 SV=1 - [D6RFM2_HUMAN]	9.32688	30.61	8	2	2	3	5.53512e+06	0.292177	1		3.0587	1		0.893681	1		49	5.80197	5.40186
A0A087X2I1	26S protease regulatory subunit 10B OS=Homo sapiens GN=PSMC6 PE=1 SV=1 - [A0A087X2I1_HUMAN]	9.31414	8.44	8	3	3	4	3.73186e+07	1.00938	2	27.4794	1.16191	2	3.29533	1.17281	2	24.0225	403	45.768	7.78174
Q8IWZ3	Ankyrin repeat and KH domain-containing protein 1 OS=Homo sapiens GN=ANKHD1 PE=1 SV=1 - [ANKH1_HUMAN]	9.21648	1.85	18	2	3	4	1.41225e+07	0.01	1		1	1		0.131331	2	146291	2542	269.291	5.73193
O43167	Zinc finger and BTB domain-containing protein 24 OS=Homo sapiens GN=ZBTB24 PE=1 SV=2 - [ZBT24_HUMAN]	9.21247	5.02	1	3	3	4	1.03587e+07	0.701325	4	41.2857	1.89103	4	46.6103	1.29159	4	4.31351	697	78.2328	7.60596
A8MQ02	Afadin OS=Homo sapiens GN=MLLT4 PE=1 SV=2 - [A8MQ02_HUMAN]	9.18183	2.25	8	3	3	4	1.091e+07	6.7839	1								1781	201.68	6.50732
D3YTB1	60S ribosomal protein L32 (Fragment) OS=Homo sapiens GN=RPL32 PE=1 SV=1 - [D3YTB1_HUMAN]	9.11176	15.79	3	2	2	3	1.24167e+08	1.06718	3	6.11686	1.17924	3	8.64452	1.31142	3	5.67597	133	15.6067	11.4438
Q15428	Splicing factor 3A subunit 2 OS=Homo sapiens GN=SF3A2 PE=1 SV=2 - [SF3A2_HUMAN]	9.02603	11.64	3	4	4	6	5.55499e+07	0.43852	4	33.3114	1.57461	3	31.9268	0.940218	3	47.6272	464	49.2243	9.64209
F6RFD5	Destrin OS=Homo sapiens GN=DSTN PE=1 SV=1 - [F6RFD5_HUMAN]	8.91346	8.15	3	1	1	4	3.12244e+07	0.641313	1		1.19014	1		0.763252	1		135	15.3869	8.5874
P49207	60S ribosomal protein L34 OS=Homo sapiens GN=RPL34 PE=1 SV=3 - [RL34_HUMAN]	8.85016	12.82	2	2	2	5	260265922	0.873861	2	9.16502	1.28688	2	0.0530167	1.12455	2	9.21838	117	13.2845	11.4731
B7ZBH1	Eukaryotic translation initiation factor 6 (Fragment) OS=Homo sapiens GN=EIF6 PE=1 SV=1 - [B7ZBH1_HUMAN]	8.8218	25.93	2	2	2	3	2.32734e+07	0.01	1		100	1		1.14941	1		108	11.8169	6.26514
B7Z478	Proteasome (Prosome, macropain) subunit, beta type, 2, isoform CRA_b OS=Homo sapiens GN=PSMB2 PE=2 SV=1 - [B7Z478_HUMAN]	8.81997	17.61	4	3	3	5	1.8472e+07	1.42484	2	3.68779	1.0924	2	14.477	1.5565	2	18.2375	176	20.1943	7.44482
B9A044	Eukaryotic translation initiation factor 4E type 2 OS=Homo sapiens GN=EIF4E2 PE=1 SV=1 - [B9A044_HUMAN]	8.78854	16.31	8	2	2	4	8.14761e+06	1.08917	1		1.06898	1		1.1643	1		233	26.7992	7.89893
O75132	Zinc finger BED domain-containing protein 4 OS=Homo sapiens GN=ZBED4 PE=1 SV=2 - [ZBED4_HUMAN]	8.78623	5.12	1	4	4	4	1.9059e+07										1171	130.239	6.82959
B4DX42	cDNA FLJ54064, highly similar to Splicing factor 1 OS=Homo sapiens PE=2 SV=1 - [B4DX42_HUMAN]	8.7714	2.54	7	1	1	4	18633362	0.99354	1		0.806537	1		0.655126	2	30.5442	433	46.391	9.34912
Q9H9A5	CCR4-NOT transcription complex subunit 10 OS=Homo sapiens GN=CNOT10 PE=1 SV=1 - [CNO10_HUMAN]	8.75048	4.44	4	2	2	3	8.40982e+06	2.41228	1		0.480128	1		1.15821	1		744	82.2575	7.78174
Q5T7C4	High mobility group protein B1 OS=Homo sapiens GN=HMGB1 PE=1 SV=1 - [Q5T7C4_HUMAN]	8.74597	9.49	6	1	1	3	6.38798e+07							1.15304	1		158	18.2993	9.70068
H0Y5X7	CCR4-NOT transcription complex subunit 3 (Fragment) OS=Homo sapiens GN=CNOT3 PE=1 SV=1 - [H0Y5X7_HUMAN]	8.71351	6.6	5	1	1	3	16779097	100	1		0.815726	1		100	1		288	31.2548	6.68311
Q9NYS3	Apoptosis-related protein PNAS-3 (Fragment) OS=Homo sapiens GN=PNAS-3 PE=2 SV=1 - [Q9NYS3_HUMAN]	8.69425	51.9	2	2	2	3	1.31533e+07	0.152852	1		8.89826	1		1.36011	1		79	8.43841	9.70068
B3KY63	cDNA FLJ16830 fis, clone UTERU3022536, highly similar to Chromodomain helicase-DNA-binding protein 4 (EC 3.6.1.-) OS=Homo sapiens PE=2 SV=1 - [B3KY63_HUMAN]	8.65988	3.39	11	6	6	6	3.24211e+07	0.49924	4	6.195	1.16167	3	20.0066	0.576731	3	18.3091	1886	215.149	5.89697
Q5T1M7	60 kDa U4/U6 snRNP-specific spliceosomal protein OS=Homo sapiens GN=PRPF4 PE=2 SV=1 - [Q5T1M7_HUMAN]	8.65936	10.56	5	5	5	5	2.10473e+07	0.262493	2	24.5264	1.304	3	144.7	0.825078	3	57.3877	521	58.2843	7.41553
P18077	60S ribosomal protein L35a OS=Homo sapiens GN=RPL35A PE=1 SV=2 - [RL35A_HUMAN]	8.62261	20.91	4	3	3	4	1.96006e+08	0.99801	3	1.51849	1.24341	3	5.65559	1.30038	3	12.6385	110	12.5298	11.063
B4E0B9	cDNA FLJ54526, highly similar to 5'-3' exoribonuclease 2 (EC 3.1.11.-) OS=Homo sapiens PE=2 SV=1 - [B4E0B9_HUMAN]	8.59432	3.43	4	2	2	4	4.53186e+07	0.357764	2	1.67427	2.47369	2	12.3391	0.884999	2	10.6483	874	99.8881	8.01611
P25490	Transcriptional repressor protein YY1 OS=Homo sapiens GN=YY1 PE=1 SV=2 - [TYY1_HUMAN]	8.57918	11.84	5	3	3	4	1.34946e+07	0.59437	4	51.6464	0.512756	4	67.6657	0.0535004	4	2198.24	414	44.6847	6.25244
Q8IX18	Probable ATP-dependent RNA helicase DHX40 OS=Homo sapiens GN=DHX40 PE=1 SV=2 - [DHX40_HUMAN]	8.56587	5.65	8	4	4	4	2.24208e+07	0.626759	3	1.15895	1.72112	3	41.8044	0.930747	4	26.9878	779	88.5038	8.646
O14646	Chromodomain-helicase-DNA-binding protein 1 OS=Homo sapiens GN=CHD1 PE=1 SV=2 - [CHD1_HUMAN]	8.53484	1.87	2	2	2	3	6.80964e+06	100	1		0.640637	2	114.334	100	1		1710	196.567	7.13721
Q9BY44	Eukaryotic translation initiation factor 2A OS=Homo sapiens GN=EIF2A PE=1 SV=3 - [EIF2A_HUMAN]	8.49345	9.06	4	4	4	4	1.00334e+07	1.81685	1		1.01796	1		1.1725	2	76.072	585	64.9492	8.86572
A0A087WW95	T-box transcription factor TBX3 OS=Homo sapiens GN=TBX3 PE=1 SV=1 - [A0A087WW95_HUMAN]	8.49322	3.05	3	1	1	2	62481886	0.167549	1		1.56933	1		0.262941	1		722	77.0987	8.36768
C9J0J7	Profilin-2 OS=Homo sapiens GN=PFN2 PE=1 SV=1 - [C9J0J7_HUMAN]	8.47523	15.38	8	1	1	3	2.96822e+07	0.960835	1		1.48917	1		1.43085	1		91	9.83408	9.17334
Q5JSL3	Dedicator of cytokinesis protein 11 OS=Homo sapiens GN=DOCK11 PE=1 SV=2 - [DOC11_HUMAN]	8.44679	2.12	3	4	4	4	2.3204e+07	0.518651	3	76.2736	3.34459	3	15.5451	1.92523	3	11.9432	2073	237.519	7.73779
Q4G0D9	BOP1 protein (Fragment) OS=Homo sapiens GN=BOP1 PE=2 SV=1 - [Q4G0D9_HUMAN]	8.42762	7.76	7	3	3	3	3.17947e+07	0.01	1		100	1		0.42896	2	156.055	567	64.0404	9.26123
B4DPY2	cDNA FLJ59286, highly similar to Pre-mRNA-processing factor 40 homolog A (Fragment) OS=Homo sapiens PE=2 SV=1 - [B4DPY2_HUMAN]	8.38024	3.55	5	2	2	4	2.29759e+07	0.01	3	0	1.1332	2	18.6991	0.148614	2	299519	816	92.8389	8.14795
Q96ID3	SAPS1 protein (Fragment) OS=Homo sapiens GN=SAPS1 PE=2 SV=1 - [Q96ID3_HUMAN]	8.33412	7.41	3	1	1	3	1.81866e+07	0.232737	1		1.59124	1		0.370341	1		243	24.5446	4.2085
A8E633	FGFR3 protein (Fragment) OS=Homo sapiens GN=FGFR3 PE=2 SV=1 - [A8E633_HUMAN]	8.2902	5.83	114	1	2	5	44019663										480	52.7227	5.97314
Q53FP0	Pyridoxine 5'-phosphate oxidase variant (Fragment) OS=Homo sapiens PE=2 SV=1 - [Q53FP0_HUMAN]	8.19928	17.62	3	3	3	3	15851296	1.07944	1		0.598168	1		0.645685	1		261	29.8968	7.40088
O95400	CD2 antigen cytoplasmic tail-binding protein 2 OS=Homo sapiens GN=CD2BP2 PE=1 SV=1 - [CD2B2_HUMAN]	8.19613	7.92	2	2	2	3	2.8516e+07	1	1		100	1		11.427	2	17616.8	341	37.6232	4.61475
Q13185	Chromobox protein homolog 3 OS=Homo sapiens GN=CBX3 PE=1 SV=4 - [CBX3_HUMAN]	8.19207	14.21	4	2	2	3	7.9797e+06	0.71646	1		0.691281	1		0.495276	1		183	20.7984	5.32568
Q2TAY7	WD40 repeat-containing protein SMU1 OS=Homo sapiens GN=SMU1 PE=1 SV=2 - [SMU1_HUMAN]	8.10563	4.48	1	2	2	3	8.75203e+06	1.99804	2	167.408							513	57.5072	7.18115
Q8N1G4	Leucine-rich repeat-containing protein 47 OS=Homo sapiens GN=LRRC47 PE=1 SV=1 - [LRC47_HUMAN]	7.99237	3.09	1	2	2	3	1.40631e+07	1.67111	2	5.57764	1.21238	2	37.1658	2.02602	2	31.1129	583	63.4337	8.27979
K7EM56	40S ribosomal protein S15 OS=Homo sapiens GN=RPS15 PE=1 SV=2 - [K7EM56_HUMAN]	7.97284	35.71	8	3	3	5	1.81934e+08	0.653427	3	24.7816	1.32394	3	2.02358	0.538625	3	94.1362	112	12.9821	10.8872
E5RJR5	S-phase kinase-associated protein 1 OS=Homo sapiens GN=SKP1 PE=1 SV=1 - [E5RJR5_HUMAN]	7.91693	15.95	5	2	2	3	1.68513e+07	4.02692	1		0.01	1		0.01	1		163	18.7083	4.70361
Q53HE2	Triosephosphate isomerase (Fragment) OS=Homo sapiens PE=2 SV=1 - [Q53HE2_HUMAN]	7.89654	19.28	7	3	3	3	1.75679e+07	0.01	2	0	1	3	0	0.01	2	0	249	26.6958	7.32764
Q86V81	THO complex subunit 4 OS=Homo sapiens GN=ALYREF PE=1 SV=3 - [THOC4_HUMAN]	7.88012	17.12	2	2	2	2	6.52499e+07							0.590662	2	52.8363	257	26.8716	11.1509
Q8NI27	THO complex subunit 2 OS=Homo sapiens GN=THOC2 PE=1 SV=2 - [THOC2_HUMAN]	7.85927	1.51	4	2	2	3	1.03718e+07	0.01	1		1	1		0.01	1		1593	182.659	8.44092
B3KMX4	cDNA FLJ12859 fis, clone NT2RP2003522, highly similar to Zinc finger protein 281 OS=Homo sapiens PE=2 SV=1 - [B3KMX4_HUMAN]	7.78744	3.03	3	1	1	2	6.68366e+06	0.863211	1		0.349684	1		0.301851	1		462	50.3508	5.70654
B4DLS8	cDNA FLJ55983, highly similar to U4/U6 small nuclear ribonucleoprotein Prp3 OS=Homo sapiens PE=2 SV=1 - [B4DLS8_HUMAN]	7.77423	4.33	5	3	3	4	1.1694e+07							1.14767	1		669	75.802	9.51025
Q05C82	MARCKS protein (Fragment) OS=Homo sapiens GN=MARCKS PE=2 SV=1 - [Q05C82_HUMAN]	7.77405	40.43	4	1	1	3	3.0779e+07	0.4876	1		5.15246	1		2.51234	1		47	4.57921	7.25439
N0DVX5	DBF4-type zinc finger-containing protein 2 OS=Homo sapiens GN=ZDBF2 PE=1 SV=1 - [N0DVX5_HUMAN]	7.75641	1.87	2	3	3	3	7.9061e+06	1.5136	2	149.233	0.630034	1		0.620952	2	46.9516	2352	264.891	6.11279
P08779	Keratin, type I cytoskeletal 16 OS=Homo sapiens GN=KRT16 PE=1 SV=4 - [K1C16_HUMAN]	7.7423	6.55	43	2	3	3	5.10388e+07										473	51.2362	5.04639
P61204	ADP-ribosylation factor 3 OS=Homo sapiens GN=ARF3 PE=1 SV=2 - [ARF3_HUMAN]	7.72457	16.02	12	2	2	3	23241116	0.545725	2	3.63919	1.34274	2	30.8725	0.732767	2	27.0086	181	20.5877	7.43018
C9JH72	Replication factor C subunit 5 (Fragment) OS=Homo sapiens GN=RFC5 PE=1 SV=1 - [C9JH72_HUMAN]	7.72121	43.27	10	3	3	4	3.83889e+06										104	11.7153	8.68994
B3KM42	cDNA FLJ10219 fis, clone HEMBA1007018, highly similar to Cytoplasmic dynein 1 light intermediate chain 1 OS=Homo sapiens PE=2 SV=1 - [B3KM42_HUMAN]	7.7133	5.04	4	1	1	3	1.05275e+07	0.01	1		1	1		0.01	1		377	41.0552	6.96143
Q6AHX7	Putative uncharacterized protein DKFZp686F20131 (Fragment) OS=Homo sapiens GN=DKFZp686F20131 PE=2 SV=1 - [Q6AHX7_HUMAN]	7.7095	13.01	3	2	2	3	4.58064e+06							0.554648	1		246	26.6007	5.13525
A0A024QZV0	HCG1811539, isoform CRA_b OS=Homo sapiens GN=hCG_1811539 PE=3 SV=1 - [A0A024QZV0_HUMAN]	7.68853	8.02	5	2	2	4	1.73719e+07	0.582592	2	4.06059	1.92314	2	55.3444	1.18143	3	41.3947	324	36.155	5.46533
B4DLC6	cDNA FLJ59330, highly similar to Chromodomain helicase-DNA-binding protein 3 (EC 3.6.1.-) OS=Homo sapiens PE=2 SV=1 - [B4DLC6_HUMAN]	7.54104	3.06	5	2	2	3	2.40346e+06	0.9336	1		0.839547	1		0.7838	1		979	110.016	5.78271
B0AZQ4	Structural maintenance of chromosomes protein OS=Homo sapiens PE=2 SV=1 - [B0AZQ4_HUMAN]	7.53308	2.88	3	3	3	3	5.72191e+06	0.913668	1		1.88072	1		1.71835	1		1217	141.442	7.18115
A0A0A0MS14	Protein IGHV1-45 (Fragment) OS=Homo sapiens GN=IGHV1-45 PE=4 SV=1 - [A0A0A0MS14_HUMAN]	7.49928	9.4	2	1	1	2	1.98242e+08										117	13.4995	9.1001
A0A087WYW3	NK-tumor recognition protein OS=Homo sapiens GN=NKTR PE=1 SV=1 - [A0A087WYW3_HUMAN]	7.49883	2.93	6	2	2	3	1.96921e+06				1.12967	1					1162	131.745	10.0669
A7E2Y1	Myosin-7B OS=Homo sapiens GN=MYH7B PE=1 SV=3 - [MYH7B_HUMAN]	7.41325	1.49	16	1	2	3	1.97141e+07										1941	221.251	6.01123
B4DEX5	Prion protein interacting protein, isoform CRA_d OS=Homo sapiens GN=PRNPIP PE=2 SV=1 - [B4DEX5_HUMAN]	7.40238	16.88	6	2	2	3	2.27696e+07	0.565171	2	102.259	12.4306	2	11884.8	7.0254	2	232381	160	18.1731	7.32764
D6R955	Pituitary homeobox 1 (Fragment) OS=Homo sapiens GN=PITX1 PE=1 SV=1 - [D6R955_HUMAN]	7.37256	17.54	4	1	1	3	5.73793e+06	0.358335	1		0.631786	1		0.226391	1		114	12.4371	6.32861
U3KQC1	WD repeat-containing protein 18 (Fragment) OS=Homo sapiens GN=WDR18 PE=1 SV=1 - [U3KQC1_HUMAN]	7.34896	4.82	5	2	2	3	30129066	0.593301	1		1.01706	2	8.86948	0.640549	1		394	43.32	6.85889
Q7Z612	Acidic ribosomal phosphoprotein P1 OS=Homo sapiens PE=2 SV=1 - [Q7Z612_HUMAN]	7.30382	14.16	4	1	1	2	1063330912	0.601907	1		1.43238	1		1.71703	2	135.585	113	11.3917	4.36084
F8W1R7	Myosin light polypeptide 6 OS=Homo sapiens GN=MYL6 PE=1 SV=1 - [F8W1R7_HUMAN]	7.29961	24.83	14	3	3	3	1.88951e+07	0.645798	2	33.3295	2.44426	2	0.67511	1.5785	2	32.6003	145	16.2798	4.65283
Q9UHF7	Zinc finger transcription factor Trps1 OS=Homo sapiens GN=TRPS1 PE=1 SV=2 - [TRPS1_HUMAN]	7.27331	3.98	8	3	3	3	6.02527e+06										1281	141.432	7.57666
B3KRB2	cDNA FLJ33964 fis, clone CTONG2019029, highly similar to Pseudouridylate synthase 7 homolog (EC 5.4.99.-) OS=Homo sapiens PE=2 SV=1 - [B3KRB2_HUMAN]	7.25604	5.14	4	3	3	3	1.1686e+07	1.31232	3	15.6897	1.77769	3	338.507	2.3329	3	260.36	661	74.9611	6.3667
Q8N5M8	PHGDH protein (Fragment) OS=Homo sapiens GN=PHGDH PE=2 SV=3 - [Q8N5M8_HUMAN]	7.22782	5.9	10	2	2	3	3.00167e+07	1.11211	1		2.00526	1		1.41335	2	76.134	322	33.8326	6.85889
Q9NUP3	cDNA FLJ11224 fis, clone PLACE1008273, moderately similar to COATOMER GAMMA SUBUNIT OS=Homo sapiens PE=2 SV=1 - [Q9NUP3_HUMAN]	7.22175	2.48	7	1	1	2	1.06319e+07	0.603977	1		2.88789	1		1.74422	1		483	53.9897	6.21436
B4DMA8	Kinesin-like protein OS=Homo sapiens PE=2 SV=1 - [B4DMA8_HUMAN]	7.21877	4.92	3	2	2	3	2.5899e+06	0.82011	1		0.947671	1		0.777195	1		549	60.4759	6.69775
A0A087X176	Sulfhydryl oxidase OS=Homo sapiens GN=QSOX2 PE=1 SV=1 - [A0A087X176_HUMAN]	7.19954	6.03	4	3	3	3	1.1395e+07	0.08027	2	11765.5	1.10222	2	14.5047	0.782782	3	3.95718	696	77.2013	7.47412
B4DV28	cDNA FLJ54170, highly similar to Cytosolic nonspecific dipeptidase OS=Homo sapiens PE=2 SV=1 - [B4DV28_HUMAN]	7.16537	12.1	18	3	3	3	4.60755e+07										463	51.4693	6.43018
P28072	Proteasome subunit beta type-6 OS=Homo sapiens GN=PSMB6 PE=1 SV=4 - [PSB6_HUMAN]	7.16315	8.79	1	2	2	3	4.9576e+07	1.28407	1		1.12132	1		1.43985	1		239	25.3414	4.91943
Q53F18	Homer 1 variant (Fragment) OS=Homo sapiens PE=2 SV=1 - [Q53F18_HUMAN]	7.14484	8.47	4	2	2	3	6.62648e+06										354	40.2223	5.43994
B3KPJ8	cDNA FLJ31881 fis, clone NT2RP7002829, highly similar to Lethal(3)malignant brain tumor-like 2 protein OS=Homo sapiens PE=2 SV=1 - [B3KPJ8_HUMAN]	7.12005	5.53	3	3	3	3	6.53763e+06	0.01	1		1	1		0.01	1		705	79.0875	6.84424
P62861	40S ribosomal protein S30 OS=Homo sapiens GN=FAU PE=1 SV=1 - [RS30_HUMAN]	7.08649	16.95	2	1	1	3	177776255	0.818915	1		1.2903	1		1.05665	1		59	6.64382	12.147
H0YEM7	Autophagy-related protein 13 (Fragment) OS=Homo sapiens GN=ATG13 PE=1 SV=1 - [H0YEM7_HUMAN]	7.05636	18.65	7	2	2	4	1.3039e+06							1.44178	1		193	20.571	4.89404
K7EQ02	DAZ-associated protein 1 (Fragment) OS=Homo sapiens GN=DAZAP1 PE=1 SV=2 - [K7EQ02_HUMAN]	7.04029	4.59	5	1	1	3	1.704e+07	0.683944	1		1.73912	1		1.18946	1		327	34.9981	7.85498
B4DNQ1	cDNA FLJ53818, highly similar to Nucleolar transcription factor 1 OS=Homo sapiens PE=2 SV=1 - [B4DNQ1_HUMAN]	7.03559	5.9	8	3	3	4	2.29871e+07	10	2	33935.7	11.8719	2	14707.2	100	2	0	661	77.3564	5.8335
A0A087WXP9	Kelch repeat and BTB domain-containing protein 2 OS=Homo sapiens GN=KBTBD2 PE=1 SV=1 - [A0A087WXP9_HUMAN]	6.9182	5.69	2	1	1	4	708678988										334	38.167	5.5415
Q16659	Mitogen-activated protein kinase 6 OS=Homo sapiens GN=MAPK6 PE=1 SV=1 - [MK06_HUMAN]	6.8392	2.36	1	1	1	2	20111276	0.267436	1								721	82.6287	5.03369
B4DIW2	cDNA FLJ54035, highly similar to Neutral alpha-glucosidase AB OS=Homo sapiens PE=2 SV=1 - [B4DIW2_HUMAN]	6.78249	2.53	6	1	1	2	4.91488e+06	0.306779	1		3.63031	1		1.1137	1		830	93.9327	5.87158
A0A087WZ13	Ribonucleoprotein PTB-binding 1 OS=Homo sapiens GN=RAVER1 PE=1 SV=1 - [A0A087WZ13_HUMAN]	6.77433	7.17	3	3	3	3	1.35828e+07	1.01214	2	3.22779	0.0865597	2	16723.7	0.0861408	2	16343.6	739	77.7953	8.83643
F5GX11	Proteasome subunit alpha type-1 OS=Homo sapiens GN=PSMA1 PE=1 SV=1 - [F5GX11_HUMAN]	6.77165	9.66	5	2	2	5	4.7988e+07	1.21277	1		1.74775	2	71.2135	1.37608	1		238	26.4884	6.72705
J3KMX2	SWI/SNF-related matrix-associated actin-dependent regulator of chromatin subfamily D member 2 OS=Homo sapiens GN=SMARCD2 PE=1 SV=1 - [J3KMX2_HUMAN]	6.75339	4.39	3	1	1	2	1.02606e+06	0.650424	1		0.0114485	1		0.01	1		456	52.2052	9.43701
Q7Z780	U2 small nuclear RNA auxiliary factor 1 OS=Homo sapiens GN=U2AF1 PE=2 SV=1 - [Q7Z780_HUMAN]	6.73224	15.57	3	2	2	3	3.67609e+07	0.0977184	2	30211.9	9.52926	2	43426.5	2.47206	2	318.787	167	19.8016	9.27588
Q3LIB4	Putative uncharacterized protein Nbla00360 OS=Homo sapiens GN=Nbla00360 PE=2 SV=1 - [Q3LIB4_HUMAN]	6.73193	4.47	3	2	2	2	1.28079e+07										582	63.2073	6.34131
F8WDT8	Probable ATP-dependent RNA helicase DDX56 OS=Homo sapiens GN=DDX56 PE=1 SV=1 - [F8WDT8_HUMAN]	6.72781	7.57	5	1	1	2	5.95399e+06	0.419415	1		2.71181	1		1.13737	1		185	20.3298	5.41455
K7ENG2	Splicing factor U2AF 65 kDa subunit OS=Homo sapiens GN=U2AF2 PE=1 SV=1 - [K7ENG2_HUMAN]	6.72084	12.05	3	2	2	2	7.5015e+07	0.767005	1		1.59235	1		1.22134	1		307	33.8799	5.03369
X6RFN3	E3 ubiquitin-protein ligase RING2 (Fragment) OS=Homo sapiens GN=RNF2 PE=1 SV=2 - [X6RFN3_HUMAN]	6.66243	13.47	2	2	2	2	1.92576e+06										245	27.2603	6.34131
B3KRV2	cDNA FLJ34950 fis, clone NT2RP7017284, highly similar to Casein kinase I isoform epsilon (EC 2.7.11.1) OS=Homo sapiens PE=2 SV=1 - [B3KRV2_HUMAN]	6.63338	9.62	8	2	3	3	7.65759e+06	0.366181	2	1.02601	1.30554	2	30.0855	0.478064	2	31.1827	416	47.3103	9.70068
Q6UXN9	WD repeat-containing protein 82 OS=Homo sapiens GN=WDR82 PE=1 SV=1 - [WDR82_HUMAN]	6.6325	6.07	1	2	2	3	1.34982e+07	0.547531	3	7.88078	1.19927	2	19.6075	0.674298	2	15.5819	313	35.0565	7.69385
Q86TB9	Protein PAT1 homolog 1 OS=Homo sapiens GN=PATL1 PE=1 SV=2 - [PATL1_HUMAN]	6.61896	2.99	3	2	2	4	5.22699e+06				100	1					770	86.7956	6.66846
Q92615	La-related protein 4B OS=Homo sapiens GN=LARP4B PE=1 SV=3 - [LAR4B_HUMAN]	6.61369	3.52	3	2	2	3	8.88806e+06	1	1		100	1		8.7024	2	70046.5	738	80.5026	6.91748
Q2TAM5	RELA protein OS=Homo sapiens GN=RELA PE=1 SV=1 - [Q2TAM5_HUMAN]	6.6102	7.16	11	2	2	4	5.75263e+07	0.01	1		1	1		0.01	1		377	42.8416	8.36768
F8VVL1	Density-regulated protein OS=Homo sapiens GN=DENR PE=1 SV=1 - [F8VVL1_HUMAN]	6.5864	11.25	2	1	1	3	2.02781e+06							0.610769	1		160	17.759	9.0415
H0YLA2	Signal recognition particle 14 kDa protein OS=Homo sapiens GN=SRP14 PE=1 SV=1 - [H0YLA2_HUMAN]	6.54758	10.43	2	1	1	3	1.59723e+07	0.01	1		100	1		0.486147	1		115	13.0498	9.56885
Q9UKD2	mRNA turnover protein 4 homolog OS=Homo sapiens GN=MRTO4 PE=1 SV=2 - [MRT4_HUMAN]	6.53419	10.88	1	2	2	3	2.45596e+07	0.450189	2	21.5446	2.45917	2	26.2424	1.10709	2	4.50831	239	27.5429	8.29443
O95881	Thioredoxin domain-containing protein 12 OS=Homo sapiens GN=TXNDC12 PE=1 SV=1 - [TXD12_HUMAN]	6.50297	10.47	3	2	2	4	2.28159e+07	0.608114	1		1.73508	1		1.05513	1		172	19.1936	5.40186
B4DE69	cDNA FLJ56053, highly similar to Serine/threonine-protein phosphatase 2A 65 kDa regulatory subunit A alpha isoform OS=Homo sapiens PE=2 SV=1 - [B4DE69_HUMAN]	6.49073	7.87	12	3	3	3	2.82922e+07	1.06028	1		0.454736	2	57.4412	0.691191	1		534	59.1056	5.68115
Q86SF2	N-acetylgalactosaminyltransferase 7 OS=Homo sapiens GN=GALNT7 PE=1 SV=1 - [GALT7_HUMAN]	6.48988	4.11	6	3	3	3	7.82993e+06	0.0614068	2	3733.4	1	3	23.2973	0.0568256	2	2757.47	657	75.341	7.10791
B4DGH9	cDNA FLJ58772, highly similar to Fragile X mental retardation syndrome-related protein 1 OS=Homo sapiens PE=2 SV=1 - [B4DGH9_HUMAN]	6.4454	7.27	12	1	2	3	1.38618e+07										454	50.8604	7.04932
B7Z2Y7	cDNA FLJ59521, moderately similar to Zinc finger and SCAN domain-containing protein 2 OS=Homo sapiens PE=2 SV=1 - [B7Z2Y7_HUMAN]	6.43702	2.65	4	1	1	2	1.10666e+07	1.71091	1		0.752417	1		1.28732	1		453	50.1739	7.84033
B7ZA00	cDNA, FLJ79014, highly similar to cAMP-dependent protein kinase, beta-catalytic subunit (EC 2.7.11.11) OS=Homo sapiens PE=2 SV=1 - [B7ZA00_HUMAN]	6.43084	6.05	7	2	2	4	1.85615e+07	0.897681	2	0.289456	1.39987	2	14.3071	1.25664	2	14.6011	314	36.456	9.0415
M0QY97	Zinc finger CCCH domain-containing protein 4 (Fragment) OS=Homo sapiens GN=ZC3H4 PE=1 SV=1 - [M0QY97_HUMAN]	6.41215	3.41	2	2	2	3	1.44505e+07	0.829863	2	25.7168	1.96503	2	54.765	1.63071	2	89.2185	910	95.4765	7.32764
A0JP02	PLEKHA5 protein OS=Homo sapiens GN=PLEKHA5 PE=1 SV=1 - [A0JP02_HUMAN]	6.40218	3.66	6	2	2	2	2.92084e+07										874	99.6318	6.72705
B4DEN5	cDNA FLJ54344, highly similar to N-acetyllactosaminidebeta-1,3-N-acetylglucosaminyltransferase (EC 2.4.1.149) OS=Homo sapiens PE=2 SV=1 - [B4DEN5_HUMAN]	6.38846	10.54	4	3	3	4	1.64205e+07	1	1		100	1		3.03269	3	1.29299e+06	408	46.3504	7.1958
B3KMI0	cDNA FLJ11050 fis, clone PLACE1004564, highly similar to Cleavage and polyadenylation specificity factor 100 kDa subunit OS=Homo sapiens PE=2 SV=1 - [B3KMI0_HUMAN]	6.36854	5.43	4	2	2	2	1.36737e+07	0.221285	1		2.11109	1		0.467151	1		644	72.9675	4.94482
P13533	Myosin-6 OS=Homo sapiens GN=MYH6 PE=1 SV=5 - [MYH6_HUMAN]	6.31398	1.08	15	1	2	3	1.25188e+07				1.20705	1					1939	223.596	5.73193
Q49AN9	SNRPG protein OS=Homo sapiens GN=SNRPG PE=1 SV=1 - [Q49AN9_HUMAN]	6.29634	18.75	4	1	1	2	43027251	0.646917	1		1.74532	1		1.12908	1		64	7.09667	7.18115
C9J4Z3	60S ribosomal protein L37a OS=Homo sapiens GN=RPL37A PE=1 SV=1 - [C9J4Z3_HUMAN]	6.29022	44.12	6	2	2	3	2.19396e+07	1.00824	2	18.6313	1.46115	2	27.4049	1.39169	3	16.9962	68	7.61894	10.0083
Q96CT7	Coiled-coil domain-containing protein 124 OS=Homo sapiens GN=CCDC124 PE=1 SV=1 - [CC124_HUMAN]	6.28644	5.83	1	1	1	2	3.51501e+07				1.57084	1					223	25.8196	9.53955
B3KVJ5	cDNA FLJ16648 fis, clone TESTI4035508, highly similar to Structural maintenance of chromosomes 4-like 1 protein OS=Homo sapiens PE=2 SV=1 - [B3KVJ5_HUMAN]	6.25992	3.06	6	3	3	3	7.52638e+06	0.834321	2	32.9013	2.38345	1		1.60187	1		883	101.012	7.07861
Q9Y5S9	RNA-binding protein 8A OS=Homo sapiens GN=RBM8A PE=1 SV=1 - [RBM8A_HUMAN]	6.23628	10.92	1	1	1	2	1.77849e+07							0.6754	1		174	19.8767	5.71924
B4DRX8	cDNA FLJ51285, highly similar to Probable rRNA-processing protein EBP2 OS=Homo sapiens PE=2 SV=1 - [B4DRX8_HUMAN]	6.23234	12.5	4	1	1	2	33208510										120	12.8672	4.24658
P43686	26S protease regulatory subunit 6B OS=Homo sapiens GN=PSMC4 PE=1 SV=2 - [PRS6B_HUMAN]	6.22421	9.09	1	3	3	3	3.85326e+07	2.35037	2	147.633	1.09138	2	26.1404	2.56516	2	221.48	418	47.3365	5.21143
P61326	Protein mago nashi homolog OS=Homo sapiens GN=MAGOH PE=1 SV=1 - [MGN_HUMAN]	6.20905	18.49	4	2	2	2	2.28131e+07	0.521803	2	25.5731	1.95104	1		0.859104	1		146	17.1528	6.11279
F5H018	GTP-binding nuclear protein Ran (Fragment) OS=Homo sapiens GN=RAN PE=1 SV=5 - [F5H018_HUMAN]	6.18284	12.06	6	2	2	2	4.64053e+07	0.670609	1		1.34276	1		0.5566	2	81.4322	199	22.5207	8.73389
K7ENW7	DNA (cytosine-5)-methyltransferase 1 (Fragment) OS=Homo sapiens GN=DNMT1 PE=1 SV=1 - [K7ENW7_HUMAN]	6.16171	8.48	6	2	2	2	2.14021e+07	1	2	1.32629e+12	0.379685	2	261.863	1	2	1.32629e+12	389	43.3599	9.80322
Q6ZRY4	RNA-binding protein with multiple splicing 2 OS=Homo sapiens GN=RBPMS2 PE=1 SV=1 - [RBPS2_HUMAN]	6.14172	18.18	1	3	3	6	3.07626e+07	0.527755	3	52.6645	1.04142	3	6.02209	0.762118	3	1.01203	209	22.4824	8.60205
B0QYZ7	Eukaryotic translation initiation factor 4E transporter (Fragment) OS=Homo sapiens GN=EIF4ENIF1 PE=1 SV=1 - [B0QYZ7_HUMAN]	6.09912	5.86	5	1	1	2	14341183	2.06685	1		1.02711	1		2.12289	1		239	26.0186	9.81787
A0A087X1B7	Chromatin target of PRMT1 protein OS=Homo sapiens GN=CHTOP PE=1 SV=1 - [A0A087X1B7_HUMAN]	6.0323	17.11	3	1	1	2	4.5351e+06	0.441223	1		2.23251	1		0.985034	1		76	8.51457	12.0151
P62273	40S ribosomal protein S29 OS=Homo sapiens GN=RPS29 PE=1 SV=2 - [RS29_HUMAN]	6.0206	39.29	2	3	3	3	2.31889e+07	0.971507	2	1.54568	1.23366	2	0.0236797	1.19851	2	1.56936	56	6.6723	10.1255
Q96J73	NNP3 OS=Homo sapiens PE=2 SV=1 - [Q96J73_HUMAN]	5.99657	3.96	5	1	1	2	2.14661e+07	0.461967	1		3.64359	1		1.68322	1		328	36.9953	8.93896
W6JGU6	Bilirubin UDP-glucuronosyltransferase (Fragment) OS=Homo sapiens GN=UGT1A1 PE=4 SV=1 - [W6JGU6_HUMAN]	5.92871	6.12	1	1	1	3	1.23406e+08										98	11.3451	9.90576
Q96ST3	Paired amphipathic helix protein Sin3a OS=Homo sapiens GN=SIN3A PE=1 SV=2 - [SIN3A_HUMAN]	5.9042	2.28	3	2	2	2	6.04484e+06										1273	145.085	7.25439
K7EQ03	RNA-binding protein 42 OS=Homo sapiens GN=RBM42 PE=1 SV=1 - [K7EQ03_HUMAN]	5.88525	5.87	5	3	3	6	1.98406e+07	0.0860882	2	16296.4	1.48175	1		1.09815	1		426	44.61	9.49561
E9PQ61	Zinc finger CCCH domain-containing protein 11A OS=Homo sapiens GN=ZC3H11A PE=1 SV=1 - [E9PQ61_HUMAN]	5.84775	3.22	4	1	2	2	5.42176e+06	0.52283	1		1.76318	1		0.921842	1		652	72.4873	8.63135
Q9C0C2	182 kDa tankyrase-1-binding protein OS=Homo sapiens GN=TNKS1BP1 PE=1 SV=4 - [TB182_HUMAN]	5.81184	2.14	2	2	2	2	3.5149e+06	0.349502	2	59.3627	1.01459	2	66.9935	0.354602	2	5.9508	1729	181.685	4.85596
Q9UPG8	Zinc finger protein PLAGL2 OS=Homo sapiens GN=PLAGL2 PE=2 SV=1 - [PLAL2_HUMAN]	5.80312	12.5	3	4	4	5	2.5587e+07	0.01	3	0	1	3	0	0.0143688	4	57.8649	496	54.5482	8.646
A8K651	cDNA FLJ75700, highly similar to Homo sapiens complement component 1, q subcomponent binding protein (C1QBP), nuclear gene encoding mitochondrial protein, mRNA OS=Homo sapiens PE=2 SV=1 - [A8K651_HUMAN]	5.78993	10.99	4	2	2	2	5.36188e+07	0.01	1		1	1		0.01	1		282	31.3606	4.84326
A8K849	cDNA FLJ75527, highly similar to Homo sapiens zinc finger RNA binding protein (ZFR), mRNA (Fragment) OS=Homo sapiens PE=2 SV=1 - [A8K849_HUMAN]	5.76547	5.39	3	2	2	2	2.71648e+06	0.0803951	2	11849.8	1.51693	2	68.1696	0.121954	2	96766.3	631	66.267	9.33447
Q9NP73	Putative bifunctional UDP-N-acetylglucosamine transferase and deubiquitinase ALG13 OS=Homo sapiens GN=ALG13 PE=1 SV=2 - [ALG13_HUMAN]	5.76469	2.81	3	2	3	4	9.75701e+06	100	1		0.151591	1		100	1		1137	125.975	6.7417
Q9H871	Protein RMD5 homolog A OS=Homo sapiens GN=RMND5A PE=1 SV=1 - [RMD5A_HUMAN]	5.74459	9.97	2	2	2	2	56595206										391	43.9642	6.06201
Q8N1H4	cDNA FLJ40872 fis, clone TUTER2000283, highly similar to Homo sapiens transformer-2-beta (SFRS10) gene OS=Homo sapiens PE=2 SV=1 - [Q8N1H4_HUMAN]	5.70288	13.89	6	2	2	2	1.08433e+07	0.696608	1								252	29.1832	10.6528
P62195	26S protease regulatory subunit 8 OS=Homo sapiens GN=PSMC5 PE=1 SV=1 - [PRS8_HUMAN]	5.65486	9.36	7	3	3	5	1.20903e+07	0.864453	1		1.49185	1		1.28963	1		406	45.5971	7.54736
B3KN49	cDNA FLJ13562 fis, clone PLACE1008080, highly similar to Homo sapiens hexamethylene bis-acetamide inducible 1 (HEXIM1), mRNA OS=Homo sapiens PE=2 SV=1 - [B3KN49_HUMAN]	5.64188	8.64	2	2	2	3	2.78458e+07	0.630231	2	80.7918	2.06683	2	82.4333	1.30258	2	1.12545	359	40.5824	4.89404
B4DJK4	cDNA FLJ54005, highly similar to Transcription elongation factor SPT5 OS=Homo sapiens PE=2 SV=1 - [B4DJK4_HUMAN]	5.60602	4.78	4	3	3	4	9.92174e+06	0.767045	3	1.47385	0.839251	2	55.1853	0.94784	2	5.80363	879	96.8542	6.27783
P78362	SRSF protein kinase 2 OS=Homo sapiens GN=SRPK2 PE=1 SV=3 - [SRPK2_HUMAN]	5.51416	4.94	4	3	3	3	6.60823e+06	0.751658	2	8.32346	1.60649	2	26.3401	1.20753	2	17.7275	688	77.4782	4.97021
B4DGM3	SWI/SNF-related matrix-associated actin-dependent regulator of chromatin subfamily E member 1 OS=Homo sapiens GN=SMARCE1 PE=1 SV=1 - [B4DGM3_HUMAN]	5.50701	7.89	7	2	2	3	4.45473e+06	0.857526	1								393	44.7426	4.83057
G3V5V3	Nuclear export mediator factor NEMF (Fragment) OS=Homo sapiens GN=NEMF PE=1 SV=5 - [G3V5V3_HUMAN]	5.44667	1.4	2	1	1	2	1.2612e+07										999	113.949	5.84619
B3GUD4	Protein tyrosine phosphatase-2 (Fragment) OS=Homo sapiens GN=PTPN11 PE=2 SV=1 - [B3GUD4_HUMAN]	5.44112	18.63	3	1	1	2	1.69403e+07	1	1		100	1		100	1		102	11.5488	7.50342
P35249	Replication factor C subunit 4 OS=Homo sapiens GN=RFC4 PE=1 SV=2 - [RFC4_HUMAN]	5.39234	6.61	5	2	2	2	1.08578e+07	1.23258	1		1.15042	1		1.41799	1		363	39.6569	8.01611
P51610	Host cell factor 1 OS=Homo sapiens GN=HCFC1 PE=1 SV=2 - [HCFC1_HUMAN]	5.32762	1.62	2	2	2	2	1.59562e+07	0.440961	1		0.893696	2	23.4451	0.460629	1		2035	208.602	7.45947
Q13595	Transformer-2 protein homolog alpha OS=Homo sapiens GN=TRA2A PE=1 SV=1 - [TRA2A_HUMAN]	5.3235	8.16	1	2	2	2	12487581	0.778839	1		1.05184	1		0.819212	1		282	32.6691	11.2681
Q53GF0	Cytidine 5'-monophosphate N-acetylneuraminic acid synthetase variant (Fragment) OS=Homo sapiens PE=2 SV=1 - [Q53GF0_HUMAN]	5.28235	3.69	2	1	1	2	2.23731e+07	0.764339	1		0.661096	1		0.505302	1		434	48.2986	7.92822
Q9UKA4	A-kinase anchor protein 11 OS=Homo sapiens GN=AKAP11 PE=1 SV=1 - [AKA11_HUMAN]	5.23399	1.37	1	2	2	3	3.99919e+06							1.64434	1		1901	210.38	5.38916
P24278	Zinc finger and BTB domain-containing protein 25 OS=Homo sapiens GN=ZBTB25 PE=1 SV=2 - [ZBT25_HUMAN]	5.22567	7.13	1	2	2	2	6.75168e+06										435	48.9592	6.55127
Q14011	Cold-inducible RNA-binding protein OS=Homo sapiens GN=CIRBP PE=1 SV=1 - [CIRBP_HUMAN]	5.21116	12.79	13	2	2	2	1.60447e+07	1	1		100	1		100	1		172	18.6367	9.51025
O43324	Eukaryotic translation elongation factor 1 epsilon-1 OS=Homo sapiens GN=EEF1E1 PE=1 SV=1 - [MCA3_HUMAN]	5.20739	12.07	5	2	2	4	2.58185e+07	1.09769	1		1.45882	1		1.60134	1		174	19.7983	8.54346
B4DP65	EMG1 nucleolar protein homolog (S. cerevisiae), isoform CRA_a OS=Homo sapiens GN=EMG1 PE=2 SV=1 - [B4DP65_HUMAN]	5.20427	7.8	7	1	1	2	35849288	1.19305	1		0.448727	1		0.535354	1		141	15.6413	9.80322
Q5VUJ6	Leucine-rich repeat and calponin homology domain-containing protein 2 OS=Homo sapiens GN=LRCH2 PE=2 SV=2 - [LRCH2_HUMAN]	5.19655	1.05	1	1	1	2	19505401										765	84.5357	6.55127
P12270	Nucleoprotein TPR OS=Homo sapiens GN=TPR PE=1 SV=3 - [TPR_HUMAN]	5.17058	0.93	4	2	2	2	4.23671e+06	0.350192	1		1.58551	1		0.555233	1		2363	267.131	5.021
Q8WVS4	WD repeat-containing protein 60 OS=Homo sapiens GN=WDR60 PE=1 SV=3 - [WDR60_HUMAN]	5.16777	3.1	3	2	2	3	145550367	0.104277	2	42028.5	1.24442	2	33.2913	0.129764	2	136702	1066	122.496	7.31299
H0YJC5	Serine/threonine-protein phosphatase 2A regulatory subunit B'' subunit gamma (Fragment) OS=Homo sapiens GN=PPP2R3C PE=1 SV=1 - [H0YJC5_HUMAN]	5.16415	6.64	2	1	1	2	1.79713e+07										226	26.3294	5.2749
A0A087X0P0	Kinesin-like protein OS=Homo sapiens GN=CENPE PE=1 SV=1 - [A0A087X0P0_HUMAN]	5.11037	1.84	2	2	2	2	4.82453e+06										2664	311.912	5.57959
Q96GA3	Protein LTV1 homolog OS=Homo sapiens GN=LTV1 PE=1 SV=1 - [LTV1_HUMAN]	5.10003	8.84	3	4	4	4	1.50192e+07	0.637202	2	27.6702	0.01	1		0.0772894	2	9909.53	475	54.8212	4.90674
Q9BWF4	MCM2 protein (Fragment) OS=Homo sapiens GN=MCM2 PE=2 SV=2 - [Q9BWF4_HUMAN]	5.07233	3.04	6	1	1	2	10419863							0.924896	1		362	41.238	6.75635
A0A024R1S5	GTP binding protein 1, isoform CRA_c OS=Homo sapiens GN=GTPBP1 PE=4 SV=1 - [A0A024R1S5_HUMAN]	5.03715	4.09	4	2	2	2	8.20592e+06	0.9299	1		1.15926	1		1.07799	1		660	71.4186	8.22119
F8W0B5	Ataxin-2 (Fragment) OS=Homo sapiens GN=ATXN2 PE=1 SV=3 - [F8W0B5_HUMAN]	4.98598	6.08	8	1	1	2	5.33179e+06							0.985694	1		296	31.8629	10.0229
A0A024R836	Uncharacterized protein (Fragment) OS=Homo sapiens GN=MGC11257 PE=4 SV=1 - [A0A024R836_HUMAN]	4.98376	13.38	3	1	1	3	2.33916e+07	0.15139	3	5024.93	4.27207	3	1010.04	0.646747	3	1.98347e+10	157	18.4998	9.23193
B7ZM30	CAMTA2 protein OS=Homo sapiens GN=CAMTA2 PE=2 SV=1 - [B7ZM30_HUMAN]	4.97912	1.61	5	1	1	2	5.36766e+07										1178	128.521	7.13721
A8K067	cDNA FLJ75536, highly similar to Homo sapiens cysteinyl-tRNA synthetase (CARS), transcript variant1, mRNA (Fragment) OS=Homo sapiens PE=2 SV=1 - [A8K067_HUMAN]	4.97241	3.55	7	2	2	2	8.4909e+06	0.627433	2	25.0073	1.54231	2	11.7017	0.967697	2	37.5193	647	73.377	6.37939
Q8TDY2	RB1-inducible coiled-coil protein 1 OS=Homo sapiens GN=RB1CC1 PE=1 SV=3 - [RBCC1_HUMAN]	4.96916	1.94	1	2	2	2	861025										1594	182.975	5.41455
Q6P2E9	Enhancer of mRNA-decapping protein 4 OS=Homo sapiens GN=EDC4 PE=1 SV=1 - [EDC4_HUMAN]	4.96632	2.64	2	2	2	2	1.41823e+07	3.67343	2	1.62434e+07	2.29023	2	72.1394	4.46897	2	4.08049e+06	1401	151.567	5.85889
A0A024RC29	Desmocollin 3, isoform CRA_b OS=Homo sapiens GN=DSC3 PE=4 SV=1 - [A0A024RC29_HUMAN]	4.96288	2.57	3	2	2	2	1.49973e+07							0.811769	1		896	99.8922	6.1001
A0A0A0MRH2	Ryanodine receptor 1 OS=Homo sapiens GN=RYR1 PE=1 SV=1 - [A0A0A0MRH2_HUMAN]	4.9382	0.58	3	2	2	2	3.29577e+08										5032	564.23	5.31299
Q05DD5	CCDC55 protein (Fragment) OS=Homo sapiens GN=CCDC55 PE=2 SV=1 - [Q05DD5_HUMAN]	4.93147	8.22	7	3	3	3	1.33327e+07	0.758958	2	28.7979	1.9835	2	34.819	1.5054	2	5.60594	353	42.5955	9.23193
Q9Y3D6	Mitochondrial fission 1 protein OS=Homo sapiens GN=FIS1 PE=1 SV=2 - [FIS1_HUMAN]	4.9166	8.55	1	1	1	2	8.016e+06	1.18378	1		0.370503	1		0.438593	1		152	16.927	8.79248
Q5JTW2	Centrosomal protein of 78 kDa OS=Homo sapiens GN=CEP78 PE=1 SV=1 - [CEP78_HUMAN]	4.91478	3.34	2	2	2	2	1.26151e+07										689	76.3485	8.17725
Q15020	Squamous cell carcinoma antigen recognized by T-cells 3 OS=Homo sapiens GN=SART3 PE=1 SV=1 - [SART3_HUMAN]	4.90728	3.32	8	2	2	2	9.57704e+06				10.5953	2	25418				963	109.865	5.56689
F5H5U2	ATP-dependent RNA helicase DDX55 OS=Homo sapiens GN=DDX55 PE=1 SV=1 - [F5H5U2_HUMAN]	4.90622	4.04	5	2	2	2	5682242	0.01	1		1	1		0.01	1		569	65.1495	9.40771
Q9NPD3	Exosome complex component RRP41 OS=Homo sapiens GN=EXOSC4 PE=1 SV=3 - [EXOS4_HUMAN]	4.90154	12.65	2	2	2	2	2.00282e+07	0.731733	1		1.86248	2	13.6589	1.24342	1		245	26.3665	6.52197
H7BYU9	UPF0687 protein C20orf27 (Fragment) OS=Homo sapiens GN=C20orf27 PE=1 SV=1 - [H7BYU9_HUMAN]	4.88578	14.96	2	1	1	3	38675297	0.69316	2	19.4852	1.06666	2	7.75432	0.739366	2	27.5489	127	14.3503	6.65381
D3DPF9	Titin, isoform CRA_b OS=Homo sapiens GN=TTN PE=4 SV=1 - [D3DPF9_HUMAN]	4.88158	0.17	6	2	2	2	838900852										26926	2991.19	6.7417
P00390	Glutathione reductase, mitochondrial OS=Homo sapiens GN=GSR PE=1 SV=2 - [GSHR_HUMAN]	4.85465	5.94	3	2	2	3	1.12251e+07	0.0434956	2	1070.64	2.45445	2	220.989	0.106758	2	47472.2	522	56.221	8.49951
Q5VZU2	RNA 3'-terminal phosphate cyclase-like protein (Fragment) OS=Homo sapiens GN=RCL1 PE=1 SV=5 - [Q5VZU2_HUMAN]	4.85367	5.8	4	1	1	2	32039428	0.308782	1		2.38767	1		0.737267	1		138	14.7285	7.07861
E9PNA1	Galactosylgalactosylxylosylprotein 3-beta-glucuronosyltransferase 3 (Fragment) OS=Homo sapiens GN=B3GAT3 PE=1 SV=1 - [E9PNA1_HUMAN]	4.78938	7.17	5	2	2	2	2.27505e+06										223	24.4671	9.26123
B4DWZ7	cDNA FLJ56802, highly similar to LanC-like protein 2 OS=Homo sapiens PE=2 SV=1 - [B4DWZ7_HUMAN]	4.78622	3.24	3	1	1	2	1.66344e+07	0.761154	1		1.45443	1		1.10705	1		432	48.8534	7.41553
P40222	Alpha-taxilin OS=Homo sapiens GN=TXLNA PE=1 SV=3 - [TXLNA_HUMAN]	4.75949	3.48	1	1	1	2	4.6969e+07										546	61.8532	6.52197
E5RFI3	Serine/threonine-protein phosphatase (Fragment) OS=Homo sapiens GN=PPP2CB PE=3 SV=1 - [E5RFI3_HUMAN]	4.72229	11.2	15	1	1	2	1.96315e+07	3.28228	1		0.131052	1		0.430151	1		125	14.4823	5.84619
B8ZZ77	Peptidyl-prolyl cis-trans isomerase-like 3 OS=Homo sapiens GN=PPIL3 PE=1 SV=1 - [B8ZZ77_HUMAN]	4.72101	15.29	8	2	2	2	2.92463e+07	0.979657	1		1.07813	1		1.0562	1		157	17.6849	7.02002
E9PJC4	Transmembrane 9 superfamily member 1 (Fragment) OS=Homo sapiens GN=TM9SF1 PE=4 SV=1 - [E9PJC4_HUMAN]	4.71554	5.71	10	1	1	2	2.85245e+06	0.272758	1								210	24.2472	6.32861
B4E1H9	Phosphoglycerate kinase OS=Homo sapiens PE=2 SV=1 - [B4E1H9_HUMAN]	4.7068	7.95	7	2	2	2	1.69841e+07							0.776109	1		327	35.0231	8.32373
P42166	Lamina-associated polypeptide 2, isoform alpha OS=Homo sapiens GN=TMPO PE=1 SV=2 - [LAP2A_HUMAN]	4.67097	3.46	6	1	2	2	29943059										694	75.4456	7.66455
Q8N5C8	TGF-beta-activated kinase 1 and MAP3K7-binding protein 3 OS=Homo sapiens GN=TAB3 PE=1 SV=2 - [TAB3_HUMAN]	4.6662	2.39	1	1	1	2	3.95755e+06	0.556489	1		1.88338	1		1.04808	1		712	78.6336	8.45557
B2RAR2	cDNA, FLJ95064, highly similar to Homo sapiens nin one binding protein (NOB1P), mRNA OS=Homo sapiens PE=2 SV=1 - [B2RAR2_HUMAN]	4.66264	6.31	3	2	2	3	8.11485e+06	0.936403	2	9.76527	8.74714	2	68146.6	8.19085	2	97350.6	412	46.6158	7.18115
Q9NVH8	cDNA FLJ10725 fis, clone NT2RP3001214 OS=Homo sapiens PE=2 SV=1 - [Q9NVH8_HUMAN]	4.65312	5.08	7	2	2	2	9.29927e+06										630	71.633	8.49951
B4E043	KH domain containing, RNA binding, signal transduction associated 1, isoform CRA_b OS=Homo sapiens GN=KHDRBS1 PE=2 SV=1 - [B4E043_HUMAN]	4.64954	6.92	4	2	2	2	2.60273e+07	0.687617	1		0.806724	2	23.0058	0.646539	1		347	38.6583	6.46826
B4DQY7	cDNA FLJ51280, highly similar to TATA element modulatory factor (Fragment) OS=Homo sapiens PE=2 SV=1 - [B4DQY7_HUMAN]	4.63528	2.72	5	2	2	2	8.71646e+06	0.0522628	2	2017.35	1.1095	2	15.4971	0.0579854	2	2980.29	992	111.711	4.86865
H7C515	Protein CMSS1 (Fragment) OS=Homo sapiens GN=CMSS1 PE=1 SV=1 - [H7C515_HUMAN]	4.56315	15.85	5	1	1	2	13535432	0.751743	1		1.26453	1		0.950602	1		82	9.59907	8.63135
B3KY97	cDNA FLJ16235 fis, clone FEBRA2028516 OS=Homo sapiens PE=2 SV=1 - [B3KY97_HUMAN]	4.55297	4.04	3	4	4	4	1.07703e+07							0.535279	1		1015	112.966	8.5874
Q9UJU5	Forkhead box protein D3 OS=Homo sapiens GN=FOXD3 PE=1 SV=1 - [FOXD3_HUMAN]	4.51323	6.49	1	1	1	1											478	47.6009	6.45557
K7EJC1	26S proteasome non-ATPase regulatory subunit 8 OS=Homo sapiens GN=PSMD8 PE=1 SV=1 - [K7EJC1_HUMAN]	4.4924	9.3	6	2	2	3	2.54509e+07	1.16262	2	8.34009	0.86471	2	24.7922	1.00533	2	16.2026	172	19.7682	6.93213
B7Z3S5	cDNA FLJ57150, highly similar to Mitogen-activated protein kinase kinase kinase 7-interacting protein 1 OS=Homo sapiens PE=2 SV=1 - [B7Z3S5_HUMAN]	4.48422	2.96	4	1	1	2	1.02462e+07	100	1		2.71956	1		100	1		338	36.1372	5.78271
B4DMC7	cDNA FLJ57746, moderately similar to Down-regulated by CTNNB1 protein A OS=Homo sapiens PE=2 SV=1 - [B4DMC7_HUMAN]	4.47005	11.38	1	1	1	2	6.53396e+07	6.57045	1		0.245257	1		1.61145	1		123	13.88	5.14795
H3BQZ7	HCG2044799 OS=Homo sapiens GN=HNRNPUL2-BSCL2 PE=4 SV=1 - [H3BQZ7_HUMAN]	4.45718	3.22	2	2	2	2	1.01787e+07	0.01	1					1.12475	1		746	84.6392	4.93213
E9PLH3	MAP7 domain-containing protein 1 (Fragment) OS=Homo sapiens GN=MAP7D1 PE=1 SV=1 - [E9PLH3_HUMAN]	4.45576	12.86	5	1	1	2	3.19146e+06	1.97567	1								140	15.301	9.99365
A0A087WXT2	NF-kappa-B-repressing factor OS=Homo sapiens GN=NKRF PE=1 SV=1 - [A0A087WXT2_HUMAN]	4.45036	6.2	7	2	2	2	7.57624e+06	0.1	2	33935.7	10	2	33935.7	1	2	1.32629e+12	387	43.4934	7.66455
Q57Z91	Putative uncharacterized protein KIF5C (Fragment) OS=Homo sapiens GN=KIF5C PE=4 SV=1 - [Q57Z91_HUMAN]	4.39838	3.22	30	2	2	2	2.44474e+07										684	79.0017	6.22705
Q5FWF7	F-box only protein 48 OS=Homo sapiens GN=FBXO48 PE=2 SV=1 - [FBX48_HUMAN]	4.38622	12.9	1	1	1	2	1.32635e+07										155	18.229	7.34229
B4DPS9	alpha-1,2-Mannosidase OS=Homo sapiens PE=2 SV=1 - [B4DPS9_HUMAN]	4.37574	5.8	9	2	2	2	5.65387e+06	0.01	1		1	1		0.01	1		586	66.6572	6.65381
Q53QN0	Putative uncharacterized protein GTF3C2 (Fragment) OS=Homo sapiens GN=GTF3C2 PE=4 SV=1 - [Q53QN0_HUMAN]	4.37388	3.56	10	1	2	2	8.7629e+06										534	58.4205	6.15088
P14174	Macrophage migration inhibitory factor OS=Homo sapiens GN=MIF PE=1 SV=4 - [MIF_HUMAN]	4.34648	7.83	1	1	1	2	48807605	0.548598	1		1.8686	1		1.02511	1		115	12.4682	7.88428
A0A024RE13	Ribonuclease III, nuclear, isoform CRA_a OS=Homo sapiens GN=RNASEN PE=3 SV=1 - [A0A024RE13_HUMAN]	4.33294	0.82	2	1	1	2	6.60726e+06	1.23728	1		0.778739	1		0.963516	1		1349	156.241	7.82568
H7BYR4	Calcium-dependent secretion activator 2 (Fragment) OS=Homo sapiens GN=CADPS2 PE=1 SV=1 - [H7BYR4_HUMAN]	4.31325	2.78	15	2	2	2	3.40778e+06										899	102.997	6.20166
Q7Z417	Nuclear fragile X mental retardation-interacting protein 2 OS=Homo sapiens GN=NUFIP2 PE=1 SV=1 - [NUFP2_HUMAN]	4.30712	7.05	1	3	3	3	2.2191e+07										695	76.0747	8.70459
Q14166	Tubulin--tyrosine ligase-like protein 12 OS=Homo sapiens GN=TTLL12 PE=1 SV=2 - [TTL12_HUMAN]	4.25918	4.04	1	1	2	2	8.51269e+07	1	1		100	1		100	1		644	74.356	5.52881
P01859	Ig gamma-2 chain C region OS=Homo sapiens GN=IGHG2 PE=1 SV=2 - [IGHG2_HUMAN]	4.25578	2.76	6	1	1	2	4313592418	0.01	1		1	1		0.01	1		326	35.8778	7.59131
C9JP03	SLAIN motif-containing protein 1 (Fragment) OS=Homo sapiens GN=SLAIN1 PE=1 SV=1 - [C9JP03_HUMAN]	4.23133	19.19	12	1	2	4	2993413							1.7044	1		99	11.2623	5.45264
H3BSD2	Conserved oligomeric Golgi complex subunit 4 OS=Homo sapiens GN=COG4 PE=1 SV=1 - [H3BSD2_HUMAN]	4.21783	14.62	9	1	1	2	3.99465e+08										130	14.2602	4.90674
B4DIJ9	cDNA FLJ55976, highly similar to Casein kinase I isoform delta (EC 2.7.11.1) OS=Homo sapiens PE=2 SV=1 - [B4DIJ9_HUMAN]	4.17843	8.39	10	1	2	2	4.04974e+06										298	34.4605	9.96436
Q9UJA5	tRNA (adenine(58)-N(1))-methyltransferase non-catalytic subunit TRM6 OS=Homo sapiens GN=TRMT6 PE=1 SV=1 - [TRM6_HUMAN]	4.17545	3.42	1	1	1	3	1.5601e+07	0.980227	1		1.53679	1		1.5064	1		497	55.7643	7.54736
Q05BW5	SMARCC1 protein (Fragment) OS=Homo sapiens GN=SMARCC1 PE=2 SV=1 - [Q05BW5_HUMAN]	4.17041	4.55	8	2	3	3	1.19301e+07	0.895583	1		0.01	1		0.01	1		814	91.3417	5.78271
J3KTI4	Zinc finger protein 521 OS=Homo sapiens GN=ZNF521 PE=1 SV=1 - [J3KTI4_HUMAN]	4.16863	3.02	9	3	3	4	6.69558e+06	0.735266	1		1.26013	1		0.92653	1		1091	122.859	6.99072
Q6ZQX7	Protein LIAT1 OS=Homo sapiens GN=LIAT1 PE=2 SV=2 - [LIAT1_HUMAN]	4.16152	22.08	1	1	1	2	8.80526e+06	0.632531	2	40.8424	1.88404	2	26.7941	1.19171	2	73.3451	453	49.6255	7.97217
A0A087WV90	Dystrophin OS=Homo sapiens GN=DMD PE=1 SV=1 - [A0A087WV90_HUMAN]	4.14307	0.49	18	1	2	2	8.97486e+08	0.01	1		1	1		0.01	1		3680	425.834	5.98584
A0A0C4DGT3	IQ motif and SEC7 domain-containing protein 1 OS=Homo sapiens GN=IQSEC1 PE=1 SV=1 - [A0A0C4DGT3_HUMAN]	4.10728	0.98	5	1	1	2	1.77438e+07	2.89522	1		0.420872	1		1.21852	1		814	91.9414	7.56201
V9HW35	Epididymis secretory protein Li 55 OS=Homo sapiens GN=HEL-S-55 PE=2 SV=1 - [V9HW35_HUMAN]	4.08079	4.94	2	1	1	2	1.04394e+07				0.244627	1					162	17.02	7.23975
H3BPG5	RNA binding protein S1, serine-rich domain, isoform CRA_c OS=Homo sapiens GN=RNPS1 PE=1 SV=1 - [H3BPG5_HUMAN]	4.06933	11.72	6	1	1	1	3.62433e+07							0.806951	1		128	15.0988	11.8687
Q7Z353	Highly divergent homeobox OS=Homo sapiens GN=HDX PE=1 SV=1 - [HDX_HUMAN]	4.06245	3.91	1	2	2	2	2.95185e+06	0.275285	2	614.548	10.4899	2	26706.5	2.88772	2	9.9401e+07	690	77.1579	5.87158
Q9BTE3	Mini-chromosome maintenance complex-binding protein OS=Homo sapiens GN=MCMBP PE=1 SV=2 - [MCMBP_HUMAN]	3.9918	1.71	1	1	1	2	5.99929e+06							0.224591	1		642	72.9338	5.87158
A0A024R235	Zinc finger, CCHC domain containing 6, isoform CRA_b OS=Homo sapiens GN=ZCCHC6 PE=4 SV=1 - [A0A024R235_HUMAN]	3.95815	1.3	2	1	1	1	1.921e+06										1457	166.865	6.87354
B2RBC1	cDNA, FLJ95432, highly similar to Homo sapiens Alport syndrome, mental retardation, midfacehypoplasia and elliptocytosis chromosomal region, gene 1 (AMMECR1),mRNA OS=Homo sapiens PE=2 SV=1 - [B2RBC1_HUMAN]	3.95617	14.41	3	3	3	3	4.49592e+06	0.01	1		1	1		0.01	1		333	35.5444	8.74854
Q9NX62	Inositol monophosphatase 3 OS=Homo sapiens GN=IMPAD1 PE=1 SV=1 - [IMPA3_HUMAN]	3.95565	11.98	1	2	2	2	2.47836e+07	0.0608382	2	3597.63	0.698447	2	57.2081	0.0424923	2	992.761	359	38.657	6.85889
K7EQP2	Eukaryotic translation initiation factor 1 (Fragment) OS=Homo sapiens GN=EIF1 PE=1 SV=1 - [K7EQP2_HUMAN]	3.94707	45.28	5	1	1	1	9.9387e+06	1	1		100	1		100	1		53	6.07117	8.47021
B4DL87	cDNA FLJ52243, highly similar to Heat-shock protein beta-1 OS=Homo sapiens PE=2 SV=1 - [B4DL87_HUMAN]	3.92567	15.29	3	2	2	2	1.02501e+07	0.814004	1		0.904059	1		0.735907	1		170	18.5245	6.94678
Q9H7E9	UPF0488 protein C8orf33 OS=Homo sapiens GN=C8orf33 PE=1 SV=1 - [CH033_HUMAN]	3.92473	6.99	1	1	1	1	1.92669e+07	0.529305	1		1.59586	1		0.844698	1		229	24.9769	9.94971
J3QRX6	Coordinator of PRMT5 and differentiation stimulator (Fragment) OS=Homo sapiens GN=COPRS PE=1 SV=1 - [J3QRX6_HUMAN]	3.9158	11.65	3	1	1	2	3.99104e+06	0.579525	1		1.12752	1		0.653425	1		103	11.412	3.96729
B2WTI3	Bifunctional arginine demethylase and lysyl-hydroxylase JMJD6 OS=Homo sapiens GN=JMJD6 PE=1 SV=1 - [B2WTI3_HUMAN]	3.90495	1.79	4	1	1	2	1.76736e+07										335	39.217	9.53955
B3KM27	cDNA FLJ10093 fis, clone HEMBA1002363, highly similar to Structural maintenance of chromosome 2-like 1 protein (Fragment) OS=Homo sapiens PE=2 SV=1 - [B3KM27_HUMAN]	3.85065	4.29	9	2	2	2	4.09342e+06										489	55.8959	6.52197
B7Z374	cDNA FLJ54093, highly similar to Gephyrin OS=Homo sapiens PE=2 SV=1 - [B7Z374_HUMAN]	3.84607	3.49	9	2	2	2	8.89288e+06	0.395959	2	6.39219	2.28359	2	88.0567	0.904208	2	78.6284	659	71.4057	6.07471
H3BVA4	F-box only protein 22 (Fragment) OS=Homo sapiens GN=FBXO22 PE=1 SV=1 - [H3BVA4_HUMAN]	3.773	9.8	5	1	1	1	3.6143e+06										153	16.8558	8.17725
E9PQ73	Protocadherin Fat 3 OS=Homo sapiens GN=FAT3 PE=1 SV=1 - [E9PQ73_HUMAN]	3.7408	0.65	2	1	1	1	9.53101e+07	1	1		100	1		100	1		4439	488.537	4.84326
B3KVJ2	Histone acetyltransferase OS=Homo sapiens PE=2 SV=1 - [B3KVJ2_HUMAN]	3.72919	4.62	4	2	2	2	1.38371e+07										455	53.521	9.0415
Q05BM8	Polypeptide N-acetylgalactosaminyltransferase OS=Homo sapiens GN=GALNT1 PE=2 SV=1 - [Q05BM8_HUMAN]	3.72193	4.61	4	2	2	2	4.31314e+06	0.415895	1		1.23934	1		0.515437	1		499	57.2999	7.78174
Q12789	General transcription factor 3C polypeptide 1 OS=Homo sapiens GN=GTF3C1 PE=1 SV=4 - [TF3C1_HUMAN]	3.70806	1.75	3	3	3	4	3.20392e+06	100	1		0.432548	1		100	1		2109	238.725	7.29834
H0Y8U4	Replication factor C subunit 1 (Fragment) OS=Homo sapiens GN=RFC1 PE=1 SV=1 - [H0Y8U4_HUMAN]	3.66289	6.42	3	1	1	1	1.75056e+07										187	20.3284	7.18115
P35241	Radixin OS=Homo sapiens GN=RDX PE=1 SV=1 - [RADI_HUMAN]	3.66244	3.77	16	2	2	2	7.32846e+06	1	1		100	1		13.9712	2	7061.83	583	68.5214	6.3667
Q15836	Vesicle-associated membrane protein 3 OS=Homo sapiens GN=VAMP3 PE=1 SV=3 - [VAMP3_HUMAN]	3.59236	30	7	2	2	2	10883358							1.37371	1		100	11.302	8.79248
A0A087WWT3	Serum albumin OS=Homo sapiens GN=ALB PE=1 SV=1 - [A0A087WWT3_HUMAN]	3.58573	3.79	13	1	1	1	12818407										396	45.1184	6.1001
F8WDQ8	Multiple PDZ domain protein (Fragment) OS=Homo sapiens GN=MPDZ PE=1 SV=5 - [F8WDQ8_HUMAN]	3.57889	14.58	6	1	1	1	9.29045e+06	1	1		100	1		100	1		192	21.0433	5.03369
A0A087WTV2	Proteasome activator complex subunit 3 OS=Homo sapiens GN=PSME3 PE=1 SV=1 - [A0A087WTV2_HUMAN]	3.51492	8.82	9	1	1	1	7.44321e+06										170	19.8636	5.69385
P28074	Proteasome subunit beta type-5 OS=Homo sapiens GN=PSMB5 PE=1 SV=3 - [PSB5_HUMAN]	3.48103	5.32	1	1	1	3	39057728	2.23468	2	25.6534	0.963677	2	16.7989	2.15351	2	8.57927	263	28.4622	6.91748
Q9NY12	H/ACA ribonucleoprotein complex subunit 1 OS=Homo sapiens GN=GAR1 PE=1 SV=1 - [GAR1_HUMAN]	3.46646	6.45	1	2	2	2	8.33946e+06	0.525178	1		0.45882	1		0.240962	1		217	22.3342	10.9165
Q5T1J5	Putative coiled-coil-helix-coiled-coil-helix domain-containing protein CHCHD2P9, mitochondrial OS=Homo sapiens GN=CHCHD2P9 PE=5 SV=1 - [CHCH9_HUMAN]	3.46576	8.61	2	1	1	1	1.51708e+07	0.414547	1		0.717497	1		0.297437	1		151	15.4797	9.89111
P28070	Proteasome subunit beta type-4 OS=Homo sapiens GN=PSMB4 PE=1 SV=4 - [PSB4_HUMAN]	3.45676	3.41	1	1	1	2	3.68203e+07	0.978461	1		1.55227	1		1.51883	1		264	29.1855	5.97314
Q9H792	Pseudopodium-enriched atypical kinase 1 OS=Homo sapiens GN=PEAK1 PE=1 SV=4 - [PEAK1_HUMAN]	3.42871	0.69	1	1	1	1	10901901										1746	192.986	6.88818
A5PKX9	INADL protein OS=Homo sapiens GN=INADL PE=2 SV=1 - [A5PKX9_HUMAN]	3.39207	2.62	4	1	1	1											1181	129.719	4.83057
Q8WVW9	Similar to signal recognition particle 9kD (Fragment) OS=Homo sapiens PE=2 SV=1 - [Q8WVW9_HUMAN]	3.38806	24.44	2	1	1	1	4.33433e+07	0.851719	1								45	5.25267	5.94775
E5RKA2	Lymphocyte cytosolic protein 2 (Fragment) OS=Homo sapiens GN=LCP2 PE=1 SV=1 - [E5RKA2_HUMAN]	3.38101	20	5	1	1	1	98260816										140	15.5559	10.2134
Q92878	DNA repair protein RAD50 OS=Homo sapiens GN=RAD50 PE=1 SV=1 - [RAD50_HUMAN]	3.33916	1.6	1	2	2	3	7.87473e+06	0.751554	2	1.76307	1.55824	2	24.8865	1.1711	2	23.0483	1312	153.797	6.88818
C9J5H1	Zinc finger protein 624 (Fragment) OS=Homo sapiens GN=ZNF624 PE=4 SV=5 - [C9J5H1_HUMAN]	3.31941	25.23	3	1	1	1	106562196										111	12.5223	4.76709
H3BR27	RNA-binding motif protein, X chromosome OS=Homo sapiens GN=RBMX PE=1 SV=1 - [H3BR27_HUMAN]	3.31776	26.92	9	2	2	2	3.69021e+07	0.436299	1		1.39739	1		0.609679	1		78	8.60437	5.49072
C9JS14	Glutaminyl-peptide cyclotransferase (Fragment) OS=Homo sapiens GN=QPCT PE=1 SV=5 - [C9JS14_HUMAN]	3.31647	12.71	3	1	1	1	8.55862e+06										118	13.5818	4.80518
G3V411	Nuclear protein UKp68, isoform CRA_g OS=Homo sapiens GN=ZC3H14 PE=1 SV=1 - [G3V411_HUMAN]	3.31604	3.2	8	1	2	2	9.45071e+07	0.01	1		1	1		0.01	1		438	49.4314	7.53271
H0Y9G8	Septin-11 (Fragment) OS=Homo sapiens GN=SEPT11 PE=1 SV=1 - [H0Y9G8_HUMAN]	3.31419	23.17	6	1	1	1											82	9.81321	9.26123
F8WBE5	Transferrin receptor protein 1 OS=Homo sapiens GN=TFRC PE=1 SV=1 - [F8WBE5_HUMAN]	3.30381	17.28	3	1	1	1	1.53756e+06	1	1		100	1		100	1		81	8.87527	5.32568
Q3MHD2	Protein LSM12 homolog OS=Homo sapiens GN=LSM12 PE=1 SV=2 - [LSM12_HUMAN]	3.30166	12.31	2	1	1	1	1.43026e+06							1.68122	1		195	21.6871	7.73779
Q15185	Prostaglandin E synthase 3 OS=Homo sapiens GN=PTGES3 PE=1 SV=1 - [TEBP_HUMAN]	3.30098	10.63	3	1	1	2	6.81082e+06	1	1		100	1		100	1		160	18.6854	4.53857
P20618	Proteasome subunit beta type-1 OS=Homo sapiens GN=PSMB1 PE=1 SV=2 - [PSB1_HUMAN]	3.29903	15.77	3	3	3	3	1.54669e+07	1.10813	2	2.86101	1.44684	1		1.63451	1		241	26.4724	8.1333
A0A0G2JPZ2	Taste receptor type 2 OS=Homo sapiens GN=TAS2R42 PE=3 SV=1 - [A0A0G2JPZ2_HUMAN]	3.29717	10.51	1	1	1	1											314	36.2376	9.43701
B1AK85	F-actin-capping protein subunit beta OS=Homo sapiens GN=CAPZB PE=1 SV=1 - [B1AK85_HUMAN]	3.28145	5.38	6	1	1	1	18282291	1.39237	1		0.724793	1		1.00918	1		260	29.2465	5.98584
Q7Z6L1	Tectonin beta-propeller repeat-containing protein 1 OS=Homo sapiens GN=TECPR1 PE=1 SV=1 - [TCPR1_HUMAN]	3.2745	2.75	1	1	1	1											1165	129.614	6.23975
Q9BWY6	DJ639P13.2.2 (Acidic calponin 3) (Fragment) OS=Homo sapiens GN=CNN3 PE=4 SV=1 - [Q9BWY6_HUMAN]	3.24701	12.64	3	1	1	1	8530102				2.77623	1					87	9.53793	5.23682
B2RD36	cDNA, FLJ96437 OS=Homo sapiens PE=2 SV=1 - [B2RD36_HUMAN]	3.24552	6.53	2	2	2	2	1.05003e+08	0.84138	1		1.45679	1		1.22572	1		245	28.0401	6.78564
B4DJR3	cDNA FLJ57382, highly similar to Ribonuclease P protein subunit p30 (EC 3.1.26.5) OS=Homo sapiens PE=2 SV=1 - [B4DJR3_HUMAN]	3.23346	10.45	2	1	1	1	1.47086e+07	0.441951	1		3.52249	1		1.55677	1		220	24.7462	9.20264
Q8TDW0	Volume-regulated anion channel subunit LRRC8C OS=Homo sapiens GN=LRRC8C PE=1 SV=2 - [LRC8C_HUMAN]	3.22935	2.12	1	1	1	1	898831										803	92.39	7.62061
B4DQ49	cDNA FLJ54374, highly similar to Homo sapiens keratin 78 (KRT78), mRNA OS=Homo sapiens PE=2 SV=1 - [B4DQ49_HUMAN]	3.17268	5.15	2	1	1	1	1.83918e+07										291	31.4177	5.19873
Q9C061	LYST-interacting protein LIP7 (Fragment) OS=Homo sapiens PE=2 SV=1 - [Q9C061_HUMAN]	3.15919	7.18	6	1	1	1	1.3842e+06	1.83109	1		1.80671	1		3.30824	1		195	23.4785	9.64209
F5H1Y3	Flap endonuclease 1 (Fragment) OS=Homo sapiens GN=FEN1 PE=1 SV=1 - [F5H1Y3_HUMAN]	3.15113	9.7	3	1	1	2	1.9509e+06	0.01	1		100	1		1.01749	1		165	18.2633	7.37158
H0Y561	26S proteasome non-ATPase regulatory subunit 4 (Fragment) OS=Homo sapiens GN=PSMD4 PE=1 SV=1 - [H0Y561_HUMAN]	3.10316	14.29	4	1	1	1	5.10354e+06										84	9.29048	4.60205
P22314	Ubiquitin-like modifier-activating enzyme 1 OS=Homo sapiens GN=UBA1 PE=1 SV=3 - [UBA1_HUMAN]	3.09483	1.7	1	1	1	1	4.06594e+06	1.34057	1		1.35778	1		1.8202	1		1058	117.774	5.75732
P56545	C-terminal-binding protein 2 OS=Homo sapiens GN=CTBP2 PE=1 SV=1 - [CTBP2_HUMAN]	3.09433	4.49	2	1	1	1											445	48.9141	6.94678
B3KN48	cDNA FLJ13551 fis, clone PLACE1007140, weakly similar to Homo sapiens myosin, heavy polypeptide 10, non-muscle (MYH10), mRNA OS=Homo sapiens PE=2 SV=1 - [B3KN48_HUMAN]	3.08961	2.79	2	1	1	1											789	92.8604	6.50732
A0A024QZW7	Nucleoporin 153kDa, isoform CRA_a OS=Homo sapiens GN=NUP153 PE=4 SV=1 - [A0A024QZW7_HUMAN]	3.08476	1.63	2	2	2	2	8.22743e+06	3.92403	1		0.192008	1		0.753446	1		1475	153.873	8.73389
A7E2T3	LIN28B protein (Fragment) OS=Homo sapiens GN=LIN28B PE=2 SV=1 - [A7E2T3_HUMAN]	3.07924	6.17	2	1	1	1	3.52281e+06	0.01	1		1	1		0.01	1		227	24.8583	9.34912
Q8N1C8	HSPA9 protein (Fragment) OS=Homo sapiens GN=HSPA9 PE=2 SV=1 - [Q8N1C8_HUMAN]	3.07192	3.23	1	1	1	1											681	73.808	6.3667
B7Z7H2	cDNA FLJ58079, highly similar to Homo sapiens SH3 multiple domains 1 (SH3MD1), mRNA OS=Homo sapiens PE=2 SV=1 - [B7Z7H2_HUMAN]	3.07041	1.76	8	1	1	1	283985										965	106.32	8.44092
B3KMK7	cDNA FLJ11291 fis, clone PLACE1009659, highly similar to Nck-associated protein 1 OS=Homo sapiens PE=2 SV=1 - [B3KMK7_HUMAN]	3.06481	2.65	2	1	1	1											528	59.6205	6.22705
H0Y543	alpha-1,2-Mannosidase (Fragment) OS=Homo sapiens GN=MAN1A2 PE=1 SV=1 - [H0Y543_HUMAN]	3.04204	5.39	4	1	1	1	3401141										204	23.1225	6.60986
O15049	NEDD4-binding protein 3 OS=Homo sapiens GN=N4BP3 PE=1 SV=3 - [N4BP3_HUMAN]	3.03943	2.21	1	1	1	1	3.48711e+06										544	60.4327	8.104
A8K1U0	cDNA FLJ75601, highly similar to Homo sapiens neighbor of BRCA1 gene 1 (NBR1), transcript variant 1, mRNA OS=Homo sapiens PE=2 SV=1 - [A8K1U0_HUMAN]	3.03168	5.07	4	2	2	2	3.60411e+07										966	107.366	5.08447
B4DUL8	cDNA FLJ60896, highly similar to Tripartite motif-containing protein 54 OS=Homo sapiens PE=2 SV=1 - [B4DUL8_HUMAN]	3.02258	10.94	1	1	1	1											192	21.4696	4.65283
A0A024RAU5	Glycogen synthase 2 (Liver), isoform CRA_a OS=Homo sapiens GN=GYS2 PE=4 SV=1 - [A0A024RAU5_HUMAN]	3.00864	1.85	2	1	1	1	9.76372e+06										703	80.9057	6.82959
E5RHH7	ADP-ribosylation factor GTPase-activating protein 1 (Fragment) OS=Homo sapiens GN=ARFGAP1 PE=1 SV=1 - [E5RHH7_HUMAN]	3.00387	9.8	5	1	1	1	2.23592e+06										153	16.4259	6.56592
M0R1E7	Serine/arginine repetitive matrix protein 1 OS=Homo sapiens GN=SRRM1 PE=1 SV=1 - [M0R1E7_HUMAN]	3.00291	15.19	7	1	1	1	1.6955e+07							3.29433	1		79	9.21888	8.11865
B3KX15	cDNA FLJ44468 fis, clone UTERU2026025, moderately similar to SPLICING FACTOR, ARGININE/SERINE-RICH 2 OS=Homo sapiens PE=2 SV=1 - [B3KX15_HUMAN]	3.00102	6.56	12	1	1	1	54131404										122	13.8052	10.4478
C9JCK5	Proteasome subunit alpha type-2 OS=Homo sapiens GN=PSMA2 PE=1 SV=1 - [C9JCK5_HUMAN]	2.98964	11.59	3	1	1	1	9.49621e+06	0.01	1		1	1		0.01	1		164	18.5954	5.98584
X6R9L0	DnaJ homolog subfamily C member 3 OS=Homo sapiens GN=DNAJC3 PE=1 SV=1 - [X6R9L0_HUMAN]	2.98335	2.21	2	1	1	1	1.07884e+07										453	51.8793	6.49365
Q9UID6	Zinc finger protein 639 OS=Homo sapiens GN=ZNF639 PE=1 SV=1 - [ZN639_HUMAN]	2.98074	4.33	2	2	2	3	2.86216e+07	0.933734	2	16.6475	0.66005	2	25.3113	0.616311	2	8.40031	485	56.0183	5.56689
E9PF10	Nuclear pore complex protein Nup155 OS=Homo sapiens GN=NUP155 PE=1 SV=1 - [E9PF10_HUMAN]	2.97834	1.28	3	1	1	1	2.18489e+06										1327	148	6.30322
Q6F5E8	Leucine-rich repeat-containing protein 16C OS=Homo sapiens GN=RLTPR PE=1 SV=2 - [LR16C_HUMAN]	2.9727	1.18	1	1	1	1											1435	154.593	6.75635
B7ZAX3	cDNA, FLJ79337, weakly similar to Homo sapiens phosphodiesterase 4D interacting protein, transcript variant 1, mRNA OS=Homo sapiens PE=2 SV=1 - [B7ZAX3_HUMAN]	2.96326	5.17	4	1	1	1	4.14813e+06										638	72.0093	4.89404
A2A3F8	WD repeat-containing protein 34 (Fragment) OS=Homo sapiens GN=WDR34 PE=1 SV=1 - [A2A3F8_HUMAN]	2.95184	12.23	3	1	1	1	950874										139	14.8425	6.27783
Q6NUR1	Non-SMC condensin I complex, subunit G OS=Homo sapiens GN=NCAPG PE=2 SV=1 - [Q6NUR1_HUMAN]	2.95122	1.18	2	1	1	1	4.72822e+06				0.593912	1					1015	114.122	5.66846
H0YF65	Fibrocystin-L (Fragment) OS=Homo sapiens GN=PKHD1L1 PE=1 SV=1 - [H0YF65_HUMAN]	2.94454	1.79	2	1	1	1	2.22143e+06										1171	129.06	6.66846
Q6ZNE1	Eukaryotic translation initiation factor 3 subunit A OS=Homo sapiens GN=EIF3A PE=2 SV=1 - [Q6ZNE1_HUMAN]	2.9302	1.46	1	1	1	1											957	111.707	9.33447
K7ELC8	Sperm-associated antigen 5 (Fragment) OS=Homo sapiens GN=SPAG5 PE=1 SV=1 - [K7ELC8_HUMAN]	2.92923	8.06	4	1	1	1	992020										186	21.4039	4.90674
A8K0D4	cDNA FLJ78693, highly similar to Homo sapiens TAF6-like RNA polymerase II, p300/CBP-associated factor (PCAF)-associated factor, 65kDa (TAF6L), mRNA OS=Homo sapiens PE=2 SV=1 - [A8K0D4_HUMAN]	2.92758	1.77	2	1	1	1	2.50537e+06										622	67.7	9.05615
Q9UG01	Intraflagellar transport protein 172 homolog OS=Homo sapiens GN=IFT172 PE=1 SV=2 - [IF172_HUMAN]	2.92694	1.37	1	1	1	1											1749	197.451	6.12549
C6GLP8	Putative uncharacterized protein OS=Homo sapiens PE=4 SV=1 - [C6GLP8_HUMAN]	2.92509	18.97	1	1	1	1	1.55684e+07										58	6.38829	8.17725
P31942	Heterogeneous nuclear ribonucleoprotein H3 OS=Homo sapiens GN=HNRNPH3 PE=1 SV=2 - [HNRH3_HUMAN]	2.90057	3.47	2	1	1	1	9.70715e+06	0.01	1		1	1		0.01	1		346	36.9031	6.87354
O00487	26S proteasome non-ATPase regulatory subunit 14 OS=Homo sapiens GN=PSMD14 PE=1 SV=1 - [PSDE_HUMAN]	2.89914	11.61	4	2	2	2	2.36244e+07	1.03886	2	2.68389	0.575365	2	105.027	0.597725	2	100.47	310	34.5546	6.52197
U3KPS7	Chromosome 21 open reading frame 13, isoform CRA_b OS=Homo sapiens GN=LCA5L PE=4 SV=1 - [U3KPS7_HUMAN]	2.89482	3.47	2	1	1	1	5.72345e+06										288	33.0502	9.5835
B4DUT7	cDNA FLJ57604, highly similar to GMP synthase (glutamine-hydrolyzing) (EC 6.3.5.2) OS=Homo sapiens PE=2 SV=1 - [B4DUT7_HUMAN]	2.89266	2.02	3	1	1	1											642	71.1962	7.15186
H0YA13	PR domain zinc finger protein 16 (Fragment) OS=Homo sapiens GN=PRDM16 PE=1 SV=1 - [H0YA13_HUMAN]	2.88914	2.03	4	1	1	1	5.46836e+06										1084	119.355	6.63916
O60884	DnaJ homolog subfamily A member 2 OS=Homo sapiens GN=DNAJA2 PE=1 SV=1 - [DNJA2_HUMAN]	2.88626	6.07	4	2	2	2	1.29547e+07	2.32998	1		0.656521	1		1.22869	2	33.3617	412	45.7166	6.48096
A0A0C4DG83	Aster-associated protein, isoform CRA_b OS=Homo sapiens GN=MAP9 PE=1 SV=1 - [A0A0C4DG83_HUMAN]	2.87714	5.32	6	1	1	1											376	41.4852	4.93213
B7Z4E1	cDNA FLJ52455, highly similar to X-linked interleukin-1 receptor accessory protein-like 2 OS=Homo sapiens PE=2 SV=1 - [B7Z4E1_HUMAN]	2.8732	6.87	3	1	1	1	17647911										291	33.4931	6.53662
A0A087WX58	Hepatoma-derived growth factor-related protein 2 (Fragment) OS=Homo sapiens GN=HDGFRP2 PE=1 SV=1 - [A0A087WX58_HUMAN]	2.87144	22.06	3	1	1	1	4.70298e+06	1.96683	1		1.26149	1		2.48115	1		68	7.24921	4.22119
C9J8T0	Selenocysteine-specific elongation factor OS=Homo sapiens GN=EEFSEC PE=1 SV=1 - [C9J8T0_HUMAN]	2.87091	3.21	2	1	1	1	9736257	1	1		100	1		100	1		436	47.8459	7.86963
A8K9U6	cDNA FLJ76121, highly similar to Homo sapiens zinc finger CCCH-type, antiviral 1 (ZC3HAV1), transcript variant 1, mRNA OS=Homo sapiens PE=2 SV=1 - [A8K9U6_HUMAN]	2.86853	1.44	3	1	1	2	16312689	0.827757	1		1.25637	1		1.03997	1		902	101.392	8.35303
A0A087X0I0	Tenascin-X OS=Homo sapiens GN=TNXB PE=1 SV=1 - [A0A087X0I0_HUMAN]	2.85369	0.51	3	1	1	1	3.31264e+06										1962	212.947	5.09717
K7ERU2	KN motif and ankyrin repeat domain-containing protein 2 (Fragment) OS=Homo sapiens GN=KANK2 PE=1 SV=1 - [K7ERU2_HUMAN]	2.85124	9.02	2	1	1	1	4640230										122	12.7656	4.97021
A0A024R416	Ubiquitin carboxyl-terminal hydrolase OS=Homo sapiens GN=USP37 PE=3 SV=1 - [A0A024R416_HUMAN]	2.84886	3.17	2	1	1	1											979	110.075	6.20166
P62699	Protein yippee-like 5 OS=Homo sapiens GN=YPEL5 PE=1 SV=1 - [YPEL5_HUMAN]	2.84703	18.18	1	2	2	2	1.41706e+07	0.0573859	2	2863.2	1.4942	2	65.2273	0.0857458	2	15992.2	121	13.8328	7.31299
B7Z1V1	cDNA FLJ50123 OS=Homo sapiens PE=2 SV=1 - [B7Z1V1_HUMAN]	2.83936	5.01	2	1	1	2	8.17525e+07										379	42.8458	7.2251
Q14584	Zinc finger protein 266 OS=Homo sapiens GN=ZNF266 PE=1 SV=2 - [ZN266_HUMAN]	2.83893	2.19	1	1	1	1	6.95455e+06										549	62.0757	8.5874
P07333	Macrophage colony-stimulating factor 1 receptor OS=Homo sapiens GN=CSF1R PE=1 SV=2 - [CSF1R_HUMAN]	2.83573	3.4	1	1	1	1											972	107.915	6.3667
G5E9W5	Tetratricopeptide repeat protein 6 OS=Homo sapiens GN=TTC6 PE=4 SV=1 - [G5E9W5_HUMAN]	2.82433	3.07	4	1	1	1											553	62.7704	8.42627
B4DQE5	cDNA FLJ51044, highly similar to Homo sapiens protein phosphatase 1, regulatory (inhibitor) subunit 15A (PPP1R15A), mRNA OS=Homo sapiens PE=2 SV=1 - [B4DQE5_HUMAN]	2.81327	1.75	3	1	1	1	2.33287e+06	0.848611	1		1.35289	1		1.14807	1		514	56.3225	4.52588
Q9H814	Phosphorylated adapter RNA export protein OS=Homo sapiens GN=PHAX PE=1 SV=1 - [PHAX_HUMAN]	2.80581	2.79	1	1	1	1	6.10636e+06										394	44.3751	5.40186
H0YB58	TBC1 domain family member 9B (Fragment) OS=Homo sapiens GN=TBC1D9B PE=1 SV=2 - [H0YB58_HUMAN]	2.7953	29.23	1	1	1	1	219850642										65	7.6498	9.5249
I3L184	Vacuolar protein sorting-associated protein 53 homolog (Fragment) OS=Homo sapiens GN=VPS53 PE=1 SV=1 - [I3L184_HUMAN]	2.78869	9.28	4	1	1	1	35261716										237	27.145	8.82178
B3KN82	cDNA FLJ13913 fis, clone Y79AA1000231, highly similar to Nucleolar protein NOP5 OS=Homo sapiens PE=2 SV=1 - [B3KN82_HUMAN]	2.78632	2.79	2	1	1	1											466	52.2557	9.01221
H0Y952	Palladin (Fragment) OS=Homo sapiens GN=PALLD PE=1 SV=1 - [H0Y952_HUMAN]	2.78421	2.34	3	1	1	1	117376453										512	56.4245	8.51416
P12277	Creatine kinase B-type OS=Homo sapiens GN=CKB PE=1 SV=1 - [KCRB_HUMAN]	2.77898	3.41	2	1	1	1	3.03564e+07	0.351465	1		3.67867	1		1.29292	1		381	42.6173	5.59229
Q5T0H8	Gelsolin OS=Homo sapiens GN=GSN PE=1 SV=1 - [Q5T0H8_HUMAN]	2.77467	7.25	8	1	1	1	1.70395e+07	0.164925	1		1.39218	1		0.229605	1		207	22.9344	4.7417
Q15695	U2 small nuclear ribonucleoprotein auxiliary factor 35 kDa subunit-related protein 1 OS=Homo sapiens GN=ZRSR1 PE=2 SV=2 - [U2AFL_HUMAN]	2.77188	2.3	3	1	1	1											479	57.6075	9.36377
H0Y5D2	General transcription factor 3C polypeptide 5 (Fragment) OS=Homo sapiens GN=GTF3C5 PE=1 SV=1 - [H0Y5D2_HUMAN]	2.76683	12.22	7	1	1	1	8.73684e+06							0.530956	1		90	9.54692	10.2427
P12004	Proliferating cell nuclear antigen OS=Homo sapiens GN=PCNA PE=1 SV=1 - [PCNA_HUMAN]	2.75563	4.98	3	1	1	1	2.64395e+07										261	28.7503	4.69092
Q5T4S7	E3 ubiquitin-protein ligase UBR4 OS=Homo sapiens GN=UBR4 PE=1 SV=1 - [UBR4_HUMAN]	2.75006	0.21	1	1	1	1	2.29957e+06										5183	573.476	6.03662
D6RDH5	Guanine nucleotide-binding protein subunit gamma OS=Homo sapiens GN=GNGT2 PE=1 SV=1 - [D6RDH5_HUMAN]	2.74955	11.36	1	1	1	1											88	10.0054	8.36768
F8W7H5	Uncharacterized protein C9orf131 (Fragment) OS=Homo sapiens GN=C9orf131 PE=4 SV=1 - [F8W7H5_HUMAN]	2.74921	9.38	2	1	1	1	2.56627e+06										256	27.9489	5.5415
B4DV47	cDNA FLJ57893, highly similar to Parafibromin OS=Homo sapiens PE=2 SV=1 - [B4DV47_HUMAN]	2.74287	8.86	2	2	2	2	7.12016e+06	0.01	1		1	1		0.0877042	2	17802.3	316	35.9149	9.27588
G3V160	Connector enhancer of kinase suppressor of Ras 1, isoform CRA_a OS=Homo sapiens GN=CNKSR1 PE=1 SV=1 - [G3V160_HUMAN]	2.73749	2.64	6	1	1	1	1.57247e+07										455	50.1584	6.55127
B7Z6B6	Zinc finger protein 346 OS=Homo sapiens GN=ZNF346 PE=1 SV=1 - [B7Z6B6_HUMAN]	2.73541	8.4	4	1	1	1	4.84215e+06	1	1		100	1		100	1		131	14.6383	7.76709
K7EJ44	Profilin 1, isoform CRA_b OS=Homo sapiens GN=PFN1 PE=1 SV=1 - [K7EJ44_HUMAN]	2.73266	13.46	2	1	1	1	3.75709e+07	0.530576	1		1.54976	1		0.822266	1		104	11.3828	9.17334
Q8N4C5	DNAJC10 protein OS=Homo sapiens GN=DNAJC10 PE=2 SV=1 - [Q8N4C5_HUMAN]	2.72961	12.82	4	1	1	1	1.44964e+07				1.09484	1					78	8.97973	9.71533
M0R061	Coatomer subunit epsilon OS=Homo sapiens GN=COPE PE=1 SV=1 - [M0R061_HUMAN]	2.72722	13.7	6	1	1	1	4.20449e+06										146	16.4422	9.75928
E9PMA0	Apoptosis-inducing factor 1, mitochondrial OS=Homo sapiens GN=AIFM1 PE=1 SV=1 - [E9PMA0_HUMAN]	2.72478	5.84	2	1	1	1	3.486e+06										274	29.9193	5.68115
K7ELW9	Histone chaperone ASF1B OS=Homo sapiens GN=ASF1B PE=1 SV=1 - [K7ELW9_HUMAN]	2.72383	9.09	2	1	1	1											165	18.2731	4.76709
A0A024R3C8	Uncharacterized protein OS=Homo sapiens GN=HSPC148 PE=4 SV=1 - [A0A024R3C8_HUMAN]	2.71671	6	1	1	1	1	99899986										200	22.7885	5.37646
A0A087WVZ9	DNA-directed RNA polymerases I, II, and III subunit RPABC1 OS=Homo sapiens GN=POLR2E PE=1 SV=1 - [A0A087WVZ9_HUMAN]	2.71508	9.24	3	1	1	1											184	21.4461	7.44482
Q9UEG4	Zinc finger protein 629 OS=Homo sapiens GN=ZNF629 PE=1 SV=2 - [ZN629_HUMAN]	2.71414	1.5	1	1	1	1	9898075										869	96.5591	7.92822
H0YNR9	Homer protein homolog 2 (Fragment) OS=Homo sapiens GN=HOMER2 PE=1 SV=1 - [H0YNR9_HUMAN]	2.70711	5.41	3	1	1	1	4.62528e+06	1	1		100	1		100	1		185	21.2228	5.74463
Q99674	Cell growth regulator with EF hand domain protein 1 OS=Homo sapiens GN=CGREF1 PE=2 SV=2 - [CGRE1_HUMAN]	2.70343	7.97	1	1	1	1	18791289										301	31.8861	4.42432
G8IFA7	p90 OS=Homo sapiens PE=2 SV=1 - [G8IFA7_HUMAN]	2.69653	2.97	2	1	1	1	645032	0.571389	1								538	59.3669	8.63135
A5D6X0	SMARCA4 protein (Fragment) OS=Homo sapiens GN=SMARCA4 PE=2 SV=1 - [A5D6X0_HUMAN]	2.69392	4.97	9	2	2	2	1.85465e+07										584	62.965	10.0229
Q9BYN8	28S ribosomal protein S26, mitochondrial OS=Homo sapiens GN=MRPS26 PE=1 SV=1 - [RT26_HUMAN]	2.67722	5.85	1	1	1	1											205	24.1969	10.3892
F8VQR7	Cysteine and glycine-rich protein 2 OS=Homo sapiens GN=CSRP2 PE=1 SV=1 - [F8VQR7_HUMAN]	2.67343	5.35	3	1	1	1	9.08667e+06	1.57151	1		0.381292	1		0.599204	1		187	20.6637	8.41162
E9PK34	Coatomer subunit delta OS=Homo sapiens GN=ARCN1 PE=1 SV=1 - [E9PK34_HUMAN]	2.67261	12.05	5	1	1	1											83	9.09685	9.49561
Q86TY5	Galectin OS=Homo sapiens PE=2 SV=1 - [Q86TY5_HUMAN]	2.66634	9.09	4	1	1	1	1.04969e+07	0.765186	1		2.07459	1		1.58744	1		121	13.8882	9.15869
Q8IVM0	Coiled-coil domain-containing protein 50 OS=Homo sapiens GN=CCDC50 PE=1 SV=1 - [CCD50_HUMAN]	2.66626	3.92	1	1	1	1	5.98945e+06	1.00094	1		1.21408	1		1.21522	1		306	35.8	6.65381
R4GNH9	Exosome complex component CSL4 OS=Homo sapiens GN=EXOSC1 PE=1 SV=1 - [R4GNH9_HUMAN]	2.66111	11.51	6	1	1	1	31515438	0.769815	1		1.58049	1		1.21669	1		139	15.0958	9.5542
H0Y5E8	GTP-binding protein SAR1a (Fragment) OS=Homo sapiens GN=SAR1A PE=1 SV=1 - [H0Y5E8_HUMAN]	2.6579	10.43	4	1	1	1	1.80304e+07	2.24891	1		0.384701	1		0.865157	1		115	13.0657	6.60986
A0A087X2E9	Glutathione S-transferase P (Fragment) OS=Homo sapiens GN=GSTP1 PE=1 SV=1 - [A0A087X2E9_HUMAN]	2.65782	20.25	3	1	1	1	7.57208e+06										79	8.89043	7.28369
B4DQJ4	cDNA FLJ59213, highly similar to Nuclear valosin-containing protein-like OS=Homo sapiens PE=2 SV=1 - [B4DQJ4_HUMAN]	2.65556	2.55	3	1	1	1	1.10074e+07	0.444191	1		2.58059	1		1.14627	1		589	64.8734	5.88428
A8K9K8	cDNA FLJ75823, highly similar to Homo sapiens dimethyladenosine transferase (HSA9761), mRNA OS=Homo sapiens PE=2 SV=1 - [A8K9K8_HUMAN]	2.65535	4.15	2	1	1	1	5.25531e+06										313	35.215	9.90576
B2RBA0	cDNA, FLJ95388, highly similar to Homo sapiens step II splicing factor SLU7 (SLU7), mRNA OS=Homo sapiens PE=2 SV=1 - [B2RBA0_HUMAN]	2.64921	2.05	2	1	1	1	14855697	2.15975	1		0.427011	1		0.922234	1		586	68.3138	7.13721
Q59HC4	Phosphoinositide-3-kinase, catalytic, delta polypeptide variant (Fragment) OS=Homo sapiens PE=2 SV=1 - [Q59HC4_HUMAN]	2.64121	1.66	10	1	1	1	5065013										845	96.6235	7.57666
Q9C0D2	Centrosomal protein of 295 kDa OS=Homo sapiens GN=CEP295 PE=2 SV=4 - [CE295_HUMAN]	2.63487	0.58	1	1	1	1	3.69494e+06										2601	294.996	5.99854
E9PP77	Ribonucleoside-diphosphate reductase large subunit OS=Homo sapiens GN=RRM1 PE=1 SV=1 - [E9PP77_HUMAN]	2.63143	17.33	9	1	1	1	2.21851e+06	1.00165	1		2.24987	1		2.25358	1		75	7.82882	8.30908
P62312	U6 snRNA-associated Sm-like protein LSm6 OS=Homo sapiens GN=LSM6 PE=1 SV=1 - [LSM6_HUMAN]	2.63105	13.75	1	1	1	1	1.2349e+07										80	9.12177	9.5835
O95248	Myotubularin-related protein 5 OS=Homo sapiens GN=SBF1 PE=1 SV=3 - [MTMR5_HUMAN]	2.63098	1.12	3	1	1	1	2.11977e+06	0.01	1		1	1		0.01	1		1867	208.184	6.90283
O15230	Laminin subunit alpha-5 OS=Homo sapiens GN=LAMA5 PE=1 SV=8 - [LAMA5_HUMAN]	2.62935	0.3	1	1	1	1	3.90368e+06										3695	399.479	7.02002
B4DF01	cDNA FLJ55193, highly similar to Nuclear factor of activated T-cells, cytoplasmic 4 OS=Homo sapiens PE=2 SV=1 - [B4DF01_HUMAN]	2.62904	3.57	3	1	1	1	1.01768e+06										476	48.7007	5.07178
E7EQD9	Unconventional myosin-Ib (Fragment) OS=Homo sapiens GN=MYO1B PE=1 SV=1 - [E7EQD9_HUMAN]	2.62675	6.27	4	1	1	1											303	34.1284	5.80811
Q9UG54	Mitogen-activated protein kinase kinase kinase 7 OS=Homo sapiens GN=DKFZp586F0420 PE=1 SV=1 - [Q9UG54_HUMAN]	2.6266	6.92	5	1	1	1	5.71911e+06	1	1		100	1		100	1		260	28.8523	7.40088
B5MCL5	SWI/SNF-related matrix-associated actin-dependent regulator of chromatin subfamily B member 1 OS=Homo sapiens GN=SMARCB1 PE=1 SV=1 - [B5MCL5_HUMAN]	2.62377	5.6	4	1	1	1	4460227										339	38.7454	5.19873
F2Z2Z6	Prostaglandin F2-alpha receptor OS=Homo sapiens GN=PTGFR PE=3 SV=1 - [F2Z2Z6_HUMAN]	2.62099	11.11	2	1	1	1											297	33.5225	8.93896
E9PML3	Jouberin (Fragment) OS=Homo sapiens GN=AHI1 PE=1 SV=1 - [E9PML3_HUMAN]	2.61977	6.25	1	1	1	1	2.63251e+07										288	32.8368	8.57275
A7E2C9	Peroxisomal proliferator-activated receptor A interacting complex 285 OS=Homo sapiens GN=PRIC285 PE=2 SV=1 - [A7E2C9_HUMAN]	2.61923	0.87	2	1	1	1	2.11888e+07										2080	231.587	7.69385
B3KM36	cDNA FLJ10153 fis, clone HEMBA1003417, highly similar to BAG family molecular chaperone regulator 2 OS=Homo sapiens PE=2 SV=1 - [B3KM36_HUMAN]	2.61393	7.11	3	1	1	1	7006765	2.34443	1		0.267901	1		0.628075	1		211	23.6972	6.69775
Q7Z2Z1	Treslin OS=Homo sapiens GN=TICRR PE=1 SV=2 - [TICRR_HUMAN]	2.60033	0.99	1	1	1	1	9.06466e+07	1.70726	1		1.42521	1		2.4332	1		1910	210.725	8.77783
H0Y4L1	Large proline-rich protein BAG6 (Fragment) OS=Homo sapiens GN=BAG6 PE=1 SV=1 - [H0Y4L1_HUMAN]	2.59665	8.09	6	1	1	1	5.01536e+06	0.212432	1		0.595119	1		0.126422	1		136	15.532	9.5249
Q8IYT3	Coiled-coil domain-containing protein 170 OS=Homo sapiens GN=CCDC170 PE=1 SV=3 - [CC170_HUMAN]	2.57946	1.68	1	1	1	1	5.72461e+07										715	82.2257	6.63916
A0A0F7G8J1	Plasminogen OS=Homo sapiens GN=PLG PE=2 SV=1 - [A0A0F7G8J1_HUMAN]	2.57577	0.99	1	1	1	1	7.1916e+07										809	90.5692	7.35693
P0C854	Putative cat eye syndrome critical region protein 9 OS=Homo sapiens GN=CECR9 PE=5 SV=1 - [CECR9_HUMAN]	2.57543	7.41	1	1	1	1											216	23.5874	10.4771
A0A0C4DGU9	Alpha-mannosidase 2C1 OS=Homo sapiens GN=MAN2C1 PE=1 SV=1 - [A0A0C4DGU9_HUMAN]	2.57377	6.35	2	1	1	1											425	46.2857	6.771
B7Z9U8	cDNA, FLJ78962, highly similar to Dedicator of cytokinesis protein 6 OS=Homo sapiens PE=2 SV=1 - [B7Z9U8_HUMAN]	2.56795	1.23	1	1	1	1											1386	154.439	6.85889
H0YL74	Probable E3 ubiquitin-protein ligase HERC1 (Fragment) OS=Homo sapiens GN=HERC1 PE=1 SV=1 - [H0YL74_HUMAN]	2.56014	15.03	4	1	1	2	1.68811e+06	1.85617	1		0.775308	1		1.4391	1		153	17.0378	7.50342
F5H6Q8	Hermansky-Pudlak syndrome 5 protein OS=Homo sapiens GN=HPS5 PE=1 SV=1 - [F5H6Q8_HUMAN]	2.55257	11.41	3	1	1	1	4.10832e+06										263	29.67	5.21143
C0LLI8	Estrogen receptor alpha delta 6,7 isoform (Fragment) OS=Homo sapiens GN=ESR1 PE=2 SV=1 - [C0LLI8_HUMAN]	2.55152	10	1	1	1	1	18075739										220	24.8077	9.08545
H0YE97	Phosphatidylinositol-binding clathrin assembly protein (Fragment) OS=Homo sapiens GN=PICALM PE=1 SV=1 - [H0YE97_HUMAN]	2.55139	8.21	12	1	1	1	13187505	0.762535	1		1.14649	1		0.874238	1		134	14.0071	9.46631
B4DKK9	cDNA FLJ52967, highly similar to DnaJ homolog subfamily B member 1 OS=Homo sapiens PE=2 SV=1 - [B4DKK9_HUMAN]	2.54643	5	3	1	1	1	1.76101e+07										180	20.0062	7.43018
B7Z884	cDNA FLJ54767 OS=Homo sapiens PE=2 SV=1 - [B7Z884_HUMAN]	2.54347	5.68	1	1	1	1	963606										317	35.2069	9.0708
C9WEY2	MHC class II antigen (Fragment) OS=Homo sapiens GN=HLA-DRB1 PE=4 SV=1 - [C9WEY2_HUMAN]	2.54175	29.21	2	1	1	1	4.54203e+06										89	10.7512	5.92236
A6ZIS4	Extraembryonic spermatogenesis homeobox 1-like protein (Fragment) OS=Homo sapiens GN=ESX1 PE=4 SV=1 - [A6ZIS4_HUMAN]	2.54011	13.06	1	1	1	1	9.47103e+06										222	25.232	11.6636
G3V2U4	Protein unc-79 homolog OS=Homo sapiens GN=UNC79 PE=4 SV=1 - [G3V2U4_HUMAN]	2.53506	1.96	2	2	2	2											2596	290.597	6.27783
Q5T7B8	Kinesin-like protein KIF24 OS=Homo sapiens GN=KIF24 PE=1 SV=2 - [KIF24_HUMAN]	2.52784	1.46	1	1	1	1	6.47425e+06										1368	151.809	7.13721
B4DK45	cDNA FLJ52552, highly similar to WD repeat protein 6 OS=Homo sapiens PE=2 SV=1 - [B4DK45_HUMAN]	2.52477	2.43	6	1	1	1	4.84275e+06										370	39.9593	6.44287
Q0PNF2	FEX1 OS=Homo sapiens PE=2 SV=1 - [Q0PNF2_HUMAN]	2.52447	0.7	2	1	1	1	4.45408e+06										2570	275.265	6.49365
Q96C95	MLLT4 protein (Fragment) OS=Homo sapiens GN=MLLT4 PE=2 SV=1 - [Q96C95_HUMAN]	2.51688	3.09	2	1	1	1	6.49123e+06	0.731163	1		0.959669	1		0.701674	1		388	43.1849	7.32764
Q7Z3C1	Putative uncharacterized protein DKFZp686A14192 (Fragment) OS=Homo sapiens GN=DKFZp686A14192 PE=2 SV=1 - [Q7Z3C1_HUMAN]	2.51218	8.9	1	1	1	1	1.43894e+06										191	20.9462	7.62061
B4DJT7	cDNA FLJ56511, highly similar to Neurofilament triplet M protein OS=Homo sapiens PE=2 SV=1 - [B4DJT7_HUMAN]	2.51206	4.58	5	2	2	3	7.7872e+06	0.837216	2	26.8054	10.453	2	27176.9	8.75146	2	67967	698	78.8381	4.77979
I3L3A7	Protein FAM195B OS=Homo sapiens GN=FAM195B PE=1 SV=1 - [I3L3A7_HUMAN]	2.50995	36.51	5	1	1	1	2.73949e+06										63	7.11064	9.86182
A8K963	cDNA FLJ77516, highly similar to Homo sapiens LIM domain only 4 (LMO4), mRNA OS=Homo sapiens PE=2 SV=1 - [A8K963_HUMAN]	2.50907	7.88	2	1	1	1											165	18.0135	8.38232
E5RIX9	RNA-binding Raly-like protein (Fragment) OS=Homo sapiens GN=RALYL PE=1 SV=1 - [E5RIX9_HUMAN]	2.50612	25.53	13	1	1	1	5.71216e+06	1	1		100	1		100	1		47	5.16877	9.99365
Q53G79	Carnitine O-palmitoyltransferase II, mitochondrial variant (Fragment) OS=Homo sapiens PE=2 SV=1 - [Q53G79_HUMAN]	2.5054	1.73	2	1	1	1											577	64.6836	7.41553
Q6GQQ9	OTU domain-containing protein 7B OS=Homo sapiens GN=OTUD7B PE=1 SV=1 - [OTU7B_HUMAN]	2.50059	4.74	1	1	1	1	933169										843	92.468	6.7124
O14828	Secretory carrier-associated membrane protein 3 OS=Homo sapiens GN=SCAMP3 PE=1 SV=3 - [SCAM3_HUMAN]	2.49897	5.76	2	1	1	1											347	38.2623	7.63525
Q15516	Tyrosine kinase OS=Homo sapiens PE=2 SV=1 - [Q15516_HUMAN]	2.49744	3	1	1	1	1											600	67.831	9.11475
Q59G16	SWI/SNF-related matrix-associated actin-dependent regulator of chromatin c2 isoform b variant (Fragment) OS=Homo sapiens PE=2 SV=1 - [Q59G16_HUMAN]	2.48996	2.25	6	1	2	2	9.4381e+06										1156	127.298	5.52881
H7C1I9	Microtubule-associated serine/threonine-protein kinase 4 (Fragment) OS=Homo sapiens GN=MAST4 PE=1 SV=1 - [H7C1I9_HUMAN]	2.48089	1.13	4	1	1	1	1.24602e+08										1680	179.922	9.23193
O00299	Chloride intracellular channel protein 1 OS=Homo sapiens GN=CLIC1 PE=1 SV=4 - [CLIC1_HUMAN]	2.47331	4.98	2	1	1	1											241	26.9057	5.17334
Q59GK8	T-cell lymphoma invasion and metastasis 1 variant (Fragment) OS=Homo sapiens PE=2 SV=1 - [Q59GK8_HUMAN]	2.46915	2.17	2	1	1	1	262188										1060	117.246	5.97314
B4DW48	cDNA FLJ50256, highly similar to Trpc4-associated protein OS=Homo sapiens PE=2 SV=1 - [B4DW48_HUMAN]	2.46562	6.02	5	1	1	1	6.09701e+06										399	46.6221	8.1626
Q13502	Phosphotyrosine independent ligand p62B for the Lck SH2 domain B-cell isoform (Fragment) OS=Homo sapiens PE=2 SV=1 - [Q13502_HUMAN]	2.46425	4.29	1	1	1	1	31480920	0.01	1		1	1		0.01	1		420	45.6927	5.10986
Q5T704	Transmembrane protein 59 (Fragment) OS=Homo sapiens GN=TMEM59 PE=1 SV=1 - [Q5T704_HUMAN]	2.4632	11.58	1	1	1	1	1.99549e+07										285	31.8645	5.0083
O76070	Gamma-synuclein OS=Homo sapiens GN=SNCG PE=1 SV=2 - [SYUG_HUMAN]	2.46242	24.41	2	2	2	3	3.45802e+06	0.329403	1		3.34909	1		1.1032	1		127	13.3228	4.85596
H0YE05	Retinoblastoma-like protein 1 (Fragment) OS=Homo sapiens GN=RBL1 PE=1 SV=5 - [H0YE05_HUMAN]	2.4606	4.71	2	1	1	1	2.5937e+06	100	1		13.4912	1		100	1		255	28.9088	5.92236
B4DE89	cDNA FLJ59472, highly similar to Tripeptidyl-peptidase 1 (EC3.4.14.9) OS=Homo sapiens PE=2 SV=1 - [B4DE89_HUMAN]	2.46017	4.05	8	1	1	1	2.09613e+06										346	37.7811	5.85889
Q15526	Surfeit locus protein 1 OS=Homo sapiens GN=SURF1 PE=1 SV=1 - [SURF1_HUMAN]	2.45766	4	1	1	1	1	36322809										300	33.3104	9.59814
C9JJU7	Protein FAM207A (Fragment) OS=Homo sapiens GN=FAM207A PE=1 SV=1 - [C9JJU7_HUMAN]	2.45691	11.82	2	1	1	1	5.8954e+06	0.01	1		1	1		0.01	1		203	22.204	10.8872
A0A087WZM2	Ribonuclease T2 OS=Homo sapiens GN=RNASET2 PE=1 SV=1 - [A0A087WZM2_HUMAN]	2.45275	5.56	1	1	1	1											306	34.9034	7.10791
E5RID5	Carbonic anhydrase 2 OS=Homo sapiens GN=CA2 PE=1 SV=1 - [E5RID5_HUMAN]	2.45101	19.59	3	1	1	1											97	10.9402	6.30322
H7BZH9	Protein prune homolog 2 (Fragment) OS=Homo sapiens GN=PRUNE2 PE=1 SV=1 - [H7BZH9_HUMAN]	2.44725	1.01	9	1	1	2											2384	262.632	4.44971
F5GYQ2	Multifunctional methyltransferase subunit TRM112-like protein OS=Homo sapiens GN=TRMT112 PE=1 SV=1 - [F5GYQ2_HUMAN]	2.43753	17.28	3	1	1	1	1.17561e+07	0.01	1		1	1		0.01	1		81	9.2496	4.41162
E9PJ58	X-ray radiation resistance-associated protein 1 (Fragment) OS=Homo sapiens GN=XRRA1 PE=4 SV=1 - [E9PJ58_HUMAN]	2.43475	36.36	3	1	1	1											55	6.33227	8.19189
Q9NP85	Podocin OS=Homo sapiens GN=NPHS2 PE=1 SV=1 - [PODO_HUMAN]	2.43471	7.83	1	1	1	1	1.13193e+07	0.01	1		1	1		0.01	1		383	42.1742	8.74854
Q9P2N5	RNA-binding protein 27 OS=Homo sapiens GN=RBM27 PE=1 SV=2 - [RBM27_HUMAN]	2.42888	2.55	1	1	1	1											1060	118.645	9.18799
B3KTG1	cDNA FLJ38185 fis, clone FCBBF1000171, highly similar to Homo sapiens zinc finger protein 415 (ZNF415), mRNA OS=Homo sapiens PE=2 SV=1 - [B3KTG1_HUMAN]	2.42385	2.16	2	1	1	1											603	68.6296	8.88037
Q9Y5T5	Ubiquitin carboxyl-terminal hydrolase 16 OS=Homo sapiens GN=USP16 PE=1 SV=1 - [UBP16_HUMAN]	2.42087	1.46	1	1	1	1	1.86163e+07				1.48349	1					823	93.5109	6.93213
B4DRY7	cDNA FLJ51286, highly similar to WD repeat protein 12 OS=Homo sapiens PE=2 SV=1 - [B4DRY7_HUMAN]	2.41725	4.6	2	1	1	2	5.0117e+06	1.02823	2	4.12858	100	1		100	1		261	29.0864	6.44287
M0R1Y0	Zinc finger and SCAN domain-containing protein 30 OS=Homo sapiens GN=ZSCAN30 PE=4 SV=1 - [M0R1Y0_HUMAN]	2.41134	45.1	1	1	1	1											51	5.77875	4.34814
B4E196	cDNA FLJ52295 OS=Homo sapiens PE=2 SV=1 - [B4E196_HUMAN]	2.40958	10.49	2	1	1	1	4.04951e+06	1.18969	1		1.06899	1		1.27177	1		162	18.453	8.92432
Q9NT11	Putative uncharacterized protein DKFZp434N0810 (Fragment) OS=Homo sapiens GN=DKFZp434N0810 PE=2 SV=1 - [Q9NT11_HUMAN]	2.40497	2.73	2	1	1	1	1.7043e+07										477	50.614	8.98291
H0YA93	NEDD4-binding protein 2 (Fragment) OS=Homo sapiens GN=N4BP2 PE=1 SV=1 - [H0YA93_HUMAN]	2.40339	1.5	3	1	1	1	1.15153e+06										1400	158.067	5.8208
Q9UEX9	Leucocyte antigen B (Fragment) OS=Homo sapiens GN=HLA-DRB1 PE=4 SV=1 - [Q9UEX9_HUMAN]	2.40198	35.14	25	1	1	1	9.53421e+06										74	9.01312	4.88135
Q02846	Retinal guanylyl cyclase 1 OS=Homo sapiens GN=GUCY2D PE=1 SV=2 - [GUC2D_HUMAN]	2.40197	1.09	1	1	1	1											1103	119.983	7.44482
Q8N912	Nutritionally-regulated adipose and cardiac enriched protein homolog OS=Homo sapiens GN=NRAC PE=2 SV=1 - [NRAC_HUMAN]	2.40004	12.5	3	1	1	1											160	18.0398	11.2095
Q58F28	PPP1R10 protein (Fragment) OS=Homo sapiens GN=PPP1R10 PE=2 SV=1 - [Q58F28_HUMAN]	2.39916	5.13	2	1	1	1	1.5523e+07							0.311258	1		312	34.712	9.87646
Q2NNQ8	FER-1-like protein 4 OS=Homo sapiens GN=FER1L4 PE=2 SV=1 - [Q2NNQ8_HUMAN]	2.39608	1.56	1	1	1	1											2055	230.046	5.97314
H0Y3Q0	Proprotein convertase subtilisin/kexin type 6 (Fragment) OS=Homo sapiens GN=PCSK6 PE=1 SV=1 - [H0Y3Q0_HUMAN]	2.39432	2.26	1	1	1	1											797	88.4979	7.12256
B7Z5M1	cDNA FLJ50625, highly similar to Importin beta-1 subunit OS=Homo sapiens PE=2 SV=1 - [B7Z5M1_HUMAN]	2.3943	2.27	5	1	1	1											660	73.2517	4.77979
Q5JZB8	Spindlin-2B (Fragment) OS=Homo sapiens GN=SPIN2B PE=4 SV=1 - [Q5JZB8_HUMAN]	2.39093	7.29	3	1	1	1	2.0497e+06										247	27.794	6.88818
M1VRM8	Tyrosine-protein kinase receptor OS=Homo sapiens GN=SDC4-ROS1_S2;R32 PE=2 SV=1 - [M1VRM8_HUMAN]	2.39077	1.51	7	1	1	1	1.66473e+08										664	74.0833	5.07178
E5RIH8	Cyclin-C OS=Homo sapiens GN=CCNC PE=1 SV=1 - [E5RIH8_HUMAN]	2.38952	9.65	11	1	1	1	4.74355e+06							0.844698	1		114	13.303	9.01221
K7EKH5	Fructose-bisphosphate aldolase (Fragment) OS=Homo sapiens GN=ALDOC PE=1 SV=1 - [K7EKH5_HUMAN]	2.38929	17.04	9	1	1	1											135	15.0259	8.5874
B4E1U4	cDNA FLJ52133, moderately similar to Williams-Beuren syndrome chromosome region 18 protein OS=Homo sapiens PE=2 SV=1 - [B4E1U4_HUMAN]	2.38344	8.09	3	1	1	1	4.80468e+08										173	19.6212	10.5356
D6W5Z8	Kruppel-like factor 16, isoform CRA_a OS=Homo sapiens GN=KLF16 PE=4 SV=1 - [D6W5Z8_HUMAN]	2.38174	12.32	2	1	1	2	2.39723e+06										211	21.5558	10.3599
Q96NS5	Ankyrin repeat and SOCS box protein 16 OS=Homo sapiens GN=ASB16 PE=1 SV=2 - [ASB16_HUMAN]	2.37531	1.99	1	1	1	1	6.63858e+06										453	49.6052	8.03076
Q15181	Inorganic pyrophosphatase OS=Homo sapiens GN=PPA1 PE=1 SV=2 - [IPYR_HUMAN]	2.36759	3.46	1	1	1	1	17636071	1.578	1		0.451663	1		0.712724	1		289	32.6392	5.85889
M0R1T7	Nitric oxide synthase-interacting protein OS=Homo sapiens GN=NOSIP PE=1 SV=1 - [M0R1T7_HUMAN]	2.36694	20.63	8	1	1	1	4.9556e+06	0.741729	1								63	6.99734	8.104
H0Y6N7	Potassium voltage-gated channel subfamily KQT member 4 (Fragment) OS=Homo sapiens GN=KCNQ4 PE=4 SV=1 - [H0Y6N7_HUMAN]	2.36621	2.34	2	1	1	1											556	62.7124	9.49561
Q6RGG0	P40 (Fragment) OS=Homo sapiens PE=2 SV=1 - [Q6RGG0_HUMAN]	2.3588	10.4	17	1	1	1	2.69093e+06	1.19698	1		0.398347	1		0.476811	1		125	14.623	10.4331
Q96DZ1	Endoplasmic reticulum lectin 1 OS=Homo sapiens GN=ERLEC1 PE=1 SV=1 - [ERLEC_HUMAN]	2.35821	3.93	1	1	1	1											483	54.8233	6.27783
D6RAW2	ADP-ribose pyrophosphatase, mitochondrial (Fragment) OS=Homo sapiens GN=NUDT9 PE=1 SV=1 - [D6RAW2_HUMAN]	2.3572	6.8	2	1	1	1	4.44183e+06										206	22.9648	9.5249
H3BR35	Eukaryotic peptide chain release factor GTP-binding subunit ERF3A (Fragment) OS=Homo sapiens GN=GSPT1 PE=1 SV=1 - [H3BR35_HUMAN]	2.34832	5.05	5	1	1	1	16011628	1	1		100	1		100	1		475	52.9087	5.63037
Q9HC52	Chromobox protein homolog 8 OS=Homo sapiens GN=CBX8 PE=1 SV=3 - [CBX8_HUMAN]	2.34632	2.31	1	1	1	1	7.62377e+06										389	43.3694	9.90576
B0I1R7	DNAH5 variant protein (Fragment) OS=Homo sapiens PE=2 SV=1 - [B0I1R7_HUMAN]	2.3455	0.56	2	1	1	1											1972	225.787	5.92236
Q5JXC5	Mitofusin-2 (Fragment) OS=Homo sapiens GN=MFN2 PE=1 SV=1 - [Q5JXC5_HUMAN]	2.34437	15.31	4	1	1	1	2.50534e+08										98	11.1619	9.49561
A0A090N8Q4	Uncharacterized protein OS=Homo sapiens GN=LOC392842 PE=4 SV=1 - [A0A090N8Q4_HUMAN]	2.34418	3.65	4	1	1	1	4.45088e+07										466	51.8805	9.46631
K7EPE6	NACHT, LRR and PYD domains-containing protein 2 (Fragment) OS=Homo sapiens GN=NLRP2 PE=1 SV=1 - [K7EPE6_HUMAN]	2.33825	9.63	13	1	1	1											135	15.8243	9.72998
A0A075B6H7	Protein IGKV3-7 (Fragment) OS=Homo sapiens GN=IGKV3-7 PE=4 SV=1 - [A0A075B6H7_HUMAN]	2.33688	12.93	17	2	2	2	1.05735e+08										116	12.7754	5.24951
X5CHT4	Interferon regulatory factor OS=Homo sapiens GN=IRF-1 PE=2 SV=1 - [X5CHT4_HUMAN]	2.33303	4.67	1	1	1	1											321	35.8836	5.63037
B4DG98	ATP synthase mitochondrial F1 complex assembly factor 2, isoform CRA_d OS=Homo sapiens GN=ATPAF2 PE=2 SV=1 - [B4DG98_HUMAN]	2.33026	21.19	3	1	1	1											118	13.0506	9.51025
P78345	Ribonuclease P protein subunit p38 OS=Homo sapiens GN=RPP38 PE=1 SV=2 - [RPP38_HUMAN]	2.3284	6.36	1	1	1	1	6.3718e+06										283	31.8146	9.92041
Q9UK59	Lariat debranching enzyme OS=Homo sapiens GN=DBR1 PE=1 SV=2 - [DBR1_HUMAN]	2.32419	1.65	1	1	1	1	1.14227e+07	1.0721	1		0.912629	1		0.978429	1		544	61.5163	5.46533
A0A096LNX6	Transcriptional regulator ATRX (Fragment) OS=Homo sapiens GN=ATRX PE=1 SV=1 - [A0A096LNX6_HUMAN]	2.32207	10.86	5	1	1	1	364852										175	19.6561	8.86572
F8WDT0	Zinc finger protein 74 OS=Homo sapiens GN=ZNF74 PE=4 SV=1 - [F8WDT0_HUMAN]	2.31815	21.74	1	1	1	1	2.23795e+06										69	7.45387	4.89404
E7EN77	Condensin complex subunit 1 (Fragment) OS=Homo sapiens GN=NCAPD2 PE=1 SV=2 - [E7EN77_HUMAN]	2.31728	1.31	6	1	1	1	1685582										919	102.584	5.93506
H0YDE0	Cytoplasmic dynein 2 heavy chain 1 (Fragment) OS=Homo sapiens GN=DYNC2H1 PE=1 SV=1 - [H0YDE0_HUMAN]	2.31597	3.44	3	1	1	1	1.6697e+08										378	43.5004	7.62061
P47989	Xanthine dehydrogenase/oxidase OS=Homo sapiens GN=XDH PE=1 SV=4 - [XDH_HUMAN]	2.31568	0.83	1	1	1	1	3.25751e+07										1333	146.33	7.66455
U5YEL0	MHC class I antigen (Fragment) OS=Homo sapiens GN=HLA-A PE=3 SV=1 - [U5YEL0_HUMAN]	2.31515	14.08	2	1	1	1	1.30317e+08										71	8.34623	8.73389
B5ME49	Mucin-16 OS=Homo sapiens GN=MUC16 PE=1 SV=2 - [B5ME49_HUMAN]	2.31134	0.06	2	1	1	1	2.61521e+06										14507	1518.24	5.26221
A0A0A0MRP0	MAP7 domain-containing protein 3 (Fragment) OS=Homo sapiens GN=MAP7D3 PE=1 SV=1 - [A0A0A0MRP0_HUMAN]	2.31117	1.75	2	1	1	1											802	90.0761	9.29053
B2RDV7	tRNA-dihydrouridine(47) synthase [NAD(P)(+)] OS=Homo sapiens PE=2 SV=1 - [B2RDV7_HUMAN]	2.30976	3.38	2	1	1	1	771404										650	72.5739	8.04541
P80419	Ig heavy chain V-III region GAR OS=Homo sapiens PE=1 SV=1 - [HV322_HUMAN]	2.30468	9.32	1	1	1	1	8.00945e+06										118	13.0792	4.80518
B4DKG6	cDNA FLJ53559 OS=Homo sapiens PE=2 SV=1 - [B4DKG6_HUMAN]	2.30375	5.96	1	1	1	1	3.12884e+06										218	21.6393	7.6499
H7C1N6	Uncharacterized protein (Fragment) OS=Homo sapiens PE=4 SV=2 - [H7C1N6_HUMAN]	2.30223	11.84	2	1	1	1											152	17.7535	6.02393
Q9H2D6	TRIO and F-actin-binding protein OS=Homo sapiens GN=TRIOBP PE=1 SV=3 - [TARA_HUMAN]	2.30114	0.68	1	1	1	1											2365	261.217	8.48486
B7Z8W3	cDNA FLJ53272, highly similar to Homo sapiens LIM domain 7 (LMO7), mRNA OS=Homo sapiens PE=2 SV=1 - [B7Z8W3_HUMAN]	2.29866	1.18	8	1	1	1	2.9882e+06	0.626172	1		1.6131	1		1.01008	1		1275	145.362	7.45947
Q8IW41	MAP kinase-activated protein kinase 5 OS=Homo sapiens GN=MAPKAPK5 PE=1 SV=2 - [MAPK5_HUMAN]	2.29565	2.11	1	1	1	1	1.36318e+06										473	54.1859	7.78174
A6NP61	ZAR1-like protein OS=Homo sapiens GN=ZAR1L PE=2 SV=2 - [ZAR1L_HUMAN]	2.29391	3.74	1	1	1	1	184116048										321	35.9868	9.02686
W6JGS6	Thyroid hormone receptor beta (Fragment) OS=Homo sapiens GN=THRB PE=4 SV=1 - [W6JGS6_HUMAN]	2.28748	15.58	1	1	1	1	6.36161e+07										77	9.06764	8.68994
H7C0C7	CCR4-NOT transcription complex subunit 11 (Fragment) OS=Homo sapiens GN=CNOT11 PE=1 SV=1 - [H7C0C7_HUMAN]	2.28389	8.66	3	1	1	1	1.57394e+07	1.06502	1		0.479852	1		0.51105	1		127	14.3484	5.8208
D3DVD8	Spectrin, alpha, erythrocytic 1 (Elliptocytosis 2), isoform CRA_c OS=Homo sapiens GN=SPTA1 PE=4 SV=1 - [D3DVD8_HUMAN]	2.28379	0.97	3	1	1	1											1539	178.279	5.03369
B2RAF3	cDNA, FLJ94877, highly similar to Homo sapiens placental protein 6 (PL6), mRNA OS=Homo sapiens PE=2 SV=1 - [B2RAF3_HUMAN]	2.27542	6.55	2	1	1	1											351	38.2005	8.1626
Q96MM7	Heparan-sulfate 6-O-sulfotransferase 2 OS=Homo sapiens GN=HS6ST2 PE=2 SV=2 - [H6ST2_HUMAN]	2.27441	2.31	1	1	1	1	1.7441e+07										605	69.0861	9.72998
B4DPE5	cDNA FLJ58206, highly similar to Tuftelin-interacting protein 11 OS=Homo sapiens PE=2 SV=1 - [B4DPE5_HUMAN]	2.27041	1.72	3	1	1	1	586818670										522	61.2334	5.16064
B4DMZ0	Non-specific protein-tyrosine kinase OS=Homo sapiens PE=2 SV=1 - [B4DMZ0_HUMAN]	2.26792	2.96	6	1	1	1	9.47088e+06							0.831745	1		371	42.0703	6.39209
B4DTJ1	cDNA FLJ59980, highly similar to Mps one binder kinase activator-like 2 OS=Homo sapiens PE=2 SV=1 - [B4DTJ1_HUMAN]	2.26535	7.24	4	1	1	1	43231132	0.0956391	1		4.97064	1		0.475388	1		152	17.0905	6.93213
C9J5E3	V-type proton ATPase subunit B, kidney isoform OS=Homo sapiens GN=ATP6V1B1 PE=1 SV=1 - [C9J5E3_HUMAN]	2.26446	8.06	9	1	1	1	6.31122e+06										248	26.8977	7.15186
Q96JD0	Amyloid lambda 6 light chain variable region SAR (Fragment) OS=Homo sapiens PE=2 SV=1 - [Q96JD0_HUMAN]	2.26154	6.9	14	1	1	1	8.30059e+07										116	12.2869	5.0083
B4DJ91	HCG21531, isoform CRA_b OS=Homo sapiens GN=hCG_21531 PE=2 SV=1 - [B4DJ91_HUMAN]	2.26083	3.92	2	1	1	1	1.51839e+07	0.01	1		1	1		0.01	1		357	40.8626	9.33447
H0YI66	Rab-3A-interacting protein (Fragment) OS=Homo sapiens GN=RAB3IP PE=1 SV=1 - [H0YI66_HUMAN]	2.2591	23.08	1	1	1	1	165692936										91	10.2732	4.67822
Q96I24	Far upstream element-binding protein 3 OS=Homo sapiens GN=FUBP3 PE=1 SV=2 - [FUBP3_HUMAN]	2.25529	3.5	1	2	2	2	3.22463e+06	0.01	1		14.255	2	6476.21	1.40736	1		572	61.6022	8.38232
D3DTY9	Tripartite motif-containing 25, isoform CRA_a OS=Homo sapiens GN=TRIM25 PE=4 SV=1 - [D3DTY9_HUMAN]	2.25409	2.13	3	1	1	1	1.21446e+07	1.73161	1		3.44143	1		5.95921	1		422	47.8447	9.0708
E9PLT6	Grainyhead-like protein 3 homolog (Fragment) OS=Homo sapiens GN=GRHL3 PE=4 SV=1 - [E9PLT6_HUMAN]	2.25279	17.28	2	1	1	1	1.27594e+07										81	9.23937	4.91943
O15062	Zinc finger and BTB domain-containing protein 5 OS=Homo sapiens GN=ZBTB5 PE=1 SV=1 - [ZBTB5_HUMAN]	2.24399	3.69	1	1	1	1	6222429										677	74.2308	6.18896
H0YC63	Microtubule-associated tumor suppressor 1 (Fragment) OS=Homo sapiens GN=MTUS1 PE=1 SV=1 - [H0YC63_HUMAN]	2.2429	3.76	2	1	1	1	6.17397e+06										505	55.1388	8.92432
A6N6J7	JARID1C protein OS=Homo sapiens GN=JARID1C PE=2 SV=1 - [A6N6J7_HUMAN]	2.24111	1.6	2	1	1	1											1440	162.625	5.73193
Q9BXS2	Chromosome 10 open reading frame 110, isoform CRA_a OS=Homo sapiens GN=C10orf110 PE=4 SV=1 - [Q9BXS2_HUMAN]	2.23585	18.89	1	1	1	1											90	9.87526	11.7222
H7C5L0	Inactive tyrosine-protein kinase 7 (Fragment) OS=Homo sapiens GN=PTK7 PE=1 SV=1 - [H7C5L0_HUMAN]	2.23423	6.69	3	1	1	1											269	29.837	6.43018
Q9UG63	ATP-binding cassette sub-family F member 2 OS=Homo sapiens GN=ABCF2 PE=1 SV=2 - [ABCF2_HUMAN]	2.23369	1.61	2	1	1	1	6.6921e+06	0.684598	1		1.52292	1		1.04259	1		623	71.2446	7.37158
Q04760	Lactoylglutathione lyase OS=Homo sapiens GN=GLO1 PE=1 SV=4 - [LGUL_HUMAN]	2.23251	7.61	2	2	2	2	1.00678e+07				4.6812	1					184	20.7642	5.31299
H3BUD2	Dynactin subunit 5 OS=Homo sapiens GN=DCTN5 PE=1 SV=1 - [H3BUD2_HUMAN]	2.23177	28.3	5	1	1	1	3.39873e+07	1.18464	1		1.28144	1		1.51805	1		53	6.01994	7.75244
B4DQR0	cDNA FLJ54377 OS=Homo sapiens PE=2 SV=1 - [B4DQR0_HUMAN]	2.23129	2.26	2	1	1	1	9.71078e+06	0.01	1		1	1		0.01	1		797	90.5904	9.26123
Q6B9Z1	Insulin growth factor-like family member 4 OS=Homo sapiens GN=IGFL4 PE=2 SV=1 - [IGFL4_HUMAN]	2.22971	12.1	1	1	1	1	8.89146e+06										124	13.8757	6.46826
R4GNG0	Orofacial cleft 1 candidate gene 1 protein (Fragment) OS=Homo sapiens GN=OFCC1 PE=4 SV=1 - [R4GNG0_HUMAN]	2.22849	5.79	1	1	1	1											311	34.7011	6.78564
O75155	Cullin-associated NEDD8-dissociated protein 2 OS=Homo sapiens GN=CAND2 PE=1 SV=3 - [CAND2_HUMAN]	2.22778	0.89	1	1	1	1	1.77735e+07										1236	135.171	5.68115
A4D0V7	Cadherin-like and PC-esterase domain-containing protein 1 OS=Homo sapiens GN=CPED1 PE=2 SV=1 - [CPED1_HUMAN]	2.22729	1.36	1	1	1	1	7064583										1026	117.416	8.08936
P61964	WD repeat-containing protein 5 OS=Homo sapiens GN=WDR5 PE=1 SV=1 - [WDR5_HUMAN]	2.22305	3.29	1	1	1	1	1.7875e+07	0.959169	1		0.898313	1		0.861634	1		334	36.5655	8.26514
K7EQ48	Glucose-6-phosphate isomerase OS=Homo sapiens GN=GPI PE=1 SV=2 - [K7EQ48_HUMAN]	2.22032	2.32	5	1	1	1	2.22337e+06							1.08581	1		474	53.3682	8.67529
Q9NPP4	NLR family CARD domain-containing protein 4 OS=Homo sapiens GN=NLRC4 PE=1 SV=2 - [NLRC4_HUMAN]	2.21683	2.05	1	1	1	1	1.02119e+07										1024	116.085	6.771
A0A024QZR3	Protein pelota homolog OS=Homo sapiens GN=hCG_2002731 PE=3 SV=1 - [A0A024QZR3_HUMAN]	2.21027	2.34	3	1	1	1	7.52249e+06	0.626125	1		1.8479	1		1.15701	1		385	43.35	6.34131
H7C3X5	Syntaxin-5 (Fragment) OS=Homo sapiens GN=STX5 PE=1 SV=1 - [H7C3X5_HUMAN]	2.20743	10.13	4	1	1	1	7384092										158	17.5999	7.06396
B3KSU9	cDNA FLJ37014 fis, clone BRACE2010203, highly similar to Zinc phosphodiesterase ELAC protein 2 (EC 3.1.26.11) OS=Homo sapiens PE=2 SV=1 - [B3KSU9_HUMAN]	2.2073	2.39	7	1	1	1	1.5744e+07										586	65.3324	6.78564
B3KUZ1	cDNA FLJ40943 fis, clone UTERU2008561 OS=Homo sapiens PE=2 SV=1 - [B3KUZ1_HUMAN]	2.20657	3.54	2	1	1	1	4.47801e+07										396	44.8024	8.23584
B1AMX5	Rab-like protein 6 (Fragment) OS=Homo sapiens GN=RABL6 PE=1 SV=1 - [B1AMX5_HUMAN]	2.2025	3.35	6	1	1	1	635667										448	46.5217	4.69092
Q5T0W9	Protein FAM83B OS=Homo sapiens GN=FAM83B PE=1 SV=1 - [FA83B_HUMAN]	2.19519	2.47	1	1	1	1	1.26769e+07										1011	114.729	8.96826
C9JYI4	Importin subunit alpha-5 (Fragment) OS=Homo sapiens GN=KPNA1 PE=1 SV=1 - [C9JYI4_HUMAN]	2.1943	7.32	15	2	2	2	1.94925e+06										328	36.8067	5.2876
B8ZZU8	Transcription elongation factor B (SIII), polypeptide 2 (18kDa, elongin B), isoform CRA_b OS=Homo sapiens GN=TCEB2 PE=1 SV=1 - [B8ZZU8_HUMAN]	2.19364	16.81	4	2	2	2	2.59191e+07							4.79189	1		113	12.5193	4.97021
A6NMU8	Neuroligin 4, Y-linked, isoform CRA_c OS=Homo sapiens GN=NLGN4Y PE=4 SV=1 - [A6NMU8_HUMAN]	2.19016	1.95	1	1	1	1											873	98.4439	6.32861
B7ZM29	KIAA1217 protein OS=Homo sapiens GN=KIAA1217 PE=2 SV=1 - [B7ZM29_HUMAN]	2.1897	0.82	3	1	1	1	1.10594e+06										1349	147.348	9.14404
B3KXP1	cDNA FLJ45802 fis, clone NT2RI3001967, highly similar to Ankyrin repeat and SAM domain-containing protein 6 OS=Homo sapiens PE=2 SV=1 - [B3KXP1_HUMAN]	2.18499	2.22	2	1	1	1											676	72.4581	8.96826
G3XAL8	HCG21296, isoform CRA_a OS=Homo sapiens GN=ZGRF1 PE=1 SV=1 - [G3XAL8_HUMAN]	2.18456	1.18	2	1	1	1	5.43472e+06										935	104.928	5.05908
A0A024R1D4	Uncharacterized protein OS=Homo sapiens GN=DKFZp434K191 PE=4 SV=1 - [A0A024R1D4_HUMAN]	2.18317	3.74	6	1	1	1	4.95626e+06										428	45.3166	8.71924
Q29754	HLA-DRB1 protein (Fragment) OS=Homo sapiens GN=HLA-DRB1 PE=2 SV=1 - [Q29754_HUMAN]	2.18104	45.61	250	1	1	1											57	6.84206	4.36084
Q9UKA8	Calcipressin-3 OS=Homo sapiens GN=RCAN3 PE=1 SV=1 - [RCAN3_HUMAN]	2.18063	6.22	1	1	1	1											241	27.4743	4.62744
Q5TCT4	RNA-binding protein 34 (Fragment) OS=Homo sapiens GN=RBM34 PE=1 SV=1 - [Q5TCT4_HUMAN]	2.17696	6.16	3	1	1	1	4.85223e+06										211	24.0646	9.53955
B3KT50	cDNA FLJ37633 fis, clone BRCOC2017652, highly similar to Band 4.1-like protein 3 OS=Homo sapiens PE=2 SV=1 - [B3KT50_HUMAN]	2.17385	4.04	8	1	1	1	2.8078e+07										322	34.7503	4.76709
P62891	60S ribosomal protein L39 OS=Homo sapiens GN=RPL39 PE=1 SV=2 - [RL39_HUMAN]	2.16887	19.61	2	1	1	3	7.63206e+07	1.00922	1		1.19345	1		1.20446	1		51	6.40265	12.5571
F5GXD8	Stress-induced-phosphoprotein 1 OS=Homo sapiens GN=STIP1 PE=1 SV=1 - [F5GXD8_HUMAN]	2.1671	10.14	4	1	1	1	5.59841e+06										138	15.6278	8.25049
E5RJY1	Protein NDRG1 OS=Homo sapiens GN=NDRG1 PE=1 SV=1 - [E5RJY1_HUMAN]	2.16546	13.59	12	1	1	1	2.96419e+06	0.01	1		1	1		0.01	1		103	10.9721	8.98291
B4DQV3	cDNA FLJ55793, highly similar to Homo sapiens zinc finger protein 532 (ZNF532), mRNA OS=Homo sapiens PE=2 SV=1 - [B4DQV3_HUMAN]	2.16494	3.75	3	1	1	1	1.8518e+08										347	39.5809	9.18799
H0YMF9	WD repeat-containing protein 61 OS=Homo sapiens GN=WDR61 PE=1 SV=1 - [H0YMF9_HUMAN]	2.16436	15.34	3	1	1	1											189	20.7306	5.37646
B4DZZ3	cDNA FLJ61007, highly similar to Negative elongation factor E OS=Homo sapiens PE=2 SV=1 - [B4DZZ3_HUMAN]	2.16066	8.78	9	1	1	1											148	16.4628	9.99365
B3KMJ1	cDNA FLJ11167 fis, clone PLACE1007257, highly similar to Protein diaphanous homolog 2 OS=Homo sapiens PE=2 SV=1 - [B3KMJ1_HUMAN]	2.1606	2.84	8	1	1	1											634	72.0605	7.88428
B4DS30	cDNA FLJ60141, highly similar to N-acetylgalactosamine 4-sulfate6-O-sulfotransferase (EC 2.8.2.33) OS=Homo sapiens PE=2 SV=1 - [B4DS30_HUMAN]	2.16004	4.35	3	1	1	1	25334619										207	23.2797	8.14795
O14657	Torsin-1B OS=Homo sapiens GN=TOR1B PE=1 SV=2 - [TOR1B_HUMAN]	2.15787	3.27	1	1	1	1	1.57875e+07										336	37.9548	8.54346
Q59H15	SAM domain-and HD domain-containing protein 1 variant (Fragment) OS=Homo sapiens PE=2 SV=1 - [Q59H15_HUMAN]	2.15467	2.68	2	1	1	1	1.26428e+08	100	1		0.0658174	1		100	1		336	38.2043	6.3667
F5H6C2	Intraflagellar transport protein 88 homolog (Fragment) OS=Homo sapiens GN=IFT88 PE=1 SV=2 - [F5H6C2_HUMAN]	2.15459	2.45	5	1	1	1	1.0326e+08										368	42.0235	8.51416
B4DQA3	cDNA FLJ58603, highly similar to Actin-binding LIM protein 1 OS=Homo sapiens PE=2 SV=1 - [B4DQA3_HUMAN]	2.14553	3.68	4	1	1	1											380	43.8289	8.96826
A0A0G2JRG2	Saitohin OS=Homo sapiens GN=STH PE=4 SV=1 - [A0A0G2JRG2_HUMAN]	2.14428	18.75	2	1	1	1											128	13.6716	4.88135
Q8IWQ7	Non-specific serine/threonine protein kinase OS=Homo sapiens PE=2 SV=1 - [Q8IWQ7_HUMAN]	2.14312	0.98	4	1	1	1											1638	185.921	6.3667
J3QS27	BUB3-interacting and GLEBS motif-containing protein ZNF207 (Fragment) OS=Homo sapiens GN=ZNF207 PE=1 SV=1 - [J3QS27_HUMAN]	2.13493	28.26	9	1	1	1	11953333	0.564916	1		0.824048	1		0.465518	1		46	5.36271	4.83057
Q8IYS2	Uncharacterized protein KIAA2013 OS=Homo sapiens GN=KIAA2013 PE=2 SV=1 - [K2013_HUMAN]	2.1344	1.89	1	1	1	1	5.53704e+06										634	69.1135	8.19189
Q13627	Dual specificity tyrosine-phosphorylation-regulated kinase 1A OS=Homo sapiens GN=DYRK1A PE=1 SV=2 - [DYR1A_HUMAN]	2.13243	1.44	1	1	1	1	1.82794e+07	0.43083	1								763	85.53	8.74854
Q8N9J3	cDNA FLJ37047 fis, clone BRACE2012232, highly similar to Homo sapiens cadherin 20 (CDH20) mRNA OS=Homo sapiens PE=2 SV=1 - [Q8N9J3_HUMAN]	2.12876	4.18	4	1	1	1	303569408										335	37.1171	4.60205
B2R9U2	cDNA, FLJ94557, highly similar to Homo sapiens FK506 binding protein 4, 59kDa (FKBP4), mRNA OS=Homo sapiens PE=2 SV=1 - [B2R9U2_HUMAN]	2.12749	3.05	2	1	1	1	2.31234e+06										459	51.8021	5.42725
A0A0D9SEY7	Four and a half LIM domains protein 1 (Fragment) OS=Homo sapiens GN=FHL1 PE=1 SV=1 - [A0A0D9SEY7_HUMAN]	2.12701	15.15	19	1	1	1	6245116	0.765857	1		1.76313	1		1.3503	1		66	7.85856	8.07471
Q8NHP8	Putative phospholipase B-like 2 OS=Homo sapiens GN=PLBD2 PE=1 SV=2 - [PLBL2_HUMAN]	2.12288	2.55	1	1	1	1	440567										589	65.43	6.80029
F8VU10	Voltage-dependent L-type calcium channel subunit beta-3 (Fragment) OS=Homo sapiens GN=CACNB3 PE=4 SV=1 - [F8VU10_HUMAN]	2.12021	12.73	21	1	1	1	154847250	0.74918	1		0.925833	1		0.693616	1		55	6.23236	10.1548
B2R5H5	cDNA, FLJ92476, highly similar to Homo sapiens LSM3 homolog, U6 small nuclear RNA associated (S. cerevisiae) (LSM3), mRNA OS=Homo sapiens PE=2 SV=1 - [B2R5H5_HUMAN]	2.11333	11.76	2	1	1	1	1.26084e+07							0.885555	1		102	11.822	4.70361
C9JGM0	Fumarylacetoacetate hydrolase domain-containing protein 2A (Fragment) OS=Homo sapiens GN=FAHD2A PE=1 SV=1 - [C9JGM0_HUMAN]	2.11299	11.02	2	1	1	1	4.21664e+06										127	14.0125	9.83252
P10092	Calcitonin gene-related peptide 2 OS=Homo sapiens GN=CALCB PE=1 SV=1 - [CALCB_HUMAN]	2.11281	11.02	2	1	1	1	7636557				1.7932	1					127	13.6971	10.0815
A0A024QZC0	Ataxin 2-like, isoform CRA_e OS=Homo sapiens GN=ATXN2L PE=4 SV=1 - [A0A024QZC0_HUMAN]	2.11273	1.06	5	1	1	1	5.30982e+06	1.00863	1		0.714125	1		0.720291	1		846	90.7832	7.97217
B4DG62	Hexokinase OS=Homo sapiens PE=2 SV=1 - [B4DG62_HUMAN]	2.11257	2.84	6	1	1	1	1.43559e+06										915	102.246	6.80029
B4E233	cDNA FLJ53594, highly similar to Muscleblind-like protein OS=Homo sapiens PE=2 SV=1 - [B4E233_HUMAN]	2.11048	6.98	5	1	1	1	4.02015e+06	0.01	1		1	1		0.01	1		301	31.6429	8.70459
E9PQZ4	Calpain-11 (Fragment) OS=Homo sapiens GN=CAPN11 PE=1 SV=1 - [E9PQZ4_HUMAN]	2.11041	6.04	2	1	1	1	1.00934e+08										182	19.4904	5.021
C9JB16	ELAV-like protein 2 (Fragment) OS=Homo sapiens GN=ELAVL2 PE=1 SV=1 - [C9JB16_HUMAN]	2.10959	12.22	8	1	1	1											90	10.1124	9.99365
Q5VXN0	Ribosome production factor 2 homolog (Fragment) OS=Homo sapiens GN=RPF2 PE=1 SV=1 - [Q5VXN0_HUMAN]	2.10851	3.74	4	1	1	1	1.06329e+07	0.372314	1		2.68618	1		1.0001	1		214	24.589	9.5542
B3KMU4	cDNA FLJ12640 fis, clone NT2RM4001940, highly similar to Timeless homolog OS=Homo sapiens PE=2 SV=1 - [B3KMU4_HUMAN]	2.10695	3.33	3	1	1	1											481	54.4829	5.08447
H0YFK6	RAD51-associated protein 1 (Fragment) OS=Homo sapiens GN=RAD51AP1 PE=1 SV=1 - [H0YFK6_HUMAN]	2.10683	17.65	8	1	1	1											68	7.91722	9.81787
Q3ZM64	Putative uncharacterized protein (Fragment) OS=Homo sapiens PE=2 SV=1 - [Q3ZM64_HUMAN]	2.10584	14.46	1	1	1	1	1.19831e+06										166	18.0319	7.6792
Q9Y5H9	Protocadherin alpha-2 OS=Homo sapiens GN=PCDHA2 PE=1 SV=1 - [PCDA2_HUMAN]	2.10229	2.11	1	1	1	1	5.32268e+06	0.01	1		1	1		0.01	1		948	102	5.19873
P46087	Probable 28S rRNA (cytosine(4447)-C(5))-methyltransferase OS=Homo sapiens GN=NOP2 PE=1 SV=2 - [NOP2_HUMAN]	2.10091	1.72	2	1	1	1	2.48771e+06										812	89.2471	9.23193
Q09666	Neuroblast differentiation-associated protein AHNAK OS=Homo sapiens GN=AHNAK PE=1 SV=2 - [AHNK_HUMAN]	2.09948	1.32	4	1	1	2	3.87196e+07	0.735472	1		1.87834	1		1.38146	1		5890	628.699	6.15088
D6RGK9	CCR4-NOT transcription complex subunit 6-like (Fragment) OS=Homo sapiens GN=CNOT6L PE=1 SV=1 - [D6RGK9_HUMAN]	2.09924	6.13	7	1	1	1	6.98578e+06	0.963218	1		0.680161	1		0.655143	1		163	18.5769	8.93896
D6R967	Inorganic pyrophosphatase 2, mitochondrial (Fragment) OS=Homo sapiens GN=PPA2 PE=1 SV=1 - [D6R967_HUMAN]	2.0946	5.76	6	1	1	1											191	21.3768	6.78564
Q9Y5G7	Protocadherin gamma-A6 OS=Homo sapiens GN=PCDHGA6 PE=2 SV=1 - [PCDG6_HUMAN]	2.09447	2.58	2	1	1	1	92359.7										932	100.809	4.88135
Q6NTE1	Zinc finger, imprinted 3 OS=Homo sapiens GN=ZIM3 PE=2 SV=1 - [Q6NTE1_HUMAN]	2.09326	2.12	2	1	1	1	1.71524e+06										472	54.5632	9.30518
Q9NRN5	Olfactomedin-like protein 3 OS=Homo sapiens GN=OLFML3 PE=2 SV=1 - [OLFL3_HUMAN]	2.09149	2.96	1	1	1	1	20616453										406	45.9813	6.56592
B4DHE5	cDNA FLJ54675, highly similar to Homo sapiens leucine zipper protein 5 (LUZP5), mRNA OS=Homo sapiens PE=2 SV=1 - [B4DHE5_HUMAN]	2.08036	1.75	6	1	1	1	1954385										571	64.7406	7.02002
Q7RTR2	Protein NLRC3 OS=Homo sapiens GN=NLRC3 PE=2 SV=2 - [NLRC3_HUMAN]	2.07977	1.22	2	1	1	1											1065	114.586	8.29443
A6H8K8	GRIK4 protein OS=Homo sapiens GN=GRIK4 PE=2 SV=1 - [A6H8K8_HUMAN]	2.07868	1.83	3	1	1	1	6.17256e+08										765	85.6633	6.58057
O14617	AP-3 complex subunit delta-1 OS=Homo sapiens GN=AP3D1 PE=1 SV=1 - [AP3D1_HUMAN]	2.07576	1.99	4	2	2	2	6.22728e+06	0.100998	2	35689.2	1.17528	2	24.2928	0.118702	2	83471.1	1153	130.076	8.48486
H3BMJ4	Golgin subfamily A member 6-like protein 2 OS=Homo sapiens GN=GOLGA6L2 PE=4 SV=1 - [H3BMJ4_HUMAN]	2.07571	1.54	1	1	1	1											909	100.549	4.66553
Q659D2	Putative uncharacterized protein DKFZp434G227 (Fragment) OS=Homo sapiens GN=DKFZp434G227 PE=2 SV=1 - [Q659D2_HUMAN]	2.0733	14.47	5	1	1	1											76	8.81148	6.94678
C9JJZ7	Heterogeneous nuclear ribonucleoprotein L-like (Fragment) OS=Homo sapiens GN=HNRNPLL PE=1 SV=1 - [C9JJZ7_HUMAN]	2.06959	6.71	7	1	1	1	7.1879e+06	0.7253	1		1.585	1		1.1496	1		149	16.4134	6.75635
A8K1V3	cDNA FLJ77912 OS=Homo sapiens PE=2 SV=1 - [A8K1V3_HUMAN]	2.06895	8.73	4	1	1	1	1.83966e+06										126	14.3596	9.80322
D6R902	Short transient receptor potential channel 3 (Fragment) OS=Homo sapiens GN=TRPC3 PE=4 SV=1 - [D6R902_HUMAN]	2.06858	15.05	7	1	1	1	27405868										93	10.5112	5.47803
F5GYQ6	SH3 domain-containing YSC84-like protein 1 OS=Homo sapiens GN=SH3YL1 PE=1 SV=1 - [F5GYQ6_HUMAN]	2.06856	10.32	3	1	1	1	5.06415e+07										155	17.2638	7.09326
B3KX64	cDNA FLJ44873 fis, clone BRAMY2023939, highly similar to Homo sapiens calmodulin regulated spectrin-associated protein 1-like 1 (CAMSAP1L1), mRNA (Fragment) OS=Homo sapiens PE=2 SV=1 - [B3KX64_HUMAN]	2.06819	1.87	3	1	1	1											697	77.9275	5.61768
Q6IBT1	Proteasome subunit beta type OS=Homo sapiens GN=PSMB7 PE=2 SV=1 - [Q6IBT1_HUMAN]	2.06724	3.97	3	1	1	1	8.71854e+06	1.22942	1		1.21756	1		1.49689	1		277	29.9182	7.6792
I3L4P1	Proline-, glutamic acid- and leucine-rich protein 1 (Fragment) OS=Homo sapiens GN=PELP1 PE=1 SV=5 - [I3L4P1_HUMAN]	2.06365	8	9	1	1	1	4778051										100	10.9697	8.08936
A8DPD7	Protein zyg-11 homolog B OS=Homo sapiens GN=ZYG11B PE=1 SV=1 - [A8DPD7_HUMAN]	2.06044	4.06	4	1	1	1	241822										566	63.472	6.88818
Q6N0A8	Putative uncharacterized protein DKFZp686O07189 OS=Homo sapiens GN=DKFZp686O07189 PE=2 SV=1 - [Q6N0A8_HUMAN]	2.0556	11.67	2	1	1	1	6.13399e+06										180	20.238	5.26221
B3KPJ4	Polyhomeotic-like protein 2 OS=Homo sapiens GN=PHC2 PE=1 SV=1 - [B3KPJ4_HUMAN]	2.05529	1.94	5	1	1	1	6.60987e+06										464	50.3714	8.04541
A4D203	Hypothetical LOC285919 OS=Homo sapiens GN=LOC285919 PE=4 SV=1 - [A4D203_HUMAN]	2.04895	14.71	1	1	1	1	1.15738e+07										102	11.7971	10.9751
M0QX72	Procollagen galactosyltransferase 1 (Fragment) OS=Homo sapiens GN=COLGALT1 PE=1 SV=1 - [M0QX72_HUMAN]	2.04743	4.59	3	1	1	1	7638173										218	25.656	8.54346
I3L4A3	Brain-specific angiogenesis inhibitor 1-associated protein 2 (Fragment) OS=Homo sapiens GN=BAIAP2 PE=1 SV=1 - [I3L4A3_HUMAN]	2.04574	15.46	11	1	1	1											97	10.9075	9.18799
P13674	Prolyl 4-hydroxylase subunit alpha-1 OS=Homo sapiens GN=P4HA1 PE=1 SV=2 - [P4HA1_HUMAN]	2.0435	5.24	2	2	2	2	2.09622e+07										534	61.011	6.01123
E9PI86	Nuclear autoantigenic sperm protein (Fragment) OS=Homo sapiens GN=NASP PE=1 SV=1 - [E9PI86_HUMAN]	2.04226	7.42	13	2	2	2	2.07854e+06										256	28.1785	4.23389
X6RJP6	Transgelin-2 (Fragment) OS=Homo sapiens GN=TAGLN2 PE=1 SV=1 - [X6RJP6_HUMAN]	2.03933	5.88	2	1	1	1	7.34776e+06							0.448269	1		187	21.0725	7.81104
Q8NAK7	cDNA FLJ35172 fis, clone PLACE6013232 OS=Homo sapiens PE=2 SV=1 - [Q8NAK7_HUMAN]	2.03799	4.63	5	1	1	1	11613847										216	25.017	4.51318
Q9BZ82	FKSG39 OS=Homo sapiens GN=FKSG39 PE=2 SV=1 - [Q9BZ82_HUMAN]	2.03745	8.66	1	1	1	1											127	13.1862	12.0005
E1NZ98	Ubiquitously transcribed tetratricopeptide repeat protein Y-linked transcript variant 14 OS=Homo sapiens GN=UTY PE=2 SV=1 - [E1NZ98_HUMAN]	2.03689	2.15	1	1	1	1	5.42123e+06	0.01	1		1	1		0.01	1		975	106.668	8.00146
H7BY38	Cytochrome P450 2D6 (Fragment) OS=Homo sapiens GN=CYP2D6 PE=1 SV=1 - [H7BY38_HUMAN]	2.03465	9.44	49	1	1	1											180	20.3118	6.80029
D3DTZ7	Septin 4, isoform CRA_k OS=Homo sapiens GN=SEPT4 PE=4 SV=1 - [D3DTZ7_HUMAN]	2.03445	8.02	4	1	1	1	11846872										212	24.7089	8.55811
A0A068LL62	Ig heavy chain variable region (Fragment) OS=Homo sapiens PE=2 SV=1 - [A0A068LL62_HUMAN]	2.03041	5.08	1	1	1	1	95747272										118	12.7583	7.97217
E5RJN7	Double-stranded RNA-binding protein Staufen homolog 2 (Fragment) OS=Homo sapiens GN=STAU2 PE=1 SV=1 - [E5RJN7_HUMAN]	2.02969	5.63	15	1	1	1	4236009										320	34.8401	9.5249
Q8TB95	Similar to GDP dissociation inhibitor 2 (Fragment) OS=Homo sapiens PE=2 SV=1 - [Q8TB95_HUMAN]	2.02667	5.85	4	1	1	2	13160535	0.522643	1		1.45253	1		0.759155	1		188	21.2599	5.97314
E9PQC4	Kinetochore protein Nuf2 OS=Homo sapiens GN=NUF2 PE=1 SV=1 - [E9PQC4_HUMAN]	2.0254	3.84	1	1	1	1											417	48.8015	8.85107
Q8IWV8	E3 ubiquitin-protein ligase UBR2 OS=Homo sapiens GN=UBR2 PE=1 SV=1 - [UBR2_HUMAN]	2.02411	0.74	1	1	1	1											1755	200.408	6.23975
Q53GD1	Guanine nucleotide-binding protein subunit gamma (Fragment) OS=Homo sapiens PE=2 SV=1 - [Q53GD1_HUMAN]	2.02303	18.06	2	1	1	1	24207677										72	8.0292	8.96826
O75951	Lysozyme-like protein 6 OS=Homo sapiens GN=LYZL6 PE=2 SV=1 - [LYZL6_HUMAN]	2.02195	16.89	1	1	1	1	1.66811e+07										148	16.9453	6.13818
H7BZE2	Thyroid receptor-interacting protein 6 (Fragment) OS=Homo sapiens GN=TRIP6 PE=1 SV=5 - [H7BZE2_HUMAN]	2.01847	6.48	4	1	1	1	485197							3.90899	1		216	23.1921	6.93213
K7EQ86	KIAA0100, isoform CRA_a OS=Homo sapiens GN=KIAA0100 PE=1 SV=1 - [K7EQ86_HUMAN]	2.01626	0.67	3	1	1	1	3.77129e+06										2092	237.148	6.99072
H0Y6X7	Nucleoporin-62 C-terminal-like protein (Fragment) OS=Homo sapiens GN=NUP62CL PE=4 SV=1 - [H0Y6X7_HUMAN]	2.01401	3.54	1	1	1	1	229055883										198	23.3685	4.84326
P0CG23	Zinc finger protein 853 OS=Homo sapiens GN=ZNF853 PE=2 SV=1 - [ZN853_HUMAN]	2.00945	2.28	1	1	1	1											659	74.8326	5.24951
A2IDD5	Coiled-coil domain-containing protein 78 OS=Homo sapiens GN=CCDC78 PE=2 SV=1 - [CCD78_HUMAN]	2.00771	3.65	1	1	1	1											438	48.4918	8.1626
K7ERH3	Gap junction gamma-1 protein (Fragment) OS=Homo sapiens GN=GJC1 PE=1 SV=1 - [K7ERH3_HUMAN]	2.00711	15.93	3	1	1	1											113	12.3682	9.17334
A0A087WW74	SAM and SH3 domain-containing protein 1 OS=Homo sapiens GN=SASH1 PE=1 SV=1 - [A0A087WW74_HUMAN]	2.00705	3.65	5	1	1	1	1.37699e+08										657	71.3552	6.59521
B4DIP2	Protein LAP2 OS=Homo sapiens GN=ERBB2IP PE=1 SV=1 - [B4DIP2_HUMAN]	2.00649	8.69	4	2	2	3	1.14553e+07										610	68.5262	5.65576
A8MXP8	Reticulocalbin-2 OS=Homo sapiens GN=RCN2 PE=1 SV=1 - [A8MXP8_HUMAN]	2.0064	5.56	2	1	1	1	2.72567e+07										216	24.781	4.42432
B1AJY7	26S proteasome non-ATPase regulatory subunit 10 OS=Homo sapiens GN=PSMD10 PE=1 SV=1 - [B1AJY7_HUMAN]	2.00531	10.88	2	1	1	1											193	20.7946	6.63916
K7EPB2	cAMP-dependent protein kinase type I-alpha regulatory subunit (Fragment) OS=Homo sapiens GN=PRKAR1A PE=1 SV=1 - [K7EPB2_HUMAN]	2.0043	8.08	9	2	2	4	28707746	0.743692	2	20.5538	1.87716	2	0.751634	1.39603	2	21.33	297	33.586	5.021
F5GXF5	Nucleosome-remodeling factor subunit BPTF (Fragment) OS=Homo sapiens GN=BPTF PE=1 SV=2 - [F5GXF5_HUMAN]	2.00115	0.81	3	1	1	1											2457	271.364	6.12549
B4DNQ3	cDNA FLJ60741, highly similar to Receptor-interacting serine/threonine-protein kinase 5 (EC 2.7.11.1) OS=Homo sapiens PE=2 SV=1 - [B4DNQ3_HUMAN]	2.00046	2.89	2	1	1	1	3.19031e+07				9.31075	1					795	89.8068	6.44287
B2RD46	cDNA, FLJ96449 OS=Homo sapiens PE=2 SV=1 - [B2RD46_HUMAN]	1.99764	1.05	5	1	1	1											860	96.9314	6.43018
Q8N4B4	F-box only protein 39 OS=Homo sapiens GN=FBXO39 PE=2 SV=1 - [FBX39_HUMAN]	1.98605	2.71	1	1	1	1	246159690										442	52.6119	8.88037
Q9NWZ8	Gem-associated protein 8 OS=Homo sapiens GN=GEMIN8 PE=1 SV=1 - [GEMI8_HUMAN]	1.9858	3.72	1	1	1	1	16314494							5.2059	1		242	28.6186	6.80029
A0A0A0MQZ2	Ras/Rap GTPase-activating protein SynGAP (Fragment) OS=Homo sapiens GN=SYNGAP1 PE=1 SV=1 - [A0A0A0MQZ2_HUMAN]	1.97902	1.56	3	1	1	1	2747440										1284	141.872	8.89502
D6RAQ8	Calnexin (Fragment) OS=Homo sapiens GN=CANX PE=1 SV=1 - [D6RAQ8_HUMAN]	1.97508	9.35	7	1	1	1	1.0896e+07										107	11.8517	4.28467
A8K972	cDNA FLJ76457, highly similar to Homo sapiens leucine carboxyl methyltransferase 2 (LCMT2), mRNA OS=Homo sapiens PE=2 SV=1 - [A8K972_HUMAN]	1.97389	1.6	2	1	1	1											686	75.4941	6.72705
B3KX69	cDNA FLJ44906 fis, clone BRAMY3007078, highly similar to JmjC domain-containing histone demethylation protein 3B OS=Homo sapiens PE=2 SV=1 - [B3KX69_HUMAN]	1.96864	1.41	5	1	1	1	1.06305e+07										854	93.9381	7.26904
K7EMV3	Histone H3 OS=Homo sapiens GN=H3F3B PE=1 SV=1 - [K7EMV3_HUMAN]	1.96665	7.61	13	1	1	1	5.77233e+07							0.871312	1		92	10.3278	11.8247
B4E2K6	cDNA FLJ60405, highly similar to Rho guanine nucleotide exchange factor 12 (Fragment) OS=Homo sapiens PE=2 SV=1 - [B4E2K6_HUMAN]	1.96199	0.86	3	1	1	1	12275841										1278	143.859	6.31592
B7Z7R8	cDNA FLJ55622, highly similar to Multimerin-1 OS=Homo sapiens PE=2 SV=1 - [B7Z7R8_HUMAN]	1.96088	1.55	3	1	1	1											970	110.695	7.02002
A0A024RDQ1	Furry homolog (Drosophila), isoform CRA_c OS=Homo sapiens GN=FRY PE=4 SV=1 - [A0A024RDQ1_HUMAN]	1.95509	1.21	4	1	1	1	6.74329e+08										1739	193.574	5.40186
D6RBE9	Annexin OS=Homo sapiens GN=ANXA5 PE=1 SV=1 - [D6RBE9_HUMAN]	1.94657	3.64	3	1	1	1	8666351										220	24.6824	4.89404
B6ZGR7	Thyroid hormone receptor beta isoform OS=Homo sapiens GN=NR1A2 PE=2 SV=1 - [B6ZGR7_HUMAN]	1.93678	5.67	2	1	1	1											282	32.4631	8.06006
M0R1M1	Fukutin-related protein (Fragment) OS=Homo sapiens GN=FKRP PE=1 SV=1 - [M0R1M1_HUMAN]	1.93458	37.14	2	1	1	1	922597										35	3.67598	10.0083
Q5VT97	Rho GTPase-activating protein SYDE2 OS=Homo sapiens GN=SYDE2 PE=1 SV=2 - [SYDE2_HUMAN]	1.92977	1.17	1	1	1	1											1194	133.146	8.57275
O95425	Supervillin OS=Homo sapiens GN=SVIL PE=1 SV=2 - [SVIL_HUMAN]	1.91909	0.81	1	1	1	1	2.73159e+06	2.20353	1								2214	247.593	6.97607
Q59HE0	Receptor protein-tyrosine kinase (Fragment) OS=Homo sapiens PE=2 SV=1 - [Q59HE0_HUMAN]	1.91528	1.38	1	1	1	1											725	80.0655	6.55127
Q53R94	Putative uncharacterized protein RTN4 (Fragment) OS=Homo sapiens GN=RTN4 PE=4 SV=1 - [Q53R94_HUMAN]	1.91513	7.03	4	1	1	2	2.6498e+07							0.435554	1		185	19.2884	4.13232
F8WBJ0	CDK5 regulatory subunit-associated protein 2 OS=Homo sapiens GN=CDK5RAP2 PE=1 SV=1 - [F8WBJ0_HUMAN]	1.91459	6.18	14	1	1	1	8.25653e+06										275	30.969	4.95752
Q6PIF2	Synaptonemal complex central element protein 2 OS=Homo sapiens GN=SYCE2 PE=2 SV=2 - [SYCE2_HUMAN]	1.91025	5.5	1	1	1	1											218	24.6742	5.8335
A0A0A0MSU2	ELM2 and SANT domain-containing protein 1 (Fragment) OS=Homo sapiens GN=ELMSAN1 PE=1 SV=3 - [A0A0A0MSU2_HUMAN]	1.90796	0.79	3	1	1	1	904212	0.874786	1		1.66184	1		1.45375	1		1019	111.848	9.0708
A0A087X0U0	Mediator of RNA polymerase II transcription subunit 4 (Fragment) OS=Homo sapiens GN=MED4 PE=1 SV=1 - [A0A087X0U0_HUMAN]	1.90407	11.76	2	1	1	1	351435										153	16.5697	4.66553
P36537	UDP-glucuronosyltransferase 2B10 OS=Homo sapiens GN=UGT2B10 PE=1 SV=1 - [UDB10_HUMAN]	1.89664	2.65	3	1	1	1	819539280										528	60.7343	8.99756
H7C5G8	RNA-binding protein 28 (Fragment) OS=Homo sapiens GN=RBM28 PE=1 SV=1 - [H7C5G8_HUMAN]	1.89442	6.45	4	1	1	1	4.31489e+06										186	21.2659	4.38623
B2RB99	cDNA, FLJ95387 OS=Homo sapiens PE=2 SV=1 - [B2RB99_HUMAN]	1.89188	3.92	4	1	1	1	2.57006e+06	0.527547	1		1.10242	1		0.581577	1		306	33.7772	8.5874
B7ZLJ8	SEZ6L protein OS=Homo sapiens GN=SEZ6L PE=1 SV=1 - [B7ZLJ8_HUMAN]	1.89164	2.77	2	1	1	1											1011	110.271	4.79248
K7EQN6	Zinc finger protein 536 (Fragment) OS=Homo sapiens GN=ZNF536 PE=4 SV=2 - [K7EQN6_HUMAN]	1.88804	11.68	3	1	1	1											137	14.8982	8.08936
B2R769	cDNA, FLJ93308, highly similar to Homo sapiens leukocyte-derived arginine aminopeptidase (LRAP), mRNA OS=Homo sapiens PE=2 SV=1 - [B2R769_HUMAN]	1.88659	0.73	2	1	1	1											960	110.361	6.771
Q06976	GTP binding protein (Fragment) OS=Homo sapiens PE=4 SV=1 - [Q06976_HUMAN]	1.88532	22	1	1	1	1	4.09172e+06										100	11.1739	11.2388
Q8WZ48	Carnitine palmitoyltransferase I (Fragment) OS=Homo sapiens GN=CPT1A PE=2 SV=1 - [Q8WZ48_HUMAN]	1.88447	60.71	3	1	1	1	2.58442e+06										28	3.18766	9.70068
H0YNP1	D-glucuronyl C5-epimerase OS=Homo sapiens GN=GLCE PE=1 SV=1 - [H0YNP1_HUMAN]	1.87698	2.35	2	1	1	1	2.22686e+06										553	62.8469	8.68994
P0CG40	Transcription factor Sp9 OS=Homo sapiens GN=SP9 PE=3 SV=1 - [SP9_HUMAN]	1.8756	3.72	1	1	1	1	6.10016e+06							0.750937	1		484	48.8846	8.76318
Q7Z3T0	Putative uncharacterized protein DKFZp686K2366 (Fragment) OS=Homo sapiens GN=DKFZp686K2366 PE=2 SV=1 - [Q7Z3T0_HUMAN]	1.86328	5.99	4	1	1	1	8942587	0.185375	1		1.66576	1		0.308791	1		167	19.7269	7.78174
B4DEH2	cDNA FLJ53904, highly similar to Protein Red OS=Homo sapiens PE=2 SV=1 - [B4DEH2_HUMAN]	1.86218	2.44	5	1	1	1											369	43.7478	7.18115
B2R6H3	Kinesin-like protein OS=Homo sapiens PE=2 SV=1 - [B2R6H3_HUMAN]	1.85228	3.12	9	1	2	2	2.76158e+06										898	102.128	8.95361
H0Y836	Protein SFI1 homolog (Fragment) OS=Homo sapiens GN=SFI1 PE=4 SV=1 - [H0Y836_HUMAN]	1.8444	10.53	6	1	1	1	539731719										57	6.89859	9.02686
Q6NUJ9	SULF1 protein OS=Homo sapiens GN=SULF1 PE=2 SV=1 - [Q6NUJ9_HUMAN]	1.84352	2.33	2	1	1	1	60428625	0.836465	1								644	74.7376	9.0415
Q6NVY0	Calcyclin binding protein OS=Homo sapiens GN=CACYBP PE=2 SV=1 - [Q6NVY0_HUMAN]	1.84167	3.07	2	1	1	1	8322995	0.983348	1								228	26.1656	7.86963
S4R3D6	Methylthioribulose-1-phosphate dehydratase OS=Homo sapiens GN=APIP PE=1 SV=1 - [S4R3D6_HUMAN]	1.84029	7.69	3	1	1	1	5.06578e+06										195	21.9418	6.66846
A0A0G2JN84	Suppressor of hairy wing homolog 1 (Drosophila) OS=Homo sapiens GN=ZNF280A PE=1 SV=1 - [A0A0G2JN84_HUMAN]	1.83816	3.87	3	1	1	1	4.29242e+06										542	60.5449	8.5874
J3KQF5	Cytosolic carboxypeptidase 4 OS=Homo sapiens GN=AGBL1 PE=1 SV=2 - [J3KQF5_HUMAN]	1.83784	0.97	2	1	1	1	126241545										1032	116.108	7.07861
Q05CN7	GTF3C4 protein (Fragment) OS=Homo sapiens GN=GTF3C4 PE=2 SV=1 - [Q05CN7_HUMAN]	1.83556	1.59	2	1	1	1	6.85268e+06										567	62.6411	7.76709
Q96MJ8	cDNA FLJ32254 fis, clone PROST1000220 OS=Homo sapiens PE=2 SV=1 - [Q96MJ8_HUMAN]	1.83191	6.01	2	1	1	1	3116107										283	30.1248	4.61475
D6RJI4	Protein furry homolog-like OS=Homo sapiens GN=FRYL PE=1 SV=1 - [D6RJI4_HUMAN]	1.82578	1.49	4	1	1	1	1.01324e+07										471	53.5773	8.60205
E9PPV7	Disks large homolog 2 OS=Homo sapiens GN=DLG2 PE=1 SV=1 - [E9PPV7_HUMAN]	1.8235	15.49	9	2	2	2	7.39274e+07	0.01	1		1.15559	2	21.6882	0.01	1		142	16.2973	9.5542
P31629	Transcription factor HIVEP2 OS=Homo sapiens GN=HIVEP2 PE=1 SV=2 - [ZEP2_HUMAN]	1.81946	0.53	2	1	1	1	1.9793e+06	100	1		4.14046	1		100	1		2446	268.885	6.96143
Q9NRK6	ATP-binding cassette sub-family B member 10, mitochondrial OS=Homo sapiens GN=ABCB10 PE=1 SV=2 - [ABCBA_HUMAN]	1.81085	0.95	1	1	1	1	7046032										738	79.0979	9.84717
P23083	Ig heavy chain V-I region V35 OS=Homo sapiens PE=1 SV=1 - [HV103_HUMAN]	1.80962	9.4	1	1	1	1	1.21807e+08										117	13.0004	9.5542
Q8IVF2	Protein AHNAK2 OS=Homo sapiens GN=AHNAK2 PE=1 SV=2 - [AHNK2_HUMAN]	1.80643	1.71	1	1	1	1	90146731										5795	616.242	5.36377
Q7Z5P9	Mucin-19 OS=Homo sapiens GN=MUC19 PE=1 SV=2 - [MUC19_HUMAN]	1.80146	0.32	2	1	1	1	45573051	1	1		100	1		100	1		6254	597.78	4.99561
H7C446	Suppressor of SWI4 1 homolog (Fragment) OS=Homo sapiens GN=PPAN PE=1 SV=1 - [H7C446_HUMAN]	1.79992	6.73	5	1	1	1	1.58484e+06				3.70633	1					208	23.2043	10.8433
B4DKV5	cDNA FLJ55614 OS=Homo sapiens PE=2 SV=1 - [B4DKV5_HUMAN]	1.79637	2.23	6	1	1	1	2.87156e+06	2.40404	1		0.01	1		0.01	1		718	81.4071	5.43994
R4GNG4	Putative methyltransferase C9orf114 (Fragment) OS=Homo sapiens GN=C9orf114 PE=1 SV=1 - [R4GNG4_HUMAN]	1.78734	14.94	2	1	1	1	1.29666e+07	1	1		100	1		100	1		87	9.28664	9.34912
Q5CZC0	Fibrous sheath-interacting protein 2 OS=Homo sapiens GN=FSIP2 PE=2 SV=4 - [FSIP2_HUMAN]	1.7861	0.33	4	1	2	2	6.22574e+07										6907	780.119	6.7124
Q05BZ5	CPSF3 protein (Fragment) OS=Homo sapiens GN=CPSF3 PE=2 SV=1 - [Q05BZ5_HUMAN]	1.78535	1.81	4	1	1	1	1.49402e+07	0.403335	1		1.20632	1		0.486553	1		554	62.9012	6.60986
Q8WZ75	Roundabout homolog 4 OS=Homo sapiens GN=ROBO4 PE=1 SV=1 - [ROBO4_HUMAN]	1.78385	0.7	1	1	1	2	19803465										1007	107.39	6.63916
L0L6C1	CUL5 (Fragment) OS=Homo sapiens GN=CUL5 PE=3 SV=1 - [L0L6C1_HUMAN]	1.78383	3.5	2	1	1	1	5.20567e+06							0.648386	1		257	30.3092	9.23193
A0A0A0MSI1	Protein inscuteable homolog OS=Homo sapiens GN=INSC PE=4 SV=1 - [A0A0A0MSI1_HUMAN]	1.78245	1.94	1	1	1	1	3.73741e+07										566	61.8262	5.31299
Q6Y806	Semenogelin I (Fragment) OS=Homo sapiens GN=SEMG1 PE=4 SV=1 - [Q6Y806_HUMAN]	1.77756	12.9	9	1	1	1	4.28876e+07										93	10.3942	9.74463
D6RHZ5	Protein transport protein Sec31A OS=Homo sapiens GN=SEC31A PE=1 SV=1 - [D6RHZ5_HUMAN]	1.77476	1.48	5	1	1	1	3.88489e+06	1	1		100	1		100	1		877	96.4427	6.37939
A0A0C4DGF8	Histone-lysine N-methyltransferase EHMT1 (Fragment) OS=Homo sapiens GN=EHMT1 PE=1 SV=1 - [A0A0C4DGF8_HUMAN]	1.7726	1.87	2	1	1	1	6.31817e+06	1.41071	1		0.01	1		0.01	1		803	88.1836	5.52881
E7ER27	Peroxisomal multifunctional enzyme type 2 OS=Homo sapiens GN=HSD17B4 PE=1 SV=3 - [E7ER27_HUMAN]	1.77165	2.6	6	1	1	1	5.12748e+06										500	53.8945	6.32861
Q6R327	Rapamycin-insensitive companion of mTOR OS=Homo sapiens GN=RICTOR PE=1 SV=1 - [RICTR_HUMAN]	1.76797	0.47	1	1	1	1	9.67404e+06										1708	192.097	7.47412
O14883	Zinc finger protein (Fragment) OS=Homo sapiens PE=2 SV=1 - [O14883_HUMAN]	1.75809	35.19	1	1	1	1	4.64531e+06										54	6.24721	9.81787
H0YJG4	Chromodomain-helicase-DNA-binding protein 8 (Fragment) OS=Homo sapiens GN=CHD8 PE=1 SV=1 - [H0YJG4_HUMAN]	1.75684	1.26	8	1	1	1	685218559										873	101.663	8.19189
Q86VM9	Zinc finger CCCH domain-containing protein 18 OS=Homo sapiens GN=ZC3H18 PE=1 SV=2 - [ZCH18_HUMAN]	1.75641	3.99	7	2	2	2	7.99801e+06	0.727316	1								953	106.316	8.32373
Q9UHH3	UDP-glucuronosyltransferase UGT2B15 (Fragment) OS=Homo sapiens GN=UGT2B15 PE=4 SV=1 - [Q9UHH3_HUMAN]	1.73734	11.11	4	1	1	1	5.84145e+06	1	1		100	1		100	1		135	15.5879	7.1958
V9GYA6	Ubiquitin-conjugating enzyme E2 U (Fragment) OS=Homo sapiens GN=UBE2U PE=4 SV=1 - [V9GYA6_HUMAN]	1.73279	9.7	4	1	1	1											134	15.8907	4.97021
Q5JR91	Kinesin-like protein (Fragment) OS=Homo sapiens GN=KIF2C PE=1 SV=1 - [Q5JR91_HUMAN]	1.72959	3.87	6	1	1	1	3.22669e+06										336	37.8975	9.0708
B2RAL6	cDNA, FLJ94991, highly similar to Homo sapiens integrin, alpha L (antigen CD11A (p180), lymphocyte function-associated antigen 1; alpha polypeptide) (ITGAL), mRNA OS=Homo sapiens PE=2 SV=1 - [B2RAL6_HUMAN]	1.72649	0.6	2	1	1	1	1.03685e+08										1170	128.787	5.66846
O14893	Gem-associated protein 2 OS=Homo sapiens GN=GEMIN2 PE=1 SV=1 - [GEMI2_HUMAN]	1.71824	2.86	1	1	1	1											280	31.5651	5.57959
Q8IV67	Solute carrier family 13 (Sodium-dependent dicarboxylate transporter), member 2 OS=Homo sapiens GN=SLC13A2 PE=2 SV=1 - [Q8IV67_HUMAN]	1.71174	2.5	1	1	1	1	26961512										440	47.5986	8.66064
C9J9N2	Endothelial PAS domain-containing protein 1 (Fragment) OS=Homo sapiens GN=EPAS1 PE=4 SV=1 - [C9J9N2_HUMAN]	1.70773	2.7	3	1	1	1	2.1705e+07										259	29.6185	7.47412
F8VZH8	Protein unc-13 homolog A OS=Homo sapiens GN=UNC13A PE=1 SV=1 - [F8VZH8_HUMAN]	1.70736	0.89	5	1	1	1											1676	189.938	5.26221
M0R0H4	Bromodomain-containing protein 4 (Fragment) OS=Homo sapiens GN=BRD4 PE=1 SV=1 - [M0R0H4_HUMAN]	1.70701	11.43	9	1	1	1	20571385										105	11.734	9.81787
Q8IZD9	Dedicator of cytokinesis protein 3 OS=Homo sapiens GN=DOCK3 PE=1 SV=1 - [DOCK3_HUMAN]	1.70556	0.79	1	1	1	1											2030	232.954	6.97607
B4DDM1	cDNA FLJ59460, highly similar to Protein disulfide-isomerase A3 (EC 5.3.4.1) OS=Homo sapiens PE=2 SV=1 - [B4DDM1_HUMAN]	1.6938	4.66	5	1	1	1	5.08945e+06	0.222901	1		2.46931	1		0.550411	1		279	31.8523	7.37158
Q9HBR3	GDPD5 protein OS=Homo sapiens GN=GDPD5 PE=1 SV=1 - [Q9HBR3_HUMAN]	1.68302	15.75	1	1	1	1											127	13.2954	7.92822
A8MVM7	Putative uncharacterized protein ENSP00000382790 OS=Homo sapiens PE=5 SV=3 - [YD021_HUMAN]	1.66226	1.58	1	1	1	1	2.11905e+07										634	73.406	9.78857
K7ELW0	Protein deglycase DJ-1 OS=Homo sapiens GN=PARK7 PE=1 SV=1 - [K7ELW0_HUMAN]	1.66133	8.88	3	2	2	3	9964077				3.12942	1					169	17.8985	7.86963
Q8NDZ4	Deleted in autism protein 1 OS=Homo sapiens GN=C3orf58 PE=1 SV=1 - [DIA1_HUMAN]	1.65365	1.86	1	1	1	1	5331748										430	49.4505	8.52881
H0YKH0	Transducin-like enhancer protein 3 OS=Homo sapiens GN=TLE3 PE=1 SV=1 - [H0YKH0_HUMAN]	1.6444	3.37	12	1	1	1	716102	1	1		84.482	1		84.482	1		445	47.7316	7.38623
J3QS44	Serine/threonine-protein kinase tousled-like 2 (Fragment) OS=Homo sapiens GN=TLK2 PE=1 SV=1 - [J3QS44_HUMAN]	1.63406	3.41	11	1	1	1	2.06213e+07	100	1		0.567344	1		100	1		176	19.2415	5.26221
L8EC67	Alternative protein DGKK OS=Homo sapiens GN=DGKK PE=4 SV=1 - [L8EC67_HUMAN]	1.6323	23.21	1	1	1	1											56	6.47917	8.88037
J3KSM2	MARVEL domain-containing protein 3 OS=Homo sapiens GN=MARVELD3 PE=1 SV=1 - [J3KSM2_HUMAN]	1.63016	4.57	3	1	1	1											219	25.4845	9.05615
Q9HAU5	Regulator of nonsense transcripts 2 OS=Homo sapiens GN=UPF2 PE=1 SV=1 - [RENT2_HUMAN]	1.62225	0.71	1	1	1	1	3610116										1272	147.717	5.69385
B4DRF6	cDNA FLJ51591, highly similar to DNA replication licensing factor MCM6 (Fragment) OS=Homo sapiens PE=2 SV=1 - [B4DRF6_HUMAN]	1.61933	2.73	3	1	1	1	992221										440	49.5319	5.18604
Q96C50	LRFN1 protein (Fragment) OS=Homo sapiens GN=LRFN1 PE=2 SV=1 - [Q96C50_HUMAN]	1.61566	4.44	2	1	1	1	1.90173e+09										450	47.3885	9.31982
X6R3R3	Protein SOGA1 OS=Homo sapiens GN=SOGA1 PE=1 SV=1 - [X6R3R3_HUMAN]	1.61351	0.79	5	1	1	1	2.23869e+07										1016	115.686	5.46533
D3DTW0	Tubulin tyrosine ligase-like family, member 6, isoform CRA_a OS=Homo sapiens GN=TTLL6 PE=4 SV=1 - [D3DTW0_HUMAN]	1.60946	1.24	2	1	1	1	1.61875e+07										644	73.2572	8.70459
B7Z7J0	cDNA FLJ52635 OS=Homo sapiens PE=2 SV=1 - [B7Z7J0_HUMAN]	1.60294	7.46	1	1	1	1	1.12829e+06										134	14.4855	9.90576
P83881	60S ribosomal protein L36a OS=Homo sapiens GN=RPL36A PE=1 SV=2 - [RL36A_HUMAN]	0	20.75	8	2	2	2	2.036e+07	1.02302	2	0.875122	1.15368	2	7.8057	1.18024	2	8.68527	106	12.4328	10.5796
Q8N9L9	Acyl-coenzyme A thioesterase 4 OS=Homo sapiens GN=ACOT4 PE=1 SV=2 - [ACOT4_HUMAN]	0	2.14	1	1	1	1	8.52247e+07										421	46.2971	8.07471
Q9NXL2	Rho guanine nucleotide exchange factor 38 OS=Homo sapiens GN=ARHGEF38 PE=2 SV=2 - [ARH38_HUMAN]	0	2.96	1	1	1	1											777	89.0212	6.25244
Q5T9G4	Armadillo repeat-containing protein 12 OS=Homo sapiens GN=ARMC12 PE=2 SV=1 - [ARM12_HUMAN]	0	6.47	1	1	1	1											340	38.6072	7.88428
Q9UHC3	Acid-sensing ion channel 3 OS=Homo sapiens GN=ASIC3 PE=1 SV=2 - [ASIC3_HUMAN]	0	4.33	3	1	1	1	173165										531	58.8671	7.13721
O43825	Beta-1,3-galactosyltransferase 2 OS=Homo sapiens GN=B3GALT2 PE=2 SV=1 - [B3GT2_HUMAN]	0	9.95	1	1	1	1	1.19544e+07	1	1		100	1		100	1		422	49.182	9.45166
Q6ZU64	Coiled-coil domain-containing protein 108 OS=Homo sapiens GN=CCDC108 PE=1 SV=2 - [CC108_HUMAN]	0	0.42	1	1	1	1	1.15506e+06										1925	217.111	6.50732
Q8WW14	Uncharacterized protein C10orf82 OS=Homo sapiens GN=C10orf82 PE=2 SV=2 - [CJ082_HUMAN]	0	10	2	1	1	2	7301561										230	25.906	8.47021
Q09472	Histone acetyltransferase p300 OS=Homo sapiens GN=EP300 PE=1 SV=2 - [EP300_HUMAN]	0	1.7	1	1	1	2											2414	263.99	8.49951
P24390	ER lumen protein-retaining receptor 1 OS=Homo sapiens GN=KDELR1 PE=1 SV=1 - [ERD21_HUMAN]	0	8.96	1	1	1	1	36401611	1	1		100	1		100	1		212	24.526	8.6167
P58499	Protein FAM3B OS=Homo sapiens GN=FAM3B PE=1 SV=2 - [FAM3B_HUMAN]	0	6.38	2	1	1	1											235	25.9652	8.74854
Q6PIJ6	F-box only protein 38 OS=Homo sapiens GN=FBXO38 PE=1 SV=3 - [FBX38_HUMAN]	0	1.6	1	1	1	1	3.30183e+07										1188	133.858	6.32861
Q86VR8	Four-jointed box protein 1 OS=Homo sapiens GN=FJX1 PE=2 SV=1 - [FJX1_HUMAN]	0	1.37	1	1	1	1	797318										437	48.4765	10.6528
Q06210	Glutamine--fructose-6-phosphate aminotransferase [isomerizing] 1 OS=Homo sapiens GN=GFPT1 PE=1 SV=3 - [GFPT1_HUMAN]	0	2.15	1	1	1	1											699	78.7563	7.10791
P08151	Zinc finger protein GLI1 OS=Homo sapiens GN=GLI1 PE=1 SV=1 - [GLI1_HUMAN]	0	1.45	1	1	1	1	4.10434e+06										1106	117.83	7.32764
Q6NV75	Probable G-protein coupled receptor 153 OS=Homo sapiens GN=GPR153 PE=2 SV=2 - [GP153_HUMAN]	0	3.94	1	1	1	1	199450278										609	65.3192	7.73779
Q86YZ3	Hornerin OS=Homo sapiens GN=HRNR PE=1 SV=2 - [HORN_HUMAN]	0	5.16	1	1	1	1	63000.6										2850	282.228	10.0376
O95235	Kinesin-like protein KIF20A OS=Homo sapiens GN=KIF20A PE=1 SV=1 - [KI20A_HUMAN]	0	1.69	1	1	1	1	1.24942e+06										890	100.215	6.91748
P01711	Ig lambda chain V-II region VIL OS=Homo sapiens PE=1 SV=1 - [LV208_HUMAN]	0	6.31	1	1	1	1	12265577										111	11.4385	6.50732
Q6UX53	Methyltransferase-like protein 7B OS=Homo sapiens GN=METTL7B PE=1 SV=2 - [MET7B_HUMAN]	0	7.38	2	1	1	1											244	27.7563	8.38232
P55081	Microfibrillar-associated protein 1 OS=Homo sapiens GN=MFAP1 PE=1 SV=2 - [MFAP1_HUMAN]	0	4.56	1	1	1	2	2.88594e+06	0.433257	1		1.69192	1		0.733035	1		439	51.9266	4.98291
Q10469	Alpha-1,6-mannosyl-glycoprotein 2-beta-N-acetylglucosaminyltransferase OS=Homo sapiens GN=MGAT2 PE=1 SV=1 - [MGAT2_HUMAN]	0	1.57	2	1	1	1	2.38076e+07										447	51.5173	8.76318
Q5JRA6	Melanoma inhibitory activity protein 3 OS=Homo sapiens GN=MIA3 PE=1 SV=1 - [MIA3_HUMAN]	0	0.68	1	1	1	1											1907	213.57	4.84326
Q9BU76	Multiple myeloma tumor-associated protein 2 OS=Homo sapiens GN=MMTAG2 PE=1 SV=1 - [MMTA2_HUMAN]	0	3.8	1	1	1	1	2.64472e+06										263	29.3939	10.0229
Q8NET5	NFAT activation molecule 1 OS=Homo sapiens GN=NFAM1 PE=1 SV=1 - [NFAM1_HUMAN]	0	7.04	1	1	1	1	3.33322e+06										270	29.6672	8.80713
Q00653	Nuclear factor NF-kappa-B p100 subunit OS=Homo sapiens GN=NFKB2 PE=1 SV=4 - [NFKB2_HUMAN]	0	3.11	1	1	1	1	29808959										900	96.6889	6.25244
Q8NBF2	NHL repeat-containing protein 2 OS=Homo sapiens GN=NHLRC2 PE=1 SV=1 - [NHLC2_HUMAN]	0	1.24	1	1	1	1	1.33084e+07										726	79.3935	5.5542
Q9UKK9	ADP-sugar pyrophosphatase OS=Homo sapiens GN=NUDT5 PE=1 SV=1 - [NUDT5_HUMAN]	0	5.94	2	1	1	1	4.77188e+06	0.01	1		100	1		1.94459	1		219	24.3122	4.94482
Q7RTU3	Oligodendrocyte transcription factor 3 OS=Homo sapiens GN=OLIG3 PE=1 SV=2 - [OLIG3_HUMAN]	0	8.46	1	1	1	1	1.05573e+08										272	29.3388	9.48096
Q5MIZ7	Serine/threonine-protein phosphatase 4 regulatory subunit 3B OS=Homo sapiens GN=SMEK2 PE=1 SV=2 - [P4R3B_HUMAN]	0	5.77	2	1	2	2	2.85482e+07										849	97.3968	4.95752
Q9UN66	Protocadherin beta-8 OS=Homo sapiens GN=PCDHB8 PE=2 SV=3 - [PCDB8_HUMAN]	0	3	1	1	1	1											801	87.5846	4.88135
Q9NXJ5	Pyroglutamyl-peptidase 1 OS=Homo sapiens GN=PGPEP1 PE=1 SV=1 - [PGPI_HUMAN]	0	7.66	1	1	1	1											209	23.1235	5.89697
Q13563	Polycystin-2 OS=Homo sapiens GN=PKD2 PE=1 SV=3 - [PKD2_HUMAN]	0	1.55	1	1	1	1	3.43227e+07										968	109.622	5.69385
Q9NQV5	PR domain-containing protein 11 OS=Homo sapiens GN=PRDM11 PE=1 SV=2 - [PRD11_HUMAN]	0	3.52	1	1	1	1	97502724										511	57.8259	6.17627
A6NJB7	Proline-rich protein 19 OS=Homo sapiens GN=PRR19 PE=1 SV=1 - [PRR19_HUMAN]	0	4.78	1	1	1	1											356	38.6922	10.4771
Q96PU8	Protein quaking OS=Homo sapiens GN=QKI PE=1 SV=1 - [QKI_HUMAN]	0	2.35	1	1	1	1	90595405	1.03987	1		1.08601	1		1.12931	1		341	37.6467	8.55811
Q8IYK8	GTP-binding protein REM 2 OS=Homo sapiens GN=REM2 PE=1 SV=2 - [REM2_HUMAN]	0	7.06	1	1	1	1	115471										340	37.1159	8.19189
Q96N87	Sodium-dependent neutral amino acid transporter B(0)AT3 OS=Homo sapiens GN=SLC6A18 PE=2 SV=2 - [S6A18_HUMAN]	0	3.18	1	1	1	1	3.37477e+06										628	70.8504	7.29834
Q9BWW7	Transcriptional repressor scratch 1 OS=Homo sapiens GN=SCRT1 PE=1 SV=1 - [SCRT1_HUMAN]	0	10.34	1	1	1	1	685172										348	35.5474	9.46631
Q9BWM7	Sideroflexin-3 OS=Homo sapiens GN=SFXN3 PE=1 SV=2 - [SFXN3_HUMAN]	0	5.54	2	1	1	1											325	35.9557	9.08545
Q8IY92	Structure-specific endonuclease subunit SLX4 OS=Homo sapiens GN=SLX4 PE=1 SV=3 - [SLX4_HUMAN]	0	0.93	1	1	1	1											1834	199.889	6.06201
Q9HCH5	Synaptotagmin-like protein 2 OS=Homo sapiens GN=SYTL2 PE=1 SV=3 - [SYTL2_HUMAN]	0	3.32	1	1	1	1											934	104.865	8.00146
Q8IW70	Transmembrane protein 151B OS=Homo sapiens GN=TMEM151B PE=2 SV=2 - [T151B_HUMAN]	0	3	1	1	1	1	1.80669e+08										566	61.4667	7.13721
O43435	T-box transcription factor TBX1 OS=Homo sapiens GN=TBX1 PE=1 SV=1 - [TBX1_HUMAN]	0	1.51	2	1	1	1	64841385										398	43.1053	8.1626
Q86W42	THO complex subunit 6 homolog OS=Homo sapiens GN=THOC6 PE=1 SV=1 - [THOC6_HUMAN]	0	5.57	1	1	1	1	3.64713e+06										341	37.511	7.43018
Q9Y6L7	Tolloid-like protein 2 OS=Homo sapiens GN=TLL2 PE=1 SV=1 - [TLL2_HUMAN]	0	0.59	1	1	1	1	5.65238e+06	0.805267	1		0.792245	1		0.637968	1		1015	113.484	5.93506
Q8NDY8	Transmembrane protein 52 OS=Homo sapiens GN=TMEM52 PE=2 SV=1 - [TMM52_HUMAN]	0	13.4	1	1	1	1	7.71864e+06										209	22.1074	5.84619
Q9C040	Tripartite motif-containing protein 2 OS=Homo sapiens GN=TRIM2 PE=1 SV=1 - [TRIM2_HUMAN]	0	2.82	1	1	1	1	1.38009e+07										744	81.4791	6.96143
O75445	Usherin OS=Homo sapiens GN=USH2A PE=1 SV=3 - [USH2A_HUMAN]	0	0.31	1	1	1	1											5202	575.231	6.82959
Q96JH7	Deubiquitinating protein VCIP135 OS=Homo sapiens GN=VCPIP1 PE=1 SV=2 - [VCIP1_HUMAN]	0	1.72	1	1	1	1	1.36508e+06	1	1		74.0076	1		74.0076	1		1222	134.236	7.1958
Q69YN4	Protein virilizer homolog OS=Homo sapiens GN=KIAA1429 PE=1 SV=2 - [VIR_HUMAN]	0	0.77	1	1	1	1	4.0123e+06	0.826294	1		0.774664	1		0.6401	1		1812	201.898	5.0083
A8MXQ7	Putative IQ motif and ankyrin repeat domain-containing protein LOC642574 OS=Homo sapiens PE=5 SV=2 - [YH010_HUMAN]	0	1.99	1	1	1	1	13279250										604	68.253	6.52197
Q6ZV60	Putative uncharacterized protein encoded by LINC00173 OS=Homo sapiens GN=LINC00173 PE=5 SV=1 - [YL023_HUMAN]	0	4.2	1	1	1	1	7.78554e+06										143	16.3752	9.84717
Q86UP3	Zinc finger homeobox protein 4 OS=Homo sapiens GN=ZFHX4 PE=1 SV=1 - [ZFHX4_HUMAN]	0	0.87	2	1	1	1	1.01848e+06										3567	393.482	6.3667
C3W5P5	TLR9 (Fragment) OS=Homo sapiens GN=TLR9 PE=4 SV=1 - [C3W5P5_HUMAN]	0	0.87	7	1	1	1	9.30844e+06	32.8732	1								1031	115.655	8.19189
H6WA51	Phosphatase and tensin-like protein mutant variant 1 (Fragment) OS=Homo sapiens GN=PTEN PE=4 SV=1 - [H6WA51_HUMAN]	0	21.82	10	1	1	1	1.26577e+07										55	6.54838	9.45166
Q9NX33	UPF0769 protein C21orf59 OS=Homo sapiens GN=C21orf59 PE=2 SV=1 - [Q9NX33_HUMAN]	0	22.46	7	1	1	1	4.02964e+06										138	15.2435	5.36377
C9IZF4	HCG14948, isoform CRA_a OS=Homo sapiens GN=PPP4R2 PE=1 SV=1 - [C9IZF4_HUMAN]	0	21.74	4	1	1	1	1.97716e+06										69	7.84814	8.32373
A0A075BRI2	Methyl CpG binding protein 2 (Fragment) OS=Homo sapiens GN=MECP2 PE=4 SV=1 - [A0A075BRI2_HUMAN]	0	25.93	13	1	1	1	5.29587e+07										54	5.88702	9.40771
C9JBG5	SID1 transmembrane family member 2 OS=Homo sapiens GN=SIDT2 PE=1 SV=2 - [C9JBG5_HUMAN]	0	2.11	1	1	1	1	4.56816e+07	0.01	1		1	1		0.01	1		855	96.6663	7.78174
A7E2F7	CAP-GLY domain containing linker protein 2 OS=Homo sapiens GN=CLIP2 PE=2 SV=1 - [A7E2F7_HUMAN]	0	1.98	2	1	1	1	284219										1011	111.655	6.75635
Q96HY3	CALM1 protein OS=Homo sapiens GN=CALM3 PE=1 SV=1 - [Q96HY3_HUMAN]	0	29.2	7	1	1	1	759773										113	12.8679	4.25928
Q96BS4	FBL protein (Fragment) OS=Homo sapiens GN=FBL PE=1 SV=2 - [Q96BS4_HUMAN]	0	12.69	10	2	2	2	1.49697e+07	0.79641	1		1.1218	1		0.893411	1		260	28.4318	9.42236
B4DPG6	Gamma-glutamyltransferase 6 OS=Homo sapiens GN=GGT6 PE=1 SV=1 - [B4DPG6_HUMAN]	0	7.54	4	1	1	1											345	35.2071	6.15088
S4R3I5	NADH dehydrogenase (Ubiquinone) 1 alpha subcomplex, 3, 9kDa, isoform CRA_b OS=Homo sapiens GN=NDUFA3 PE=1 SV=1 - [S4R3I5_HUMAN]	0	58.54	2	1	1	1	6.78994e+06										41	4.64329	5.8335
F1T0D4	Amino acid transporter OS=Homo sapiens GN=SLC1A7 PE=2 SV=1 - [F1T0D4_HUMAN]	0	5.72	1	1	1	1	206047852										472	51.211	8.17725
A0A024R107	HCG1640179, isoform CRA_a OS=Homo sapiens GN=hCG_1640179 PE=4 SV=1 - [A0A024R107_HUMAN]	0	2.95	2	1	1	1	1.42272e+06										882	92.7335	9.48096
A0A024R595	Signal-induced proliferation-associated gene 1, isoform CRA_a OS=Homo sapiens GN=SIPA1 PE=4 SV=1 - [A0A024R595_HUMAN]	0	1.92	4	1	1	1											624	67.2351	9.17334
Q9H5M2	Alternative protein FOSL2 OS=Homo sapiens GN=FOSL2 PE=2 SV=1 - [Q9H5M2_HUMAN]	0	17.21	1	1	1	1	3.10099e+07										122	12.9487	5.59229
D3DSV0	HCG2043421, isoform CRA_b OS=Homo sapiens GN=hCG_2043421 PE=4 SV=1 - [D3DSV0_HUMAN]	0	7.82	4	1	1	1	5874077										179	19.7553	5.63037
Q4ZG72	Putative uncharacterized protein DDX18 (Fragment) OS=Homo sapiens GN=DDX18 PE=3 SV=1 - [Q4ZG72_HUMAN]	0	4.58	5	2	2	2	1.19082e+06	1	1		100	1		100	1		546	61.5561	9.02686
Q3B7W7	TMED7 protein (Fragment) OS=Homo sapiens GN=TMED7 PE=2 SV=1 - [Q3B7W7_HUMAN]	0	9.7	4	1	1	1	1.09516e+07							1.0445	1		134	15.1946	7.38623
Q8TBT6	Putative uncharacterized protein (Fragment) OS=Homo sapiens PE=2 SV=1 - [Q8TBT6_HUMAN]	0	5.08	2	1	1	1	6.2279e+07										315	34.4675	8.86572
Q05BW3	NES protein (Fragment) OS=Homo sapiens GN=NES PE=2 SV=1 - [Q05BW3_HUMAN]	0	2.88	4	1	1	1											590	65.3136	5.17334
B4E300	cDNA FLJ52397, highly similar to ATP-dependent RNA helicase DDX24 (EC 3.6.1.-) OS=Homo sapiens PE=2 SV=1 - [B4E300_HUMAN]	0	2.79	7	1	1	1	793939										609	68.8582	9.12939
F2Z2C0	Exosome complex exonuclease RRP44 OS=Homo sapiens GN=DIS3 PE=1 SV=1 - [F2Z2C0_HUMAN]	0	3.22	3	1	1	1	6.09587e+06	0.732271	1		1.59024	1		1.16449	1		559	63.5773	6.40479
J3KR66	Ephrin type-A receptor 6 OS=Homo sapiens GN=EPHA6 PE=3 SV=1 - [J3KR66_HUMAN]	0	5.9	1	1	1	2	6.45798e+06										373	42.2557	8.08936
H7BZF2	H/ACA ribonucleoprotein complex subunit 4 (Fragment) OS=Homo sapiens GN=DKC1 PE=1 SV=1 - [H7BZF2_HUMAN]	0	26.32	5	1	1	1	1.05798e+07	1	1		100	1		100	1		76	8.68757	9.72998
X5D2Z8	AMP-activated protein kinase beta 2 non-catalytic subunit isoform A OS=Homo sapiens GN=PRKAB2 PE=2 SV=1 - [X5D2Z8_HUMAN]	0	6.74	3	1	1	1											267	29.7619	6.37939
F5H0F7	Proteasomal ATPase-associated factor 1 (Fragment) OS=Homo sapiens GN=PAAF1 PE=1 SV=1 - [F5H0F7_HUMAN]	0	5.59	5	1	1	1											161	16.8684	5.26221
S4R305	Putative tyrosine-protein phosphatase auxilin (Fragment) OS=Homo sapiens GN=DNAJC6 PE=1 SV=1 - [S4R305_HUMAN]	0	2.71	2	1	1	1											516	58.3975	8.76318
A0A087WYC8	Regulator of nonsense transcripts 3B OS=Homo sapiens GN=UPF3B PE=1 SV=1 - [A0A087WYC8_HUMAN]	0	2.76	4	1	1	1	8196294							1.85039	1		217	25.2169	8.57275
H0Y7Y8	AT-rich interactive domain-containing protein 4B (Fragment) OS=Homo sapiens GN=ARID4B PE=1 SV=2 - [H0Y7Y8_HUMAN]	0	2.53	4	1	1	1	2.72045e+07										553	61.4456	6.1001
H0YB27	Phosphatidylinositol 3-kinase regulatory subunit alpha (Fragment) OS=Homo sapiens GN=PIK3R1 PE=1 SV=5 - [H0YB27_HUMAN]	0	6.82	1	1	1	1	1.62462e+06										132	14.8109	4.99561
H7BZ57	E3 ubiquitin-protein ligase TTC3 (Fragment) OS=Homo sapiens GN=TTC3 PE=1 SV=1 - [H7BZ57_HUMAN]	0	4.03	7	1	1	1											298	34.4941	5.96045
M0R0H0	IgG receptor FcRn large subunit p51 (Fragment) OS=Homo sapiens GN=FCGRT PE=1 SV=1 - [M0R0H0_HUMAN]	0	3.92	5	1	1	1											153	17.0827	5.21143
H7BYU4	Myelin transcription factor 1-like protein (Fragment) OS=Homo sapiens GN=MYT1L PE=4 SV=1 - [H7BYU4_HUMAN]	0	7.43	2	1	1	1											202	22.2388	5.78271
I3L378	Ketosamine-3-kinase (Fragment) OS=Homo sapiens GN=FN3KRP PE=1 SV=5 - [I3L378_HUMAN]	0	4.8	4	1	1	2	23221567	0.504806	1		2.14785	1		1.08425	1		125	14.0369	5.66846
C9JQH6	ETS translocation variant 1 (Fragment) OS=Homo sapiens GN=ETV1 PE=1 SV=1 - [C9JQH6_HUMAN]	0	10.4	4	1	1	1	2.01618e+06										173	19.8344	6.01123
H0YD14	Myoferlin (Fragment) OS=Homo sapiens GN=MYOF PE=1 SV=1 - [H0YD14_HUMAN]	0	2.12	2	1	1	1											1177	134.737	6.39209
Q9NZS8	Glucocorticoid receptor AF-1 coactivator-1 (Fragment) OS=Homo sapiens PE=2 SV=1 - [Q9NZS8_HUMAN]	0	9.58	1	1	1	1	4.86407e+06	1	1		100	1		100	1		334	37.2176	9.11475
C9JXR7	Caspase-3 (Fragment) OS=Homo sapiens GN=CASP3 PE=1 SV=2 - [C9JXR7_HUMAN]	0	12.82	5	1	1	1											117	13.3575	5.89697
F8RHD8	MHC class I antigen (Fragment) OS=Homo sapiens GN=HLA-A PE=3 SV=1 - [F8RHD8_HUMAN]	0	9.39	1	1	1	1											181	20.9451	5.31299
Q5JSG7	Proprotein convertase subtilisin/kexin type 5 (Fragment) OS=Homo sapiens GN=PCSK5 PE=1 SV=1 - [Q5JSG7_HUMAN]	0	1.67	2	1	1	1	7.34783e+06										1560	173.771	5.89697
E5RJH4	Serine/threonine-protein phosphatase 2B catalytic subunit gamma isoform (Fragment) OS=Homo sapiens GN=PPP3CC PE=1 SV=1 - [E5RJH4_HUMAN]	0	8.21	5	1	1	1	1.37848e+08	100	1		0.614709	1		100	1		134	15.2153	5.021
A8MYI2	cDNA FLJ31596 fis, clone NT2RI2002530, highly similar to Homo sapiens neuron navigator 1 (NAV1), mRNA (Fragment) OS=Homo sapiens PE=2 SV=2 - [A8MYI2_HUMAN]	0	2.47	4	1	1	1	9185093										730	77.0955	9.71533
Q59EG0	Basement membrane-specific heparan sulfate proteoglycan core protein variant (Fragment) OS=Homo sapiens PE=2 SV=1 - [Q59EG0_HUMAN]	0	0.73	3	1	1	1	310084										2331	246.26	7.2251
E9PNF3	L-aminoadipate-semialdehyde dehydrogenase-phosphopantetheinyl transferase (Fragment) OS=Homo sapiens GN=AASDHPPT PE=1 SV=1 - [E9PNF3_HUMAN]	0	5.63	3	1	1	1											160	18.6847	7.50342
C9JE56	WD repeat-containing protein 76 (Fragment) OS=Homo sapiens GN=WDR76 PE=1 SV=1 - [C9JE56_HUMAN]	0	18.86	3	1	1	1	2.76242e+06	1	1		100	1		100	1		228	25.2018	9.49561
C9JCJ5	Uncharacterized protein (Fragment) OS=Homo sapiens PE=4 SV=7 - [C9JCJ5_HUMAN]	0	4.85	3	1	1	1	2.19628e+08										165	17.0099	7.82568
E5RGC1	F-box/WD repeat-containing protein 11 (Fragment) OS=Homo sapiens GN=FBXW11 PE=1 SV=5 - [E5RGC1_HUMAN]	0	13.2	2	1	1	1	8.60706e+06										197	22.7331	5.30029
F5H699	Adenylate cyclase type 7 OS=Homo sapiens GN=ADCY7 PE=1 SV=1 - [F5H699_HUMAN]	0	1.39	13	1	1	1	376325										433	48.0553	8.63135
A8KA50	cDNA FLJ78617 (Fragment) OS=Homo sapiens PE=2 SV=1 - [A8KA50_HUMAN]	0	2.05	4	1	1	1											1267	137.349	4.43701
I3L3C4	Ribosomal L1 domain-containing protein 1 (Fragment) OS=Homo sapiens GN=RSL1D1 PE=1 SV=1 - [I3L3C4_HUMAN]	0	5.06	7	1	1	1	6.4226e+06	0.01	1		1	1		0.01	1		158	18.5232	10.0669
Q59GV7	Jerky homolog variant (Fragment) OS=Homo sapiens PE=2 SV=1 - [Q59GV7_HUMAN]	0	2.43	6	1	1	1											412	44.6403	6.93213
Q5QPE2	Protein transport protein Sec23B (Fragment) OS=Homo sapiens GN=SEC23B PE=1 SV=1 - [Q5QPE2_HUMAN]	0	5.74	4	1	1	1	4.6693e+06										331	37.119	7.26904
C9J840	Mitogen-activated protein kinase kinase kinase kinase 4 OS=Homo sapiens GN=MAP4K4 PE=1 SV=3 - [C9J840_HUMAN]	0	3.34	17	1	1	1	566009										987	113.492	6.80029
K7EPD6	ELKS/Rab6-interacting/CAST family member 1 (Fragment) OS=Homo sapiens GN=ERC1 PE=1 SV=1 - [K7EPD6_HUMAN]	0	4.21	6	1	1	1	240487294										285	33.343	5.60498
A0A087WV20	Alstrom syndrome protein 1 OS=Homo sapiens GN=ALMS1 PE=1 SV=1 - [A0A087WV20_HUMAN]	0	0.62	5	2	2	2	1.41242e+07	10.4048	1								3859	424.974	5.98584
B4DGW1	cDNA FLJ53987, highly similar to Serine/threonine-protein kinase VRK3 (EC 2.7.11.1) OS=Homo sapiens PE=2 SV=1 - [B4DGW1_HUMAN]	0	11.11	2	1	1	1	147054150										243	27.4588	7.03467
H0YK30	N-acetylgalactosamine kinase (Fragment) OS=Homo sapiens GN=GALK2 PE=1 SV=1 - [H0YK30_HUMAN]	0	21.82	1	1	1	1											110	12.0966	5.16064
G3XL79	Hexosaminidase A (Fragment) OS=Homo sapiens GN=HEXA PE=4 SV=1 - [G3XL79_HUMAN]	0	37.74	1	1	1	1											53	6.29823	4.81787
A2AVK2	Glutamate receptor ionotropic, NMDA 1 OS=Homo sapiens GN=GRIN1 PE=1 SV=2 - [A2AVK2_HUMAN]	0	3.09	4	1	1	1	4.02404e+06										356	40.0084	9.31982
H0Y3R4	SET domain-containing protein 5 (Fragment) OS=Homo sapiens GN=SETD5 PE=1 SV=1 - [H0Y3R4_HUMAN]	0	2.85	6	1	1	1	238802										911	99.7592	7.88428
H7C354	Neurobeachin-like protein 2 (Fragment) OS=Homo sapiens GN=NBEAL2 PE=1 SV=1 - [H7C354_HUMAN]	0	11.21	4	1	1	1											107	12.2282	9.78857
A0A087WW89	Protein IGHV3-72 OS=Homo sapiens GN=IGHV3-72 PE=1 SV=1 - [A0A087WW89_HUMAN]	0	10.89	4	1	1	1	1.21807e+08										101	11.1604	7.97217
S4R3K6	Lebercilin OS=Homo sapiens GN=LCA5 PE=1 SV=1 - [S4R3K6_HUMAN]	0	6.05	2	1	1	1											430	50.1394	9.40771
Q05BU1	PKN3 protein (Fragment) OS=Homo sapiens GN=PKN3 PE=2 SV=1 - [Q05BU1_HUMAN]	0	3.33	2	1	1	1	1.01509e+07										300	33.227	9.979
Q6WG79	Antigen MLAA-10 OS=Homo sapiens PE=2 SV=1 - [Q6WG79_HUMAN]	0	12.28	1	1	1	1											228	25.5928	6.53662
A0A087WUF9	Amino acid transporter OS=Homo sapiens GN=SLC1A7 PE=3 SV=1 - [A0A087WUF9_HUMAN]	0	1.78	2	1	1	1											619	66.9062	8.01611
E5RK45	5-hydroxytryptamine receptor 4 OS=Homo sapiens GN=HTR4 PE=3 SV=1 - [E5RK45_HUMAN]	0	4.31	3	1	1	1	1.37069e+07										371	41.9706	8.45557
F8WE25	Maestro heat-like repeat-containing protein family member 7 OS=Homo sapiens GN=MROH7 PE=4 SV=1 - [F8WE25_HUMAN]	0	2.92	8	1	1	1											754	81.316	5.24951
Q59FE0	Zinc finger protein 41 variant (Fragment) OS=Homo sapiens PE=2 SV=1 - [Q59FE0_HUMAN]	0	2.72	3	1	1	1	305884233	13.1665	1		0.01	1		0.01	1		698	80.2417	9.01221
B4DDI0	cDNA FLJ55951, highly similar to Homo sapiens nexilin (F actin binding protein) (NEXN), mRNA OS=Homo sapiens PE=2 SV=1 - [B4DDI0_HUMAN]	0	1.8	5	1	1	1	3.96989e+06	1	1		100	1		100	1		388	46.1438	4.91943
H0YCS7	7-dehydrocholesterol reductase (Fragment) OS=Homo sapiens GN=DHCR7 PE=1 SV=1 - [H0YCS7_HUMAN]	0	14.66	1	1	1	1	2.57661e+07										116	13.8538	6.50732
H7C1G2	Cordon-bleu protein-like 1 (Fragment) OS=Homo sapiens GN=COBLL1 PE=1 SV=1 - [H7C1G2_HUMAN]	0	5.04	2	1	1	1											258	29.2483	8.54346
X6R4A7	Zinc finger CCHC domain-containing protein 7 OS=Homo sapiens GN=ZCCHC7 PE=1 SV=1 - [X6R4A7_HUMAN]	0	10.73	3	1	1	1											205	22.9488	4.23389
B4DR40	DNA-directed RNA polymerase OS=Homo sapiens PE=2 SV=1 - [B4DR40_HUMAN]	0	1.02	6	1	1	1	3.69123e+06										1083	123.286	8.5874
E9PNN3	6-pyruvoyl tetrahydrobiopterin synthase OS=Homo sapiens GN=PTS PE=1 SV=1 - [E9PNN3_HUMAN]	0	11.69	2	1	1	1	31476945	0.504106	1		0.514374	1		0.259299	1		77	8.9075	4.71631
F8VRL4	Diphosphoinositol polyphosphate phosphohydrolase 2 (Fragment) OS=Homo sapiens GN=NUDT4 PE=1 SV=1 - [F8VRL4_HUMAN]	0	15.79	8	1	1	4	1.00953e+07	0.781133	1		1.10178	1		0.86064	1		95	11.0077	5.5415
J3KRT4	GREB1-like protein (Fragment) OS=Homo sapiens GN=GREB1L PE=1 SV=1 - [J3KRT4_HUMAN]	0	11.05	2	1	1	1											190	21.5558	8.26514
B4DJV6	cDNA FLJ54007, highly similar to Engulfment and cell motility protein 1(CED-12 homolog) OS=Homo sapiens PE=2 SV=1 - [B4DJV6_HUMAN]	0	2.69	2	1	1	1											631	72.9661	6.20166
I3VM54	Lysine-specific demethylase 2A OS=Homo sapiens GN=KDM2A PE=1 SV=1 - [I3VM54_HUMAN]	0	1.14	2	1	1	1	53930644										1145	130.576	7.57666
C9JLG5	Interferon-related developmental regulator 1 (Fragment) OS=Homo sapiens GN=IFRD1 PE=1 SV=1 - [C9JLG5_HUMAN]	0	38.71	5	1	1	1	1.50195e+06	0.4399	1		1.88692	1		0.830057	1		62	6.18581	8.23584
C9IYC4	Uncharacterized protein C3orf18 OS=Homo sapiens GN=C3orf18 PE=1 SV=1 - [C9IYC4_HUMAN]	0	26.36	3	1	1	1											110	12.4155	9.30518
C9K0U8	Single-stranded DNA-binding protein, mitochondrial (Fragment) OS=Homo sapiens GN=SSBP1 PE=1 SV=1 - [C9K0U8_HUMAN]	0	7.44	6	1	1	1	1.55595e+07										121	14.1224	9.56885
A8K646	cDNA FLJ75699, highly similar to Homo sapiens osteoclast stimulating factor 1 (OSTF1), mRNA OS=Homo sapiens PE=2 SV=1 - [A8K646_HUMAN]	0	7.48	2	1	1	1	714992884										214	23.6999	5.68115
A1YR11	Adenomatosis polyposis coli (Fragment) OS=Homo sapiens GN=APC PE=4 SV=1 - [A1YR11_HUMAN]	0	17.17	3	1	1	1	82858873										99	10.4722	11.0923
F5H742	Double-strand break repair protein MRE11A (Fragment) OS=Homo sapiens GN=MRE11A PE=1 SV=1 - [F5H742_HUMAN]	0	21.62	7	1	1	2	11553244	100	1		1.99009	1		100	1		111	12.7523	4.84326
E7EVM7	Piezo-type mechanosensitive ion channel component OS=Homo sapiens GN=PIEZO2 PE=1 SV=2 - [E7EVM7_HUMAN]	0	1.26	2	1	1	1											2703	312.409	6.15088
Q5JQQ4	Protein DPCD OS=Homo sapiens GN=DPCD PE=1 SV=1 - [Q5JQQ4_HUMAN]	0	6.47	3	1	1	1	672684										170	19.474	9.36377
F5GX59	Zonadhesin OS=Homo sapiens GN=ZAN PE=4 SV=2 - [F5GX59_HUMAN]	0	0.73	6	1	1	1											2601	282.229	5.96045
H0YBG8	Disintegrin and metalloproteinase domain-containing protein 28 (Fragment) OS=Homo sapiens GN=ADAM28 PE=1 SV=1 - [H0YBG8_HUMAN]	0	10.08	1	1	1	2											387	42.7817	6.13818
K7ES28	Protein strawberry notch homolog 2 OS=Homo sapiens GN=SBNO2 PE=1 SV=1 - [K7ES28_HUMAN]	0	0.81	2	1	1	1	1633003										1356	148.994	6.56592
A2VCR0	MAPRE1 protein (Fragment) OS=Homo sapiens GN=MAPRE1 PE=2 SV=1 - [A2VCR0_HUMAN]	0	10.4	3	1	1	1	4.92512e+06	0.464134	1		1.36988	1		0.635809	1		173	19.396	9.26123
H7C577	Acetyl-coenzyme A transporter 1 (Fragment) OS=Homo sapiens GN=SLC33A1 PE=1 SV=1 - [H7C577_HUMAN]	0	8.65	1	1	1	1	15130988										185	20.4026	8.14795
A8K6X9	cDNA FLJ76427, highly similar to Homo sapiens SH2 domain binding protein 1 (tetratricopeptide repeat containing) (SH2BP1), mRNA OS=Homo sapiens PE=2 SV=1 - [A8K6X9_HUMAN]	0	1.53	2	1	1	1											1173	133.448	6.771
H0YIY1	X-linked retinitis pigmentosa GTPase regulator-interacting protein 1 (Fragment) OS=Homo sapiens GN=RPGRIP1 PE=4 SV=1 - [H0YIY1_HUMAN]	0	10.49	6	1	1	1	3.77684e+07										143	16.4171	5.18604
F5H6W7	NXPE family member 1 OS=Homo sapiens GN=NXPE1 PE=1 SV=1 - [F5H6W7_HUMAN]	0	8.14	2	1	1	1	9184770										295	33.2838	7.81104
Q6AI22	Putative uncharacterized protein DKFZp686H16106 (Fragment) OS=Homo sapiens GN=DKFZp686H16106 PE=2 SV=1 - [Q6AI22_HUMAN]	0	0.5	2	1	1	1											2810	318.67	5.03369
B3KY25	cDNA FLJ46670 fis, clone TRACH3008508, highly similar to GC-rich sequence DNA-binding factor homolog OS=Homo sapiens PE=2 SV=1 - [B3KY25_HUMAN]	0	1.7	3	1	1	1	6.75824e+06										411	47.9325	7.89893
B7Z5N7	cDNA FLJ58612, highly similar to Sec1 family domain-containing protein 1 OS=Homo sapiens PE=2 SV=1 - [B7Z5N7_HUMAN]	0	3.72	4	1	1	1	9791016	0.549401	1		1.19695	1		0.657604	1		457	51.5114	6.96143
B4DFZ1	cDNA FLJ54613, highly similar to Mucolipin-1 OS=Homo sapiens PE=2 SV=1 - [B4DFZ1_HUMAN]	0	5.08	3	1	1	1	2.8753e+07	0.267518	1								531	59.6464	7.23975
C9JZ58	Zinc finger protein 568 OS=Homo sapiens GN=ZNF568 PE=4 SV=1 - [C9JZ58_HUMAN]	0	14.04	5	1	1	4	3531143										171	19.567	4.48779
Q68DQ2	Very large A-kinase anchor protein OS=Homo sapiens GN=CRYBG3 PE=1 SV=3 - [CRBG3_HUMAN]	0	1.08	1	1	1	1											2970	330.427	5.19873
Q59EY1	RNA binding motif protein 15 variant (Fragment) OS=Homo sapiens PE=2 SV=1 - [Q59EY1_HUMAN]	0	6.01	3	1	1	1	4.90201e+06	1.1708	1		0.703107	1		0.8232	1		316	34.2537	9.96436
Q8TET8	FLJ00078 protein (Fragment) OS=Homo sapiens GN=FLJ00078 PE=2 SV=1 - [Q8TET8_HUMAN]	0	20.39	1	1	1	1	6425423										103	11.2759	5.33838
E9PP09	Kinesin light chain 2 (Fragment) OS=Homo sapiens GN=KLC2 PE=1 SV=1 - [E9PP09_HUMAN]	0	10.34	8	1	1	1											145	16.3037	5.92236
I3L1A3	Ribosomal L1 domain-containing protein 1 (Fragment) OS=Homo sapiens GN=RSL1D1 PE=1 SV=1 - [I3L1A3_HUMAN]	0	6.45	1	1	1	1	3.59324e+07										93	10.0883	9.02686
Q86Y00	GTF2IRD2B protein (Fragment) OS=Homo sapiens GN=GTF2IRD2B PE=2 SV=1 - [Q86Y00_HUMAN]	0	4.05	4	1	1	1	1.07022e+07	0.01	1		1	1		0.01	1		444	50.8281	7.43018
D6RBU5	Neurofascin OS=Homo sapiens GN=NFASC PE=1 SV=1 - [D6RBU5_HUMAN]	0	5.56	7	1	1	1	8720160										486	54.4423	8.36768
H3BNF9	Uncharacterized protein C15orf41 (Fragment) OS=Homo sapiens GN=C15orf41 PE=1 SV=1 - [H3BNF9_HUMAN]	0	4.92	4	1	1	1	1.12135e+06										122	13.8691	5.26221
H7C342	D-dopachrome decarboxylase (Fragment) OS=Homo sapiens GN=DDT PE=1 SV=1 - [H7C342_HUMAN]	0	22	3	1	1	1	3.44395e+06										50	5.69602	8.73389
F8VV67	Transcription factor Sp7 (Fragment) OS=Homo sapiens GN=SP7 PE=4 SV=1 - [F8VV67_HUMAN]	0	9.67	3	1	1	1	1.4949e+06										269	27.0169	7.13721
Q71U45	Cytochrome c oxidase VIIc OS=Homo sapiens PE=2 SV=1 - [Q71U45_HUMAN]	0	33.33	1	1	1	1	2940601										63	7.32788	11.0044
B7Z1H3	cDNA FLJ57257, highly similar to Neurotrimin OS=Homo sapiens PE=2 SV=1 - [B7Z1H3_HUMAN]	0	6.6	1	1	1	1	1.37696e+06										303	33.431	7.35693
B4DTK9	cDNA FLJ58282, highly similar to Probable transcription factor PML OS=Homo sapiens PE=2 SV=1 - [B4DTK9_HUMAN]	0	3.84	3	1	1	1	118331410										443	48.3279	7.15186
B4DR33	cDNA FLJ57334, highly similar to Ankyrin repeat domain-containing protein 32 OS=Homo sapiens PE=2 SV=1 - [B4DR33_HUMAN]	0	1.8	2	1	1	1	12076245										1058	121.032	8.44092
V9HVY6	Epididymis secretory sperm binding protein Li 79p OS=Homo sapiens GN=HEL-S-79p PE=2 SV=1 - [V9HVY6_HUMAN]	0	4.13	5	1	1	1	2.89902e+06										218	25.0929	6.55127
L8E7S1	Alternative protein FAT1 OS=Homo sapiens GN=FAT1 PE=4 SV=1 - [L8E7S1_HUMAN]	0	30.36	1	1	1	1	37476905										56	6.66443	9.27588
B4E067	cDNA FLJ57696 OS=Homo sapiens PE=2 SV=1 - [B4E067_HUMAN]	0	9.03	1	1	1	1											155	17.0816	6.27783
I6L9D1	SMYD2 protein OS=Homo sapiens GN=SMYD2 PE=2 SV=1 - [I6L9D1_HUMAN]	0	2.7	2	1	1	1	505364	0.576701	1		0.802645	1		0.462886	1		371	42.718	6.21436
A7E2V7	TUBGCP6 protein OS=Homo sapiens GN=TUBGCP6 PE=2 SV=1 - [A7E2V7_HUMAN]	0	0.8	4	1	1	1	3.9941e+07	100	1		0.0454595	1		100	1		1493	163.779	6.87354
Q96ME4	cDNA FLJ32471 fis, clone SKNMC2000322, highly similar to Peptidyl-tRNA hydrolase 2, mitochondrial (EC 3.1.1.29) OS=Homo sapiens PE=2 SV=2 - [Q96ME4_HUMAN]	0	16.76	3	1	1	1	38861949	1	1		100	1		100	1		179	19.151	8.73389
Q9H6S7	cDNA: FLJ21924 fis, clone HEP04086 OS=Homo sapiens PE=2 SV=1 - [Q9H6S7_HUMAN]	0	3.73	3	1	1	1											724	81.2115	8.85107
B4DGA1	cDNA FLJ55027, highly similar to Receptor-type tyrosine-protein phosphatase-like N OS=Homo sapiens PE=2 SV=1 - [B4DGA1_HUMAN]	0	14.81	5	1	1	1	472378										162	17.4162	9.5249
B3KY51	cDNA FLJ46863 fis, clone UTERU3011558 OS=Homo sapiens PE=2 SV=1 - [B3KY51_HUMAN]	0	1.86	2	1	1	1	93727.4										698	78.4088	8.66064
Q6ZU75	cDNA FLJ43950 fis, clone TESTI4015293, moderately similar to FAM75-like protein OS=Homo sapiens PE=2 SV=2 - [Q6ZU75_HUMAN]	0	5.37	1	1	1	1	1.37374e+08										354	38.8449	7.73779
A8K9S3	Coronin OS=Homo sapiens PE=2 SV=1 - [A8K9S3_HUMAN]	0	6.67	2	1	1	1	1.54496e+07										525	59.7954	8.08936
B4E2N3	cDNA FLJ52151, highly similar to 2-oxoisovalerate dehydrogenase subunit beta, mitochondrial (EC 1.2.4.4) OS=Homo sapiens PE=2 SV=1 - [B4E2N3_HUMAN]	0	2.17	3	1	1	1											322	35.47	5.38916
B4E3P6	cDNA FLJ61089, highly similar to Zinc finger protein 646 OS=Homo sapiens PE=2 SV=1 - [B4E3P6_HUMAN]	0	2.22	2	1	1	1											1305	142.905	6.69775
B7Z2Z0	cDNA FLJ53620, highly similar to Drebrin OS=Homo sapiens PE=2 SV=1 - [B7Z2Z0_HUMAN]	0	4.72	4	1	1	1											381	40.3441	4.03076
A8K4M1	cDNA FLJ75033, highly similar to Homo sapiens RAS and EF-hand domain containing (RASEF), mRNA OS=Homo sapiens PE=2 SV=1 - [A8K4M1_HUMAN]	0	2.7	2	1	2	3	6.06248e+07	0.01	1		1	1		0.01	1		740	82.8051	5.08447
B2RUU2	ATP-binding cassette, sub-family A (ABC1), member 1 OS=Homo sapiens GN=ABCA1 PE=2 SV=1 - [B2RUU2_HUMAN]	0	0.57	3	1	1	1											2261	254.167	6.90283
A0A5E4	Uncharacterized protein OS=Homo sapiens PE=2 SV=1 - [A0A5E4_HUMAN]	0	2.98	1	1	1	1	1.10426e+07										235	24.7312	5.93506
B4DF37	cDNA FLJ52671, highly similar to SRR1-like protein OS=Homo sapiens PE=2 SV=1 - [B4DF37_HUMAN]	0	4.52	3	1	1	1	1.26287e+07										332	37.8412	5.31299
B3KMD9	cDNA FLJ10758 fis, clone NT2RP3004594, highly similar to WD repeat and HMG-box DNA-binding protein 1 OS=Homo sapiens PE=2 SV=1 - [B3KMD9_HUMAN]	0	2.2	5	1	1	1	37739961				1.60016	1					364	40.8775	7.75244
A8K874	cDNA FLJ77588, highly similar to Homo sapiens MAK10 homolog, amino-acid N-acetyltransferase subunit, (S. cerevisiae) (MAK10), mRNA OS=Homo sapiens PE=2 SV=1 - [A8K874_HUMAN]	0	1.66	2	1	1	1											725	83.5541	7.04932
B4DZT6	cDNA FLJ54919, highly similar to G2 and S phase expressed protein 1 OS=Homo sapiens PE=2 SV=1 - [B4DZT6_HUMAN]	0	0.86	2	1	1	1	9.63469e+07	0.987721	1		1.19809	1		1.18337	1		699	74.3456	9.72998
B4DFQ8	cDNA FLJ52225, moderately similar to S-adenosylmethionine synthetase isoform type-2 (EC 2.5.1.6) OS=Homo sapiens PE=2 SV=1 - [B4DFQ8_HUMAN]	0	13.41	7	1	1	1	1.80415e+07							1.08131	1		82	9.1889	9.30518
O95211	Pituitary tumor transforming gene protein OS=Homo sapiens GN=PTTG PE=2 SV=1 - [O95211_HUMAN]	0	7.46	1	1	1	1	12310290										201	21.9886	5.71924
L8ECG4	Alternative protein CHST15 OS=Homo sapiens GN=CHST15 PE=4 SV=1 - [L8ECG4_HUMAN]	0	87.8	1	1	1	1											41	4.71625	8.85107
B3KT98	cDNA FLJ37915 fis, clone CTONG1000093, highly similar to Homo sapiens armadillo repeat containing 2 (ARMC2), mRNA OS=Homo sapiens PE=2 SV=1 - [B3KT98_HUMAN]	0	1.04	2	1	1	1	9348386										867	96.7594	8.23584
A1A5B4	Anoctamin-9 OS=Homo sapiens GN=ANO9 PE=2 SV=3 - [ANO9_HUMAN]	0	3.2	1	1	1	1											782	90.2746	8.1626
A0A0C4DG46	Ankyrin repeat and SOCS box protein 15 (Fragment) OS=Homo sapiens GN=ASB15 PE=4 SV=1 - [A0A0C4DG46_HUMAN]	0	3.32	2	1	1	1	9.98092e+07										241	26.8178	5.60498
G3V249	Probable tRNA N6-adenosine threonylcarbamoyltransferase (Fragment) OS=Homo sapiens GN=OSGEP PE=1 SV=2 - [G3V249_HUMAN]	0	21.62	3	1	1	1	1.35846e+06										111	11.8761	6.91748
A0A0A0MR27	Coiled-coil domain-containing protein 14 OS=Homo sapiens GN=CCDC14 PE=1 SV=1 - [A0A0A0MR27_HUMAN]	0	2.2	4	1	1	1	3.33799e+07										864	95.7646	6.771
A0A096LNH3	Cilia- and flagella-associated protein 52 OS=Homo sapiens GN=CFAP52 PE=4 SV=1 - [A0A096LNH3_HUMAN]	0	14.29	4	1	1	1	2.20997e+07							0.477106	1		42	4.59051	5.021
A0A0C4DGF5	Complement component receptor 1-like protein (Fragment) OS=Homo sapiens GN=CR1L PE=4 SV=1 - [A0A0C4DGF5_HUMAN]	0	4.9	2	1	1	1	70227360										388	42.7467	7.6499

## Sheet: Replicate 2
Accession	Description	Score	Coverage	# Proteins	# Unique Peptides	# Peptides	# PSMs	Area	Heavy/Light	Heavy/Light Count	Heavy/Light Variability [%]	Medium/Heavy	Medium/Heavy Count	Medium/Heavy Variability [%]	Medium/Light	Medium/Light Count	Medium/Light Variability [%]	# AAs	MW [kDa]	calc. pI
P52732	Kinesin-like protein KIF11 OS=Homo sapiens GN=KIF11 PE=1 SV=2 - [KIF11_HUMAN]	1465.8	68.18	7	85	85	481	7.64447e+09	0.603059	157	16.7365	1.04327	157	14.1654	0.631711	162	18.2633	1056	119.085	5.64307
A0A024R889	Spectrin, alpha, non-erythrocytic 1 (Alpha-fodrin), isoform CRA_g OS=Homo sapiens GN=SPTAN1 PE=4 SV=1 - [A0A024R889_HUMAN]	832.612	51.96	5	1	109	283	4.26182e+08	6.19563	2	492466	2.90952	2	27.9928	11.5938	2	16444.8	2452	282.076	5.33838
Q13813	Spectrin alpha chain, non-erythrocytic 1 OS=Homo sapiens GN=SPTAN1 PE=1 SV=3 - [SPTN1_HUMAN]	821.088	51.7	6	1	109	280	4.26182e+08	0.01	1		1	1		0.01	1		2472	284.364	5.35107
Q14152	Eukaryotic translation initiation factor 3 subunit A OS=Homo sapiens GN=EIF3A PE=1 SV=1 - [EIF3A_HUMAN]	769.818	43.13	10	67	67	283	2.50445e+09	0.599464	115	22.2453	1.28179	119	13.9875	0.785809	122	15.9324	1382	166.468	6.78564
O14744	Protein arginine N-methyltransferase 5 OS=Homo sapiens GN=PRMT5 PE=1 SV=4 - [ANM5_HUMAN]	662.681	68.76	16	39	39	244	7862541907	0.595924	81	27.6537	1.20965	84	15.396	0.728405	87	21.6258	637	72.6376	6.29053
Q01082	Spectrin beta chain, non-erythrocytic 1 OS=Homo sapiens GN=SPTBN1 PE=1 SV=2 - [SPTB2_HUMAN]	639.764	50.8	29	84	94	219	2.6183e+08	0.600943	80	25.7772	2.07172	83	21.5816	1.27273	83	22.8042	2364	274.439	5.56689
B4DVQ5	Eukaryotic translation initiation factor 3 subunit C OS=Homo sapiens GN=EIF3C PE=2 SV=1 - [B4DVQ5_HUMAN]	555.465	42.87	14	36	37	179	1919683800	0.594764	65	15.6023	1.28663	67	14.6546	0.769427	67	18.1011	898	103.58	5.52881
Q9BQA1	Methylosome protein 50 OS=Homo sapiens GN=WDR77 PE=1 SV=1 - [MEP50_HUMAN]	549.599	79.24	3	17	17	166	9.14724e+09	0.666302	48	45.3628	1.15458	48	25.784	0.776213	49	35.1065	342	36.7011	5.17334
B4DV79	Eukaryotic translation initiation factor 3 subunit B OS=Homo sapiens GN=EIF3B PE=2 SV=1 - [B4DV79_HUMAN]	501.495	52.44	9	38	38	169	1889334783	0.526932	66	23.798	1.26808	64	15.7147	0.694739	68	16.8727	738	85.0814	5.26221
P21333	Filamin-A OS=Homo sapiens GN=FLNA PE=1 SV=4 - [FLNA_HUMAN]	500.222	42.35	16	72	74	170	2.67527e+08	0.507452	77	31.8947	1.30418	79	23.5115	0.705529	76	19.2632	2647	280.564	6.06201
A0A0A0MR66	RNA binding motif protein 10, isoform CRA_d OS=Homo sapiens GN=RBM10 PE=1 SV=1 - [A0A0A0MR66_HUMAN]	446.914	48.74	5	41	44	162	1694845974	0.435273	57	24.6842	1.27523	58	19.6825	0.55434	61	23.9444	995	110.299	6.27783
O15371	Eukaryotic translation initiation factor 3 subunit D OS=Homo sapiens GN=EIF3D PE=1 SV=1 - [EIF3D_HUMAN]	416.845	65.33	7	25	25	134	1.40042e+09	0.552597	50	24.3424	1.22272	48	16.5353	0.698902	48	25.0019	548	63.9324	6.04932
O75533	Splicing factor 3B subunit 1 OS=Homo sapiens GN=SF3B1 PE=1 SV=3 - [SF3B1_HUMAN]	382.509	44.71	10	44	44	134	3.20433e+08	0.347978	53	48.2333	1.55057	55	44.3278	0.504522	58	29.1765	1304	145.738	7.09326
P0DMV8	Heat shock 70 kDa protein 1A OS=Homo sapiens GN=HSPA1A PE=1 SV=1 - [HS71A_HUMAN]	358.975	51.95	17	25	28	113	1.20763e+09	1.04561	41	13.2992	0.634658	42	12.0253	0.642857	40	15.7081	641	70.009	5.65576
P63244	Guanine nucleotide-binding protein subunit beta-2-like 1 OS=Homo sapiens GN=GNB2L1 PE=1 SV=3 - [GBLP_HUMAN]	348.862	78.86	26	20	20	108	2039064272	0.514328	30	16.6057	1	29	8.57798	0.527888	34	18.2722	317	35.0546	7.69385
D9ZGF8	Rho-associated protein kinase OS=Homo sapiens GN=ROCK1 PE=3 SV=1 - [D9ZGF8_HUMAN]	341.285	38.33	12	46	46	120	1.87684e+08	0.695241	48	19.0905	1.30421	51	22.8155	0.905166	52	21.5527	1354	158.145	5.93506
Q9Y262	Eukaryotic translation initiation factor 3 subunit L OS=Homo sapiens GN=EIF3L PE=1 SV=1 - [EIF3L_HUMAN]	338.947	54.61	13	28	28	117	2038805014	0.544238	42	18.6081	1.27152	42	10.1832	0.741126	42	16.3802	564	66.6844	6.34131
B3KTJ9	cDNA FLJ38393 fis, clone FEBRA2007212 OS=Homo sapiens PE=2 SV=1 - [B3KTJ9_HUMAN]	327.23	57.31	11	33	38	104	7202089016	42.9476	23	86.7966	0.01	18	0	0.173247	18	763436	923	102.866	5.22412
P52272	Heterogeneous nuclear ribonucleoprotein M OS=Homo sapiens GN=HNRNPM PE=1 SV=3 - [HNRPM_HUMAN]	319.529	55.89	15	19	34	110	1.28468e+09	0.84504	21	16.2396	1.13359	22	9.71135	0.958482	24	17.0193	730	77.4643	8.70459
Q53GZ6	Heat shock 70kDa protein 8 isoform 1 variant (Fragment) OS=Homo sapiens PE=2 SV=1 - [Q53GZ6_HUMAN]	313.689	47.37	15	18	25	95	1.02004e+09	1.31194	29	11.8966	0.558498	26	14.283	0.709107	26	16.9181	646	70.8552	5.41455
Q7L2H7	Eukaryotic translation initiation factor 3 subunit M OS=Homo sapiens GN=EIF3M PE=1 SV=1 - [EIF3M_HUMAN]	307.539	50.53	8	18	18	98	1.93063e+09	0.568747	35	24.8569	1.22046	36	9.12712	0.687321	36	17.2334	374	42.4758	5.63037
P23588	Eukaryotic translation initiation factor 4B OS=Homo sapiens GN=EIF4B PE=1 SV=2 - [IF4B_HUMAN]	293.554	44.19	10	2	25	108	2.86971e+09	0.0622186	2	3935.12	100	1		0.962535	1		611	69.1103	5.73193
A8K6V3	cDNA FLJ78677, highly similar to Homo sapiens splicing factor 3b, subunit 3, 130kDa (SF3B3), mRNA OS=Homo sapiens PE=2 SV=1 - [A8K6V3_HUMAN]	290.647	36.48	9	33	33	92	4.09575e+08	0.340425	40	40.3882	1.50605	42	46.6538	0.521253	41	33.1705	1217	135.493	5.21143
A0A087X0P6	Protein IGKV2D-29 OS=Homo sapiens GN=IGKV2D-29 PE=1 SV=1 - [A0A087X0P6_HUMAN]	290.613	22.55	22	3	3	92	5.29712e+09	0.01	10	0	1	10	0	0.01	10	0	102	11.1846	5.93506
P23396	40S ribosomal protein S3 OS=Homo sapiens GN=RPS3 PE=1 SV=2 - [RS3_HUMAN]	287.394	78.19	17	20	20	91	2489990278	0.527675	30	19.8084	1.16512	32	13.2484	0.580493	31	29.1395	243	26.6714	9.65674
O75592	E3 ubiquitin-protein ligase MYCBP2 OS=Homo sapiens GN=MYCBP2 PE=1 SV=3 - [MYCB2_HUMAN]	287.111	25.11	5	59	85	103	2.72207e+08	15.4262	21	45.512	0.0292614	18	225.217	0.0598763	16	3377.89	4640	509.759	7.03467
P60228	Eukaryotic translation initiation factor 3 subunit E OS=Homo sapiens GN=EIF3E PE=1 SV=1 - [EIF3E_HUMAN]	284.254	61.12	13	26	26	98	1.64723e+09	0.543437	38	18.8543	1.25209	40	12.3527	0.683537	38	9.62952	445	52.1874	6.03662
B4DEP6	cDNA FLJ59206, highly similar to Eukaryotic translation initiation factor 4B OS=Homo sapiens PE=2 SV=1 - [B4DEP6_HUMAN]	280.777	46	6	1	24	103	2.86971e+09										587	66.0889	5.70654
B3KM80	Nucleolin, isoform CRA_c OS=Homo sapiens GN=NCL PE=2 SV=1 - [B3KM80_HUMAN]	261.289	38.99	6	21	21	78	725714918	0.569366	27	18.7377	1.2838	28	11.2509	0.736303	28	15.9433	536	58.5193	4.66553
O15372	Eukaryotic translation initiation factor 3 subunit H OS=Homo sapiens GN=EIF3H PE=1 SV=1 - [EIF3H_HUMAN]	258.745	67.05	13	20	20	92	1441591874	0.575938	33	19.2818	1.24038	33	22.7647	0.71962	32	32.6793	352	39.9051	6.53662
P09874	Poly [ADP-ribose] polymerase 1 OS=Homo sapiens GN=PARP1 PE=1 SV=4 - [PARP1_HUMAN]	253.844	40.43	8	30	30	91	3.74662e+08	0.621451	43	19.4694	1.26743	43	17.4696	0.777181	44	15.2146	1014	113.012	8.88037
P26641	Elongation factor 1-gamma OS=Homo sapiens GN=EEF1G PE=1 SV=3 - [EF1G_HUMAN]	250.035	49.43	6	20	20	111	1464466868	0.644898	40	39.6182	1.52932	40	23.9844	0.931183	41	32.9536	437	50.0871	6.66846
B2RBI2	cDNA, FLJ95525, highly similar to Homo sapiens synapse associated protein 1, SAP47 homolog (Drosophila) (SYAP1), mRNA OS=Homo sapiens PE=2 SV=1 - [B2RBI2_HUMAN]	249.409	59.66	5	21	21	89	7.24003e+08	0.976731	27	33.0603	0.69822	24	9.38771	0.602454	24	38.3875	352	39.8808	4.52588
O75643	U5 small nuclear ribonucleoprotein 200 kDa helicase OS=Homo sapiens GN=SNRNP200 PE=1 SV=2 - [U520_HUMAN]	248.45	32.54	11	54	54	101	1.01321e+08	0.357652	49	47.1203	1.73503	41	65.9154	0.591425	48	30.9561	2136	244.353	6.06201
Q13347	Eukaryotic translation initiation factor 3 subunit I OS=Homo sapiens GN=EIF3I PE=1 SV=1 - [EIF3I_HUMAN]	241.514	80.31	4	19	19	84	2.06719e+09	0.525988	30	22.12	1.32213	30	11.0929	0.648224	34	29.386	325	36.4786	5.64307
Q6P2Q9	Pre-mRNA-processing-splicing factor 8 OS=Homo sapiens GN=PRPF8 PE=1 SV=2 - [PRP8_HUMAN]	240.515	27.37	21	54	54	102	1.14795e+08	0.350687	44	34.1969	1.50005	44	35.8397	0.577271	50	29.3408	2335	273.427	8.83643
A8K7F6	cDNA FLJ78244, highly similar to Homo sapiens eukaryotic translation initiation factor 4A, isoform 1 (EIF4A1), mRNA OS=Homo sapiens PE=2 SV=1 - [A8K7F6_HUMAN]	237.693	50.49	32	4	21	78	7.32534e+08	0.585759	9	67.3831	0.923037	8	14.4222	0.513513	8	39.5977	406	46.0926	5.47803
C9J9K3	40S ribosomal protein SA (Fragment) OS=Homo sapiens GN=RPSA PE=1 SV=5 - [C9J9K3_HUMAN]	236.66	64.02	6	3	13	65	3.36107e+09	0.530282	6	16.1027	1.05841	5	8.43077	0.602835	5	17.2854	264	29.487	5.24951
Q9Y2W1	Thyroid hormone receptor-associated protein 3 OS=Homo sapiens GN=THRAP3 PE=1 SV=2 - [TR150_HUMAN]	230.799	26.18	1	15	21	73	6.14305e+08	0.466765	29	27.9068	1.49091	28	19.5313	0.667235	29	23.6203	955	108.601	10.1548
P61247	40S ribosomal protein S3a OS=Homo sapiens GN=RPS3A PE=1 SV=2 - [RS3A_HUMAN]	230.54	67.05	16	19	19	87	2.1153e+09	0.494624	27	19.0089	1.16254	26	22.3199	0.60729	31	17.8657	264	29.9257	9.72998
A0A087WTT1	Polyadenylate-binding protein OS=Homo sapiens GN=PABPC1 PE=1 SV=1 - [A0A087WTT1_HUMAN]	218.695	43.68	30	17	24	81	5.49522e+08	0.687398	22	24.4885	0.901618	21	16.6864	0.626012	21	20.1991	522	58.4988	9.26123
P55072	Transitional endoplasmic reticulum ATPase OS=Homo sapiens GN=VCP PE=1 SV=4 - [TERA_HUMAN]	218.344	53.35	11	29	29	67	3.67696e+08	0.642282	31	25.0069	1.12359	32	15.6041	0.770896	32	24.1614	806	89.2657	5.26221
P68104	Elongation factor 1-alpha 1 OS=Homo sapiens GN=EEF1A1 PE=1 SV=1 - [EF1A1_HUMAN]	217.691	37.45	36	4	13	83	2.25834e+09	0.444215	13	34.5011	1.28748	12	39.4145	0.627954	12	33.4703	462	50.1091	9.01221
E7EX73	Eukaryotic translation initiation factor 4 gamma 1 OS=Homo sapiens GN=EIF4G1 PE=1 SV=1 - [E7EX73_HUMAN]	213.138	28.55	20	29	34	86	2.53321e+08	0.625712	28	28.1799	1.38215	28	28.5533	0.922204	30	18.3386	1436	158.547	5.21143
O75688	Protein phosphatase 1B OS=Homo sapiens GN=PPM1B PE=1 SV=1 - [PPM1B_HUMAN]	211.785	56.99	7	17	20	72	7.48372e+08	0.387878	25	40.6727	1.41242	23	25.8979	0.586526	25	35.9066	479	52.6094	5.04639
O75821	Eukaryotic translation initiation factor 3 subunit G OS=Homo sapiens GN=EIF3G PE=1 SV=2 - [EIF3G_HUMAN]	211.672	53.75	10	16	16	71	1.25504e+09	0.473747	24	38.6456	1.23922	23	25.1761	0.6004	23	42.8955	320	35.5889	6.12549
P46783	40S ribosomal protein S10 OS=Homo sapiens GN=RPS10 PE=1 SV=1 - [RS10_HUMAN]	208.605	43.64	6	7	7	67	1.78878e+09	0.46421	21	49.6647	1.20272	20	15.3846	0.634516	20	40.0011	165	18.8859	10.1548
O95714	E3 ubiquitin-protein ligase HERC2 OS=Homo sapiens GN=HERC2 PE=1 SV=2 - [HERC2_HUMAN]	202.687	16.63	11	57	61	75	1.00833e+08	17.738	5	105	0.0341409	5	514.791	5.2441	3	1.40723e+06	4834	526.895	6.27783
F8VP89	Eukaryotic translation initiation factor 4B (Fragment) OS=Homo sapiens GN=EIF4B PE=1 SV=1 - [F8VP89_HUMAN]	197.496	35.27	5	1	10	65	1.81394e+09	0.729125	2	29.2824	1.19288	1		0.71677	1		275	31.202	5.08447
Q9BRS2	Serine/threonine-protein kinase RIO1 OS=Homo sapiens GN=RIOK1 PE=1 SV=2 - [RIOK1_HUMAN]	195.363	45.77	4	21	21	77	5.8588e+08	0.650764	23	27.3471	1.1916	23	26.379	0.778688	27	18.7805	568	65.5417	6.18896
B4E0S6	cDNA FLJ55635, highly similar to pre-mRNA-splicing factorATP-dependent RNA helicase DHX15 (EC 3.6.1.-) OS=Homo sapiens PE=2 SV=1 - [B4E0S6_HUMAN]	190.062	33.04	9	23	24	66	1.78542e+08	0.329384	26	34.2756	1.75129	24	46.4492	0.53807	26	24.1711	784	89.4906	7.45947
P07384	Calpain-1 catalytic subunit OS=Homo sapiens GN=CAPN1 PE=1 SV=1 - [CAN1_HUMAN]	189.411	44.82	16	33	33	64	4.77926e+08	7.50384	29	41.1211	0.68688	34	22.0825	5.51527	30	55.1539	714	81.8382	5.66846
A6NE09	40S ribosomal protein SA OS=Homo sapiens GN=RPSAP58 PE=1 SV=1 - [A6NE09_HUMAN]	183.54	52.2	3	2	12	51	3246443728										295	32.8884	4.86865
Q8N3C0	Activating signal cointegrator 1 complex subunit 3 OS=Homo sapiens GN=ASCC3 PE=1 SV=3 - [ASCC3_HUMAN]	181.141	22.39	4	38	38	77	8.29506e+07	0.587265	34	37.6346	1.18003	33	38.1817	0.699797	34	44.0666	2202	251.301	7.09326
A0A024RAM4	Microtubule-associated protein 1B, isoform CRA_b OS=Homo sapiens GN=MAP1B PE=4 SV=1 - [A0A024RAM4_HUMAN]	175.602	21.56	17	33	33	57	1.24602e+08	0.243945	24	51.8828	1.98378	23	87.619	0.568723	28	60.3846	2468	270.454	4.80518
Q96IR1	RPS4X protein (Fragment) OS=Homo sapiens GN=RPS4X PE=2 SV=2 - [Q96IR1_HUMAN]	166.339	61.73	11	20	20	63	1.97936e+09	0.549896	27	9.00411	1.12098	28	8.31158	0.60649	28	13.3196	243	27.2427	9.93506
Q05639	Elongation factor 1-alpha 2 OS=Homo sapiens GN=EEF1A2 PE=1 SV=1 - [EF1A2_HUMAN]	166.038	46	4	5	13	66	1.60028e+09	0.610533	5	45.1947	1.95187	6	16.6731	0.963458	5	10.0189	463	50.4383	9.02686
Q08378	Golgin subfamily A member 3 OS=Homo sapiens GN=GOLGA3 PE=1 SV=2 - [GOGA3_HUMAN]	164.424	26.7	4	32	32	55	6.63106e+07	0.336515	27	78.3939	3.11363	27	79.977	0.991893	28	61.6649	1498	167.252	5.43994
J3KTB5	Eukaryotic initiation factor 4A-I (Fragment) OS=Homo sapiens GN=EIF4A1 PE=1 SV=1 - [J3KTB5_HUMAN]	164.34	66.15	18	1	16	55	7.07308e+08										257	29.0629	5.08447
A0A0D9SFB3	ATP-dependent RNA helicase DDX3X OS=Homo sapiens GN=DDX3X PE=1 SV=1 - [A0A0D9SFB3_HUMAN]	163.032	49.38	20	25	26	58	3.07521e+08	1.07519	27	14.2627	0.573398	26	26.2527	0.599127	27	29.7065	640	70.7961	7.35693
O95071	E3 ubiquitin-protein ligase UBR5 OS=Homo sapiens GN=UBR5 PE=1 SV=2 - [UBR5_HUMAN]	162.14	15.4	9	34	34	62	6.79889e+07	1.44246	24	40.0333	0.714132	28	32.9685	0.888127	27	37.7161	2799	309.158	5.84619
B4DUQ1	cDNA FLJ54552, highly similar to Heterogeneous nuclear ribonucleoprotein K OS=Homo sapiens PE=2 SV=1 - [B4DUQ1_HUMAN]	158.005	44.65	10	16	16	53	451550503	0.648372	19	10.6125	1.02546	19	8.92941	0.675094	19	8.403	439	48.4802	5.92236
Q08211	ATP-dependent RNA helicase A OS=Homo sapiens GN=DHX9 PE=1 SV=4 - [DHX9_HUMAN]	157.776	26.93	4	27	27	55	1.46467e+08	0.4316	28	33.8478	1.46511	25	33.8958	0.682124	28	31.9889	1270	140.869	6.84424
D3DWK1	Eukaryotic translation elongation factor 1 delta (Guanine nucleotide exchange protein), isoform CRA_b OS=Homo sapiens GN=EEF1D PE=3 SV=1 - [D3DWK1_HUMAN]	155.062	29.37	30	2	16	50	6.19469e+08	0.637326	3	4.16983	1.5863	3	3.90716	0.984702	3	0.262355	647	71.3781	6.41748
B4DMT5	Eukaryotic translation initiation factor 3 subunit F OS=Homo sapiens GN=EIF3F PE=2 SV=1 - [B4DMT5_HUMAN]	154.516	49.19	8	11	11	48	1.50062e+09	0.494589	21	23.7435	1.30349	20	13.8353	0.644235	20	18.8412	307	33.219	5.59229
B1ANR0	Polyadenylate-binding protein OS=Homo sapiens GN=PABPC4 PE=1 SV=1 - [B1ANR0_HUMAN]	154.342	33.66	16	12	19	53	4.71252e+08	0.740551	11	26.1316	0.951662	11	13.8765	0.662637	12	13.3559	615	67.9279	9.45166
P60891	Ribose-phosphate pyrophosphokinase 1 OS=Homo sapiens GN=PRPS1 PE=1 SV=2 - [PRPS1_HUMAN]	153.821	60.38	6	8	17	51	1015903520	0.521662	10	14.0918	0.880941	9	18.9614	0.421809	10	25.1392	318	34.8119	6.97607
P48634	Protein PRRC2A OS=Homo sapiens GN=PRRC2A PE=1 SV=3 - [PRC2A_HUMAN]	153.57	21.37	4	30	30	63	203027552	0.22557	26	123.377	1.27112	26	50.4899	0.379614	28	76.7344	2157	228.724	9.45166
P49327	Fatty acid synthase OS=Homo sapiens GN=FASN PE=1 SV=3 - [FAS_HUMAN]	152.907	21.27	8	38	38	53	6.41622e+07	0.637329	28	40.9511	1.139	27	19.5787	0.716274	28	46.9163	2511	273.254	6.44287
A5YKK6	CCR4-NOT transcription complex subunit 1 OS=Homo sapiens GN=CNOT1 PE=1 SV=2 - [CNOT1_HUMAN]	148.423	16.2	15	31	31	56	5.13594e+07	0.516181	25	39.5068	1.33576	26	36.6979	0.777335	29	30.1326	2376	266.768	7.10791
P67809	Nuclease-sensitive element-binding protein 1 OS=Homo sapiens GN=YBX1 PE=1 SV=3 - [YBOX1_HUMAN]	147.197	49.69	12	6	10	47	5.50839e+08	0.609175	10	18.8106	0.950167	10	12.6167	0.514971	10	26.3192	324	35.9027	9.87646
Q15643	Thyroid receptor-interacting protein 11 OS=Homo sapiens GN=TRIP11 PE=1 SV=3 - [TRIPB_HUMAN]	145.259	25.32	5	35	35	56	7.69158e+07	0.515773	24	64.8262	0.524283	18	28.151	0.309949	22	29.7194	1979	227.447	5.26221
P13984	General transcription factor IIF subunit 2 OS=Homo sapiens GN=GTF2F2 PE=1 SV=2 - [T2FB_HUMAN]	144.544	72.29	1	17	17	50	2.48653e+09	53.0552	6	79.6948	0.01	7	0	0.01	6	0	249	28.3628	9.23193
P35269	General transcription factor IIF subunit 1 OS=Homo sapiens GN=GTF2F1 PE=1 SV=2 - [T2FA_HUMAN]	143.669	37.72	6	9	19	43	1.933e+09	35.4308	1		0.01	1		0.11172	1		517	58.2051	7.48877
Q9NZI8	Insulin-like growth factor 2 mRNA-binding protein 1 OS=Homo sapiens GN=IGF2BP1 PE=1 SV=2 - [IF2B1_HUMAN]	141.101	35.36	2	15	17	44	3.77651e+08	0.666476	17	17.2635	1.115	16	19.1398	0.725412	17	7.6703	577	63.4412	9.20264
B2R858	cDNA, FLJ93750, Homo sapiens DEAD (Asp-Glu-Ala-Asp) box polypeptide 6 (DDX6), mRNA OS=Homo sapiens PE=2 SV=1 - [B2R858_HUMAN]	139.704	51.91	19	17	18	47	484300980	7.60567	9	5.82191	0.0551566	10	22.7516	0.434019	9	32.5011	472	53.1827	8.66064
Q14677	Clathrin interactor 1 OS=Homo sapiens GN=CLINT1 PE=1 SV=1 - [EPN4_HUMAN]	137.399	24.16	1	14	14	48	4.5931e+08	0.211165	22	41.5894	0.727661	20	21.9688	0.153553	20	35.3236	625	68.2158	6.41748
A0A087WZZ5	Splicing factor 3B subunit 2 OS=Homo sapiens GN=SF3B2 PE=1 SV=1 - [A0A087WZZ5_HUMAN]	137.061	29.51	9	24	24	55	2.48087e+08	0.351627	27	38.8502	1.60007	27	36.5454	0.476857	30	39.6199	871	97.5247	5.66846
Q9H2U1	ATP-dependent RNA helicase DHX36 OS=Homo sapiens GN=DHX36 PE=1 SV=2 - [DHX36_HUMAN]	136.327	33.63	7	23	25	43	2.16092e+08	3.23224	24	37.8964	0.183945	20	37.3133	0.520205	20	90.7984	1008	114.688	7.6792
Q8WWY3	U4/U6 small nuclear ribonucleoprotein Prp31 OS=Homo sapiens GN=PRPF31 PE=1 SV=2 - [PRP31_HUMAN]	135.811	47.9	6	19	19	47	3.24482e+08	0.457485	22	52.6184	1.18996	22	29.0055	0.599289	24	23.4089	499	55.4214	5.78271
P43243	Matrin-3 OS=Homo sapiens GN=MATR3 PE=1 SV=2 - [MATR3_HUMAN]	135.219	33.77	18	23	23	56	3.7524e+08	1.42136	30	15.4176	0.414547	28	21.5617	0.568586	29	26.6306	847	94.5648	6.25244
Q9Y5B9	FACT complex subunit SPT16 OS=Homo sapiens GN=SUPT16H PE=1 SV=1 - [SP16H_HUMAN]	134.94	24.83	4	24	24	50	1.57547e+08	0.707986	18	10.1417	1.36099	18	19.1996	0.927819	20	11.3285	1047	119.838	5.65576
Q12906	Interleukin enhancer-binding factor 3 OS=Homo sapiens GN=ILF3 PE=1 SV=3 - [ILF3_HUMAN]	133.679	27.96	20	20	20	56	2.11268e+08	0.561095	18	21.5402	1.32247	18	13.7443	0.735745	19	27.7288	894	95.2791	8.76318
M0QZM1	Heterogeneous nuclear ribonucleoprotein M (Fragment) OS=Homo sapiens GN=HNRNPM PE=1 SV=1 - [M0QZM1_HUMAN]	132.49	56.66	1	1	16	50	2.54506e+08	0.798723	1		1.35065	1		1.07879	1		383	40.0163	6.72705
P39019	40S ribosomal protein S19 OS=Homo sapiens GN=RPS19 PE=1 SV=2 - [RS19_HUMAN]	130.35	49.66	7	10	10	45	1.16797e+09	0.518938	15	16.7797	1.13442	16	16.8191	0.570299	15	17.3492	145	16.0505	10.3159
Q15057	Arf-GAP with coiled-coil, ANK repeat and PH domain-containing protein 2 OS=Homo sapiens GN=ACAP2 PE=1 SV=3 - [ACAP2_HUMAN]	130.198	30.85	5	18	18	37	2.44958e+08	0.530309	20	21.899	1.43901	20	19.4887	0.782355	22	23.5336	778	87.9732	6.80029
Q9BUA3	Uncharacterized protein C11orf84 OS=Homo sapiens GN=C11orf84 PE=1 SV=3 - [CK084_HUMAN]	128.061	65.09	3	14	14	45	1.94233e+08	0.474459	18	36.9303	1.23698	19	40.6676	0.628395	18	49.8605	381	41.0114	5.0083
P62269	40S ribosomal protein S18 OS=Homo sapiens GN=RPS18 PE=1 SV=3 - [RS18_HUMAN]	127.908	42.76	4	8	8	41	2.0236e+09	0.563016	11	4.28872	1.18747	12	6.62507	0.64999	11	5.69973	152	17.7079	10.9897
A8K7N0	cDNA FLJ75556, highly similar to Homo sapiens ribosomal protein L14, mRNA OS=Homo sapiens PE=2 SV=1 - [A8K7N0_HUMAN]	127.769	30.73	6	1	6	32	6.14794e+08	0.715458	5	22.7378	1.43526	5	21.2701	0.998586	6	77.2427	218	23.6311	10.8433
Q6P3W7	SCY1-like protein 2 OS=Homo sapiens GN=SCYL2 PE=1 SV=1 - [SCYL2_HUMAN]	127.725	30.68	6	22	22	57	3.67946e+08	0.438807	24	19.6747	1.56474	25	23.656	0.679148	26	33.7955	929	103.642	8.22119
P07437	Tubulin beta chain OS=Homo sapiens GN=TUBB PE=1 SV=2 - [TBB5_HUMAN]	127.485	38.74	71	3	12	37	2.95424e+08	2.01628	2	59.3024	0.539434	1		0.751081	1		444	49.639	4.89404
E9PKG1	Protein arginine N-methyltransferase 1 OS=Homo sapiens GN=PRMT1 PE=1 SV=1 - [E9PKG1_HUMAN]	127.27	52.62	13	6	14	39	2.19351e+08	0.391956	5	35.582	1.47483	5	16.2936	0.677975	7	16.6289	325	37.6848	6.15088
tr	010 010	126.875	42.73	1	23	23	42	1.32682e+09	1	19	0	100	19	0	100	19	0	763	87.4951	6.37939
P11908	Ribose-phosphate pyrophosphokinase 2 OS=Homo sapiens GN=PRPS2 PE=1 SV=2 - [PRPS2_HUMAN]	126.497	53.77	5	6	15	41	1015903520	0.579363	7	26.0732	0.953084	6	27.8901	0.51367	6	23.3501	318	34.747	6.60986
E9PK91	Bcl-2-associated transcription factor 1 OS=Homo sapiens GN=BCLAF1 PE=1 SV=1 - [E9PK91_HUMAN]	126.392	18.83	9	1	14	59	445137060	0.415266	2	21.1355	1.00289	2	10.0043	0.416467	2	10.9583	871	100.346	9.94971
P36578	60S ribosomal protein L4 OS=Homo sapiens GN=RPL4 PE=1 SV=5 - [RL4_HUMAN]	125.086	35.13	9	5	14	46	7.48193e+08	0.505115	8	17.2423	1.31974	8	12.0179	0.719065	8	12.9321	427	47.6674	11.063
P15880	40S ribosomal protein S2 OS=Homo sapiens GN=RPS2 PE=1 SV=2 - [RS2_HUMAN]	124.992	53.24	20	16	16	48	2.13315e+09	0.479066	20	15.8764	1.1938	20	13.8057	0.576398	19	25.4513	293	31.3046	10.2427
Q9NYF8	Bcl-2-associated transcription factor 1 OS=Homo sapiens GN=BCLAF1 PE=1 SV=2 - [BCLF1_HUMAN]	124.965	19.67	9	2	16	58	445137060	0.258308	1		1.43155	1		0.369781	1		920	106.059	9.979
P18124	60S ribosomal protein L7 OS=Homo sapiens GN=RPL7 PE=1 SV=1 - [RL7_HUMAN]	124.499	47.98	7	13	14	50	7.18944e+08	0.573092	18	14.7368	1.30197	18	11.1891	0.77207	18	4.34357	248	29.2072	10.6528
Q00610	Clathrin heavy chain 1 OS=Homo sapiens GN=CLTC PE=1 SV=5 - [CLH1_HUMAN]	123.687	21.31	9	26	26	49	7.49726e+07	0.681719	24	29.2945	0.965077	20	25.596	0.603999	20	38.2039	1675	191.493	5.69385
Q15208	Serine/threonine-protein kinase 38 OS=Homo sapiens GN=STK38 PE=1 SV=1 - [STK38_HUMAN]	123.087	39.57	4	13	16	53	502709088	0.722782	16	7.88228	1.02677	16	6.06708	0.732058	17	10.1972	465	54.1554	7.15186
H3BPE1	Microtubule-actin cross-linking factor 1, isoforms 1/2/3/5 OS=Homo sapiens GN=MACF1 PE=1 SV=1 - [H3BPE1_HUMAN]	122.582	6.79	30	39	39	44	4.26203e+07	6.47893	5	40.9312	0.0213916	4	160.139	0.0621783	4	3924.89	7555	856.346	5.38916
Q9BVI4	Nucleolar complex protein 4 homolog OS=Homo sapiens GN=NOC4L PE=1 SV=1 - [NOC4L_HUMAN]	121.999	50.97	2	20	20	45	1.43529e+08	0.348609	22	48.536	1.72147	20	60.0273	0.650996	19	30.2704	516	58.4307	7.48877
Q9BW34	EEF1D protein (Fragment) OS=Homo sapiens GN=EEF1D PE=2 SV=2 - [Q9BW34_HUMAN]	119.057	32.18	16	1	15	40	4.17401e+08	0.577187	2	2.63004	1.51054	2	2.62013	0.871864	2	5.25288	550	60.8451	7.54736
P61221	ATP-binding cassette sub-family E member 1 OS=Homo sapiens GN=ABCE1 PE=1 SV=1 - [ABCE1_HUMAN]	118.556	34.06	4	16	16	40	2.24357e+08	0.514113	13	44.5389	1.15526	14	17.0775	0.564843	13	25.4949	599	67.271	8.33838
A6NLN1	Polypyrimidine tract binding protein 1, isoform CRA_b OS=Homo sapiens GN=PTBP1 PE=1 SV=4 - [A6NLN1_HUMAN]	118.483	43.26	12	12	13	40	8.01811e+08	0.467517	15	17.0549	1.24087	16	18.6589	0.61839	16	25.5637	527	56.4753	9.37842
P30050	60S ribosomal protein L12 OS=Homo sapiens GN=RPL12 PE=1 SV=1 - [RL12_HUMAN]	117.488	62.42	5	8	8	37	8.49316e+08	0.548247	12	35.5892	1.2358	10	18.4632	0.695963	11	13.1458	165	17.8075	9.42236
P50990	T-complex protein 1 subunit theta OS=Homo sapiens GN=CCT8 PE=1 SV=4 - [TCPQ_HUMAN]	116.969	44.53	5	23	23	48	2.14121e+08	0.701154	22	35.7632	1.01858	23	34.6616	0.702079	22	29.8334	548	59.5825	5.60498
P13639	Elongation factor 2 OS=Homo sapiens GN=EEF2 PE=1 SV=4 - [EF2_HUMAN]	116.942	34.5	7	25	25	45	1.16202e+08	0.755049	24	34.6308	1.00959	23	17.8209	0.698089	23	21.1961	858	95.277	6.82959
P07900	Heat shock protein HSP 90-alpha OS=Homo sapiens GN=HSP90AA1 PE=1 SV=5 - [HS90A_HUMAN]	116.759	35.79	16	14	24	40	2.81252e+08	1.08334	13	30.9053	0.518779	12	47.7199	0.591661	13	63.5585	732	84.6067	5.021
P62241	40S ribosomal protein S8 OS=Homo sapiens GN=RPS8 PE=1 SV=2 - [RS8_HUMAN]	116.4	47.12	3	9	9	36	2.13988e+09	0.506216	14	14.2128	1.14368	14	3.65517	0.622891	16	14.5766	208	24.1902	10.3159
P68371	Tubulin beta-4B chain OS=Homo sapiens GN=TUBB4B PE=1 SV=1 - [TBB4B_HUMAN]	114.947	31.91	48	1	10	33	2.1122e+08	1.12122	1		2.69809	1		3.02514	1		445	49.799	4.89404
Q16531	DNA damage-binding protein 1 OS=Homo sapiens GN=DDB1 PE=1 SV=1 - [DDB1_HUMAN]	114.366	26.4	20	25	25	47	1.0027e+08	0.673422	21	19.3208	1.15537	20	27.6813	0.80436	20	13.0428	1140	126.887	5.26221
P05198	Eukaryotic translation initiation factor 2 subunit 1 OS=Homo sapiens GN=EIF2S1 PE=1 SV=3 - [IF2A_HUMAN]	112.977	53.65	4	15	15	35	1.33224e+08	0.715458	15	69.3147	1.00732	17	37.5735	0.742362	14	24.9538	315	36.0894	5.08447
B2R7R5	cDNA, FLJ93570, highly similar to Homo sapiens phosphoribosyl pyrophosphate synthetase-associated protein 2 (PRPSAP2), mRNA OS=Homo sapiens PE=2 SV=1 - [B2R7R5_HUMAN]	112.138	51.22	13	13	15	39	2.06276e+08	0.67792	11	31.2796	0.8073	10	21.7982	0.457066	12	27.7836	369	40.8573	7.44482
P78371	T-complex protein 1 subunit beta OS=Homo sapiens GN=CCT2 PE=1 SV=4 - [TCPB_HUMAN]	111.891	52.34	5	18	18	39	1.60109e+08	0.828171	20	36.5877	0.888936	21	23.0566	0.78246	22	35.7913	535	57.4521	6.45557
P31943	Heterogeneous nuclear ribonucleoprotein H OS=Homo sapiens GN=HNRNPH1 PE=1 SV=4 - [HNRH1_HUMAN]	111.301	41.65	25	6	12	41	6.25664e+08	0.55348	5	188.425	1.2763	4	18.9595	0.729172	5	6.12401	449	49.1984	6.30322
D6W5D1	KIAA1212, isoform CRA_a OS=Homo sapiens GN=KIAA1212 PE=4 SV=1 - [D6W5D1_HUMAN]	110.99	17.11	17	23	23	42	5.26081e+07	0.521342	22	38.5348	1.87532	23	29.0185	0.959641	22	20.9517	1788	205.868	5.99854
Q9NXV2	BTB/POZ domain-containing protein KCTD5 OS=Homo sapiens GN=KCTD5 PE=1 SV=1 - [KCTD5_HUMAN]	110.679	51.71	2	7	8	36	9.0552e+08	0.571797	11	17.0647	1.18413	11	15.697	0.618229	11	8.3451	234	26.0761	6.23975
B4DET0	cDNA FLJ55900, highly similar to Pre-mRNA-splicing factor ATP-dependent RNA helicase PRP16 (EC 3.6.1.-) OS=Homo sapiens PE=2 SV=1 - [B4DET0_HUMAN]	109.606	19.84	11	17	17	36	1.11385e+08	0.575498	13	35.0194	1.30758	14	18.2685	0.693278	16	39.8886	1220	139.594	6.58057
P17987	T-complex protein 1 subunit alpha OS=Homo sapiens GN=TCP1 PE=1 SV=1 - [TCPA_HUMAN]	109.494	40.29	11	19	19	41	159479072	0.781082	21	10.451	0.971874	21	15.4138	0.758861	20	12.7962	556	60.3056	6.11279
C9JR56	DNA-binding protein SATB OS=Homo sapiens GN=SATB2 PE=1 SV=1 - [C9JR56_HUMAN]	107.433	32.49	5	13	17	39	3.75915e+08	0.200423	13	59.6079	2.55219	14	65.3848	0.553578	14	30.036	674	75.9878	7.50342
F8W6I7	Heterogeneous nuclear ribonucleoprotein A1 OS=Homo sapiens GN=HNRNPA1 PE=1 SV=2 - [F8W6I7_HUMAN]	107.008	48.86	16	10	12	36	2.78215e+08	0.555695	13	11.3242	1.18302	12	6.89568	0.679035	13	22.9113	307	33.1348	9.12939
Q9UBQ5	Eukaryotic translation initiation factor 3 subunit K OS=Homo sapiens GN=EIF3K PE=1 SV=1 - [EIF3K_HUMAN]	106.196	65.14	8	10	10	39	1.31392e+09	0.536973	15	11.2357	1.21747	15	4.21307	0.670219	15	12.9784	218	25.0434	4.93213
P46781	40S ribosomal protein S9 OS=Homo sapiens GN=RPS9 PE=1 SV=3 - [RS9_HUMAN]	106.073	53.09	7	16	16	47	1800174768	0.498265	16	10.084	1.19826	16	7.35173	0.595227	18	7.40584	194	22.5776	10.6528
Q8IX12	Cell division cycle and apoptosis regulator protein 1 OS=Homo sapiens GN=CCAR1 PE=1 SV=2 - [CCAR1_HUMAN]	105.406	18	6	18	18	40	1.23964e+08	0.288156	16	63.3288	2.13416	14	29.6977	0.597931	15	28.2154	1150	132.739	5.75732
P62081	40S ribosomal protein S7 OS=Homo sapiens GN=RPS7 PE=1 SV=1 - [RS7_HUMAN]	105.026	57.22	3	10	10	35	2.01701e+09	0.437234	13	46.0424	1.16882	15	16.0438	0.533197	13	30.2207	194	22.1133	10.0962
P62318	Small nuclear ribonucleoprotein Sm D3 OS=Homo sapiens GN=SNRPD3 PE=1 SV=1 - [SMD3_HUMAN]	104.473	47.62	2	4	4	30	1.56928e+09	0.541295	7	24.1686	1.11708	7	5.05722	0.606693	8	21.8655	126	13.9073	10.3159
O43347	RNA-binding protein Musashi homolog 1 OS=Homo sapiens GN=MSI1 PE=1 SV=1 - [MSI1H_HUMAN]	104.132	55.52	7	12	12	37	2.89507e+08	0.868655	14	52.0705	0.735789	13	25.2995	0.608371	13	19.6005	362	39.0993	7.85498
P62244	40S ribosomal protein S15a OS=Homo sapiens GN=RPS15A PE=1 SV=2 - [RS15A_HUMAN]	103.674	70	9	10	10	39	1.94304e+09	0.55123	12	16.248	1.19469	11	16.5267	0.679954	12	16.6021	130	14.83	10.1255
B7Z9L0	T-complex protein 1 subunit delta OS=Homo sapiens PE=2 SV=1 - [B7Z9L0_HUMAN]	103.506	39.54	5	14	15	37	1.23272e+08	0.750036	13	12.7561	0.981309	13	23.612	0.675573	13	33.6572	483	52.2979	6.56592
O15294	UDP-N-acetylglucosamine--peptide N-acetylglucosaminyltransferase 110 kDa subunit OS=Homo sapiens GN=OGT PE=1 SV=3 - [OGT1_HUMAN]	103.303	29.35	5	23	23	44	6.47198e+07	0.591599	23	23.2395	1.32515	22	37.0919	0.764536	21	26.146	1046	116.85	6.69775
P62249	40S ribosomal protein S16 OS=Homo sapiens GN=RPS16 PE=1 SV=2 - [RS16_HUMAN]	102.803	60.27	8	10	10	39	1.98689e+09	0.567789	14	13.9893	1.14749	14	8.63167	0.654107	14	9.11864	146	16.435	10.2134
P12956	X-ray repair cross-complementing protein 6 OS=Homo sapiens GN=XRCC6 PE=1 SV=2 - [XRCC6_HUMAN]	101.974	34.65	16	17	17	39	1.29945e+08	0.533696	14	72.0504	1	12	25.1865	0.583195	14	57.9842	609	69.7991	6.63916
P62424	60S ribosomal protein L7a OS=Homo sapiens GN=RPL7A PE=1 SV=2 - [RL7A_HUMAN]	101.084	34.21	4	12	12	38	5.89771e+08	0.614069	19	21.7541	1.20385	17	15.5861	0.706341	16	13.3293	266	29.977	10.6089
B7Z855	Ubiquitin carboxyl-terminal hydrolase OS=Homo sapiens PE=2 SV=1 - [B7Z855_HUMAN]	100.856	28.32	9	20	20	44	1.53618e+08	0.536242	18	32.6834	1.28494	20	31.1246	0.755181	20	33.7026	1003	116.952	5.89697
P19474	E3 ubiquitin-protein ligase TRIM21 OS=Homo sapiens GN=TRIM21 PE=1 SV=1 - [RO52_HUMAN]	100.248	34.95	2	13	13	34	3.74243e+08	0.781786	9	10.1353	0.755294	8	4.64035	0.616757	8	4.34275	475	54.1351	6.37939
A8K4Z4	cDNA FLJ75549, highly similar to Homo sapiens ribosomal protein, large, P0 (RPLP0), transcript variant 1, mRNA OS=Homo sapiens PE=2 SV=1 - [A8K4Z4_HUMAN]	100.171	47.63	19	12	12	32	6.44085e+08	0.572402	13	20.88	1.31196	12	10.1241	0.777439	13	37.2874	317	34.2178	5.97314
Q6N021	Methylcytosine dioxygenase TET2 OS=Homo sapiens GN=TET2 PE=1 SV=3 - [TET2_HUMAN]	99.4801	16.03	6	21	21	37	5.31442e+07	0.446704	18	37.8773	1.35564	19	25.4721	0.580068	18	39.7518	2002	223.671	7.98682
Q92841	Probable ATP-dependent RNA helicase DDX17 OS=Homo sapiens GN=DDX17 PE=1 SV=2 - [DDX17_HUMAN]	98.9503	32.1	5	14	20	37	2.80102e+08	0.846484	14	36.1368	0.823122	13	27.4125	0.693251	13	17.0726	729	80.222	8.26514
Q14789	Golgin subfamily B member 1 OS=Homo sapiens GN=GOLGB1 PE=1 SV=2 - [GOGB1_HUMAN]	98.6616	13.22	7	29	29	33	6.4397e+07	0.01	18	0	1	15	0	0.01	16	0	3259	375.79	4.99561
Q8WVW5	Putative uncharacterized protein (Fragment) OS=Homo sapiens PE=2 SV=1 - [Q8WVW5_HUMAN]	98.4648	41.05	93	5	10	34	7.29253e+08	0.570588	5	46.0274	1.0389	6	21.6486	0.701672	5	28.3409	363	40.4772	6.13818
B4DKX4	cDNA FLJ58014, highly similar to Homo sapiens programmed cell death 4, transcript variant 1, mRNA OS=Homo sapiens PE=2 SV=1 - [B4DKX4_HUMAN]	98.3414	41.54	10	15	15	37	2.64762e+08	0.496804	16	8.50239	0.883684	17	14.0606	0.443363	17	14.6705	455	50.1974	5.46533
A0A024R7W5	YTH domain family, member 3, isoform CRA_a OS=Homo sapiens GN=YTHDF3 PE=1 SV=1 - [A0A024R7W5_HUMAN]	96.6474	32.96	12	11	14	30	5.10731e+08	0.478885	9	49.1251	0.629538	10	65.2148	0.269854	8	91.6635	534	58.2752	9.23193
P0CW22	40S ribosomal protein S17-like OS=Homo sapiens GN=RPS17L PE=1 SV=1 - [RS17L_HUMAN]	95.6242	60.74	11	8	8	34	4.48723e+08	0.560725	15	28.0128	1.1263	15	9.17929	0.654001	17	38.882	135	15.5404	9.84717
O94906	Pre-mRNA-processing factor 6 OS=Homo sapiens GN=PRPF6 PE=1 SV=1 - [PRP6_HUMAN]	95.6111	21.25	1	16	17	31	8.67624e+07	0.309736	14	46.6139	1.36162	15	48.2687	0.502491	15	51.3277	941	106.858	8.25049
B4DMA2	cDNA FLJ54023, highly similar to Heat shock protein HSP 90-beta OS=Homo sapiens PE=2 SV=1 - [B4DMA2_HUMAN]	94.5922	28.57	19	8	18	33	2.81252e+08	0.920622	6	47.0717	0.555146	8	33.0431	0.545166	6	29.1461	686	79.1451	5.021
P39023	60S ribosomal protein L3 OS=Homo sapiens GN=RPL3 PE=1 SV=2 - [RL3_HUMAN]	93.5373	34	15	12	12	38	7.397e+08	0.571487	17	19.1435	1.24121	18	11.3586	0.697508	18	16.6057	403	46.0798	10.1841
Q05CK9	SYNCRIP protein (Fragment) OS=Homo sapiens GN=SYNCRIP PE=2 SV=1 - [Q05CK9_HUMAN]	93.4697	47.9	7	12	17	34	1.29822e+08	0.687014	10	39.2344	1.01411	10	29.0826	0.650938	13	24.4417	453	50.6189	6.7124
E7EU96	Casein kinase II subunit alpha OS=Homo sapiens GN=CSNK2A1 PE=1 SV=1 - [E7EU96_HUMAN]	92.7664	50.13	15	14	16	34	2.84049e+08	2.22415	14	21.5658	0.247795	16	25.4549	0.565117	14	12.4585	385	45.2819	7.94287
H6VRF8	Keratin 1 OS=Homo sapiens GN=KRT1 PE=3 SV=1 - [H6VRF8_HUMAN]	92.5501	41.15	7	17	19	29	3.5532e+08	0.01	7	0	1	7	0	0.01	7	0	644	66.013	8.11865
M0R0F0	40S ribosomal protein S5 (Fragment) OS=Homo sapiens GN=RPS5 PE=1 SV=1 - [M0R0F0_HUMAN]	92.3419	38.5	5	8	8	28	2.54512e+09	0.566351	13	15.5541	1.19407	12	7.63638	0.681844	13	11.8353	200	22.3768	9.5542
P16989	Y-box-binding protein 3 OS=Homo sapiens GN=YBX3 PE=1 SV=4 - [YBOX3_HUMAN]	92.0707	41.4	8	5	9	28	2.30658e+08	0.488827	4	107.044	0.937696	4	11.0597	0.425518	4	13453	372	40.066	9.77393
O15084	Serine/threonine-protein phosphatase 6 regulatory ankyrin repeat subunit A OS=Homo sapiens GN=ANKRD28 PE=1 SV=5 - [ANR28_HUMAN]	90.2101	28.02	8	19	19	36	6.92198e+07	0.524228	19	22.3301	1.57935	19	27.4636	0.836306	20	25.5751	1053	112.894	6.25244
Q8IZH2	5'-3' exoribonuclease 1 OS=Homo sapiens GN=XRN1 PE=1 SV=1 - [XRN1_HUMAN]	90.1244	19.7	5	25	25	34	1.28269e+08	11.9218	11	72.9971	0.0330568	9	470.719	0.104595	9	2360.08	1706	193.985	7.21045
Q5W0B1	RING finger protein 219 OS=Homo sapiens GN=RNF219 PE=1 SV=1 - [RN219_HUMAN]	89.8904	22.04	1	14	14	32	1.40276e+08	0.550981	10	45.4824	1.4147	11	27.7491	0.887757	12	29.4726	726	81.0657	5.71924
Q9BQG0	Myb-binding protein 1A OS=Homo sapiens GN=MYBBP1A PE=1 SV=2 - [MBB1A_HUMAN]	89.8434	16.34	6	18	18	34	9.62484e+07	0.500387	12	43.613	1.2083	12	29.6239	0.590433	15	57.3215	1328	148.762	9.27588
B3KX19	cDNA FLJ44500 fis, clone UTERU3000828, highly similar to 116 kDa U5 small nuclear ribonucleoprotein component OS=Homo sapiens PE=2 SV=1 - [B3KX19_HUMAN]	89.6677	30.98	9	21	21	40	1.43456e+08	0.328521	24	46.6754	1.47379	22	54.0396	0.516521	21	32.5688	962	108.142	4.99561
P62906	60S ribosomal protein L10a OS=Homo sapiens GN=RPL10A PE=1 SV=2 - [RL10A_HUMAN]	89.5141	39.63	3	10	10	35	485245600	0.644463	14	17.02	1.25757	14	8.97168	0.804204	15	23.2334	217	24.8155	9.93506
Q9Y657	Spindlin-1 OS=Homo sapiens GN=SPIN1 PE=1 SV=3 - [SPIN1_HUMAN]	89.3787	53.44	1	8	10	35	3.81357e+08	0.729089	13	57.921	1.08355	12	25.6183	0.746563	12	47.8291	262	29.5818	6.96143
P54652	Heat shock-related 70 kDa protein 2 OS=Homo sapiens GN=HSPA2 PE=1 SV=1 - [HSP72_HUMAN]	89.2874	15.65	2	2	10	33	9.3611e+08	0.190523	2	1.39924e+06	0.354246	2	310.934	0.248209	3	111.742	639	69.9779	5.74463
P11021	78 kDa glucose-regulated protein OS=Homo sapiens GN=HSPA5 PE=1 SV=2 - [GRP78_HUMAN]	89.0673	21.87	2	8	10	27	6.02025e+08	0.731518	9	30.4266	0.989939	8	5.06725	0.572496	8	87.6344	654	72.2884	5.16064
E9PMI6	Methylosome subunit pICln OS=Homo sapiens GN=CLNS1A PE=1 SV=1 - [E9PMI6_HUMAN]	88.031	77.84	7	8	8	32	4.48162e+08	0.616138	9	13.401	1.11704	9	6.38919	0.708985	9	5.78686	167	18.2477	4.41162
Q05D20	THRAP3 protein (Fragment) OS=Homo sapiens GN=THRAP3 PE=2 SV=1 - [Q05D20_HUMAN]	87.9234	25.74	4	2	7	24	378293455	0.466054	3	3.83758	1.54982	3	18.5692	0.697716	3	8.98798	373	41.589	11.5903
Q9BU08	Putative uncharacterized protein (Fragment) OS=Homo sapiens PE=2 SV=1 - [Q9BU08_HUMAN]	87.6947	36.73	16	13	14	35	1.56476e+08	0.73466	14	44.346	0.973178	15	37.8196	0.66621	14	20.7738	539	59.4307	5.65576
B4DLR3	cDNA FLJ54020, highly similar to Heterogeneous nuclear ribonucleoprotein U OS=Homo sapiens PE=2 SV=1 - [B4DLR3_HUMAN]	87.309	22.58	7	14	14	31	4.22998e+08	0.590636	14	17.5094	1.31351	14	11.3789	0.740471	15	29.9004	784	86.8064	6.43018
E3W994	CLIP-associating protein 2 OS=Homo sapiens GN=CLASP2 PE=1 SV=2 - [E3W994_HUMAN]	87.2962	20.27	32	19	19	32	1.45067e+08	0.411363	13	62.4217	1.50823	15	33.0534	0.699093	14	49.7446	1273	138.778	8.33838
Q96P47	Arf-GAP with GTPase, ANK repeat and PH domain-containing protein 3 OS=Homo sapiens GN=AGAP3 PE=1 SV=2 - [AGAP3_HUMAN]	87.2942	29.6	15	16	18	28	6.32336e+08	28.7966	5	33.341	0.01	4	0	0.01	4	0	875	94.9853	7.97217
P24534	Elongation factor 1-beta OS=Homo sapiens GN=EEF1B2 PE=1 SV=3 - [EF1B_HUMAN]	87.0516	54.67	5	7	9	25	520308944	0.56214	9	37.7949	1.62806	10	39.943	0.940809	10	17.052	225	24.7483	4.66553
Q9Y4E8	Ubiquitin carboxyl-terminal hydrolase 15 OS=Homo sapiens GN=USP15 PE=1 SV=3 - [UBP15_HUMAN]	86.9779	19.47	8	16	16	33	53332216	0.638941	16	48.0912	1.15384	16	29.7084	0.94666	16	29.8278	981	112.348	5.22412
B4DRS4	cDNA FLJ60139, highly similar to Homo sapiens HIV TAT specific factor 1 (HTATSF1), mRNA OS=Homo sapiens PE=2 SV=1 - [B4DRS4_HUMAN]	86.2096	22.05	7	13	13	32	1.29137e+08	0.440345	15	48.414	1.53947	14	34.7693	0.593742	15	28.1989	721	81.9719	4.42432
P55060	Exportin-2 OS=Homo sapiens GN=CSE1L PE=1 SV=3 - [XPO2_HUMAN]	85.9718	22.14	6	19	19	35	1.68814e+08	2.33927	12	35.0652	0.625624	14	32.5557	1.23718	14	44.6427	971	110.346	5.77002
P23381	Tryptophan--tRNA ligase, cytoplasmic OS=Homo sapiens GN=WARS PE=1 SV=2 - [SYWC_HUMAN]	85.9089	42.46	17	13	13	30	1.30925e+08	0.59226	11	32.889	0.911543	10	26.0225	0.58446	12	29.1883	471	53.1316	6.22705
Q15459	Splicing factor 3A subunit 1 OS=Homo sapiens GN=SF3A1 PE=1 SV=1 - [SF3A1_HUMAN]	85.6494	27.24	4	16	16	34	1.53778e+08	0.226395	16	56.4957	1.6067	16	19.4214	0.438092	16	25.7926	793	88.8305	5.22412
Q6P392	PPIL4 protein (Fragment) OS=Homo sapiens GN=PPIL4 PE=2 SV=1 - [Q6P392_HUMAN]	85.5643	40.32	7	12	12	32	1.68868e+08	0.451394	18	37.2747	1.41181	18	37.0652	0.631648	19	49.3349	434	49.9909	5.14795
A9X7H1	Eukaryotic translation elongation factor 1 alpha (Fragment) OS=Homo sapiens PE=2 SV=1 - [A9X7H1_HUMAN]	84.8493	38.98	1	1	6	36	9.22936e+08										177	19.3659	7.28369
Q92896	Golgi apparatus protein 1 OS=Homo sapiens GN=GLG1 PE=1 SV=2 - [GSLG1_HUMAN]	84.7674	17.64	6	16	16	28	139610129	0.215573	16	52.5244	0.664941	15	25.3811	0.129596	14	44.275	1179	134.464	6.90283
Q8N680	Zinc finger and BTB domain-containing protein 2 OS=Homo sapiens GN=ZBTB2 PE=1 SV=1 - [ZBTB2_HUMAN]	84.7215	25.88	2	8	8	27	8.28765e+07	1.1162	13	29.8208	0.801593	13	16.7723	0.825793	13	27.3996	514	57.3003	6.1001
Q53GA7	Tubulin alpha 6 variant (Fragment) OS=Homo sapiens PE=2 SV=1 - [Q53GA7_HUMAN]	84.4451	38.98	28	4	12	27	1.92875e+08	1.30779	6	25.6818	0.613168	6	22.5291	0.642199	7	23.5173	449	49.7914	5.13525
Q6PKG0	La-related protein 1 OS=Homo sapiens GN=LARP1 PE=1 SV=2 - [LARP1_HUMAN]	84.0989	21.81	10	16	16	33	1.3371e+08	0.428386	14	34.6577	1.62122	10	22.614	0.599978	11	18.1773	1096	123.434	8.82178
H7C3U4	E3 ubiquitin-protein ligase MYCBP2 (Fragment) OS=Homo sapiens GN=MYCBP2 PE=1 SV=1 - [H7C3U4_HUMAN]	83.905	33.93	2	1	27	30	2.47502e+08										1061	117.825	6.82959
P62263	40S ribosomal protein S14 OS=Homo sapiens GN=RPS14 PE=1 SV=3 - [RS14_HUMAN]	83.7646	38.41	4	7	7	30	5.92795e+08	0.435874	12	58.5162	1.17464	12	21.4837	0.541324	13	40.832	151	16.2625	10.0522
B3KX11	T-complex protein 1 subunit gamma OS=Homo sapiens PE=2 SV=1 - [B3KX11_HUMAN]	83.0815	32.76	13	14	14	33	1.43654e+08	0.638415	13	11.1001	0.98239	13	18.5402	0.652568	14	19.6272	522	57.909	6.93213
B2R5U1	cDNA, FLJ92620, highly similar to Homo sapiens staphylococcal nuclease domain containing 1 (SND1),mRNA OS=Homo sapiens PE=2 SV=1 - [B2R5U1_HUMAN]	82.9084	27.68	7	17	17	31	4.87561e+07	0.407839	14	92.8478	1	12	9.93389	0.336896	12	86.9893	885	99.6093	6.96143
Q8NCE2	Myotubularin-related protein 14 OS=Homo sapiens GN=MTMR14 PE=1 SV=2 - [MTMRE_HUMAN]	82.8305	31.54	9	15	15	29	2.20249e+08	0.606995	15	35.4118	1.18644	14	24.3567	0.755975	16	22.9017	650	72.1578	6.23975
O43290	U4/U6.U5 tri-snRNP-associated protein 1 OS=Homo sapiens GN=SART1 PE=1 SV=1 - [SNUT1_HUMAN]	82.3117	21.75	5	12	12	29	9.2832e+07	0.312935	13	46.2075	1.50479	13	28.4619	0.470901	13	54.9747	800	90.2003	6.12549
Q9P219	Protein Daple OS=Homo sapiens GN=CCDC88C PE=1 SV=3 - [DAPLE_HUMAN]	82.2707	14.64	5	22	22	35	3.44388e+07	0.682218	14	61.5719	1.61832	14	80.7677	0.744162	17	42.4597	2028	228.091	6.22705
Q9UMS4	Pre-mRNA-processing factor 19 OS=Homo sapiens GN=PRPF19 PE=1 SV=1 - [PRP19_HUMAN]	81.9046	41.07	5	12	12	28	3.40347e+08	0.373272	15	38.6553	1.39996	15	16.9233	0.531611	16	30.5047	504	55.1463	6.60986
B4DDB5	cDNA FLJ54284, highly similar to Transcription initiation factor IIF alpha subunit (EC 2.7.11.1) OS=Homo sapiens PE=2 SV=1 - [B4DDB5_HUMAN]	81.698	25.78	1	1	11	25	1.74727e+09										415	46.352	5.89697
P23246	Splicing factor, proline- and glutamine-rich OS=Homo sapiens GN=SFPQ PE=1 SV=2 - [SFPQ_HUMAN]	80.9674	22.07	6	11	12	29	3.03288e+08	0.632048	13	31.5481	1.08047	14	12.2664	0.646214	13	31.7721	707	76.1016	9.43701
A0A024R1T4	Trinucleotide repeat containing 6B, isoform CRA_b OS=Homo sapiens GN=TNRC6B PE=4 SV=1 - [A0A024R1T4_HUMAN]	80.9148	10.02	6	10	10	26	3.54429e+07	0.521072	10	49.0811	1.49707	10	35.0959	0.760347	10	25.1766	1527	162.068	6.52197
P25398	40S ribosomal protein S12 OS=Homo sapiens GN=RPS12 PE=1 SV=3 - [RS12_HUMAN]	80.7785	47.73	1	6	6	30	8.8339e+08	0.575085	12	5.02724	1.14723	13	17.2177	0.666389	12	5.65175	132	14.5055	7.21045
O00425	Insulin-like growth factor 2 mRNA-binding protein 3 OS=Homo sapiens GN=IGF2BP3 PE=1 SV=2 - [IF2B3_HUMAN]	80.3346	26.94	2	9	12	30	2.42449e+08	0.541355	7	29.6238	1.19577	8	25.7811	0.667884	8	19.2196	579	63.6656	8.86572
E7EPN9	Protein PRRC2C OS=Homo sapiens GN=PRRC2C PE=1 SV=1 - [E7EPN9_HUMAN]	79.7538	11.21	7	22	22	36	7.50184e+07	0.337315	13	46.7978	1.03642	16	7.08185	0.420091	17	58.339	2819	308.589	9.0708
J3QLE5	Small nuclear ribonucleoprotein-associated protein N (Fragment) OS=Homo sapiens GN=SNRPN PE=4 SV=1 - [J3QLE5_HUMAN]	79.6294	34.32	13	6	6	29	9.08476e+08	0.49461	10	115.229	1.25014	10	100.65	0.677621	10	69.3941	169	17.5353	9.99365
P06748	Nucleophosmin OS=Homo sapiens GN=NPM1 PE=1 SV=2 - [NPM_HUMAN]	79.3284	36.39	9	9	9	30	8.5842e+08	0.419926	13	33.2263	1.30845	15	19.1301	0.601714	13	18.6864	294	32.5548	4.77979
A8KA74	cDNA FLJ76065 OS=Homo sapiens PE=2 SV=1 - [A8KA74_HUMAN]	78.6289	22.87	5	17	17	32	1.16646e+08	0.389947	16	29.9292	1.47536	15	20.4255	0.652457	15	11.8598	857	97.6093	7.69385
P62753	40S ribosomal protein S6 OS=Homo sapiens GN=RPS6 PE=1 SV=1 - [RS6_HUMAN]	77.7209	37.75	6	11	11	28	1.57627e+09	0.486695	15	12.8895	1.15075	15	10.7801	0.578021	16	19.3522	249	28.663	10.8433
P09661	U2 small nuclear ribonucleoprotein A' OS=Homo sapiens GN=SNRPA1 PE=1 SV=2 - [RU2A_HUMAN]	77.2991	35.69	9	10	10	26	2.82387e+08	0.365285	13	38.234	1.31675	12	26.7848	0.499443	12	24.8238	255	28.3981	8.6167
A8K525	cDNA FLJ76817, highly similar to Homo sapiens non-POU domain containing, octamer-binding (NONO), mRNA OS=Homo sapiens PE=2 SV=1 - [A8K525_HUMAN]	77.2637	31.63	6	10	11	28	2.44529e+08	0.582456	11	5.33797	1.25086	11	31.7365	0.79517	12	24.3454	471	54.2534	9.20264
P32969	60S ribosomal protein L9 OS=Homo sapiens GN=RPL9 PE=1 SV=1 - [RL9_HUMAN]	77.1329	47.4	8	7	7	26	2.37122e+08	0.667436	10	47.148	1.19193	10	14.2413	0.783988	12	27.7533	192	21.8498	9.94971
B4DNG2	cDNA FLJ59357, highly similar to Probable ATP-dependent RNA helicase DDX5 (EC 3.6.1.-) OS=Homo sapiens PE=2 SV=1 - [B4DNG2_HUMAN]	76.8686	30.15	14	9	15	31	273607567	0.761227	10	13.6232	0.844192	10	5.52576	0.649745	10	11.9764	544	61.4779	8.85107
P62979	Ubiquitin-40S ribosomal protein S27a OS=Homo sapiens GN=RPS27A PE=1 SV=2 - [RS27A_HUMAN]	76.7344	54.49	43	7	7	38	6.21877e+08	1.29361	8	26.2394	1.13801	8	7.191	1.47857	10	22.2413	156	17.9535	9.64209
A0A0A0MSX9	Isoleucine--tRNA ligase, cytoplasmic OS=Homo sapiens GN=IARS PE=1 SV=1 - [A0A0A0MSX9_HUMAN]	76.2306	15.78	12	17	17	28	5.87922e+07	0.704633	12	36.2732	1.17929	10	26.586	0.830091	11	49.6383	1242	142.198	6.0874
A0A024R652	Methylenetetrahydrofolate dehydrogenase (NADP+ dependent) 1, methenyltetrahydrofolate cyclohydrolase, formyltetrahydrofolate synthetase, isoform CRA_a OS=Homo sapiens GN=MTHFD1 PE=3 SV=1 - [A0A024R652_HUMAN]	75.8817	22.35	5	16	16	29	7.88347e+07	0.682324	14	62.8777	1.13097	14	20.1499	0.870124	14	40.6112	935	101.467	7.18115
P19784	Casein kinase II subunit alpha' OS=Homo sapiens GN=CSNK2A2 PE=1 SV=1 - [CSK22_HUMAN]	75.6945	53.71	8	12	14	28	312932052	6.10954	11	65.1357	0.0773465	11	90.5271	0.398398	10	131.84	350	41.1871	8.55811
P46777	60S ribosomal protein L5 OS=Homo sapiens GN=RPL5 PE=1 SV=3 - [RL5_HUMAN]	75.517	35.35	6	9	9	30	4.20472e+08	0.60091	15	36.2013	1.25247	14	23.7123	0.742915	13	36.8367	297	34.3407	9.71533
P04632	Calpain small subunit 1 OS=Homo sapiens GN=CAPNS1 PE=1 SV=1 - [CPNS1_HUMAN]	75.3004	39.93	11	9	9	27	4.31743e+08	4.86037	11	32.5866	0.660089	11	10.4256	3.52225	11	36.3334	268	28.2977	5.19873
Q5VT06	Centrosome-associated protein 350 OS=Homo sapiens GN=CEP350 PE=1 SV=1 - [CE350_HUMAN]	75.2649	11.32	8	23	23	32	1.0372e+08	6.15426	10	56.0587	0.0713158	8	255.405	0.765663	8	56088.6	3117	350.716	6.32861
A0A087X0M4	Kanadaptin OS=Homo sapiens GN=SLC4A1AP PE=1 SV=1 - [A0A087X0M4_HUMAN]	75.0323	29.78	5	16	16	30	2.00393e+08	0.354057	18	29.6995	1.25079	18	25.5177	0.420158	18	20.5445	742	82.839	5.09717
Q13200	26S proteasome non-ATPase regulatory subunit 2 OS=Homo sapiens GN=PSMD2 PE=1 SV=3 - [PSMD2_HUMAN]	73.7103	18.94	9	13	13	32	6.62197e+07	0.981852	13	25.6439	0.989603	13	29.2121	0.961689	13	19.6626	908	100.136	5.19873
Q2NL82	Pre-rRNA-processing protein TSR1 homolog OS=Homo sapiens GN=TSR1 PE=1 SV=1 - [TSR1_HUMAN]	73.4902	23.51	3	13	13	25	2.34319e+08	0.4634	15	32.1628	1.04229	15	28.8541	0.59148	15	30.7307	804	91.7519	7.41553
P26373	60S ribosomal protein L13 OS=Homo sapiens GN=RPL13 PE=1 SV=4 - [RL13_HUMAN]	73.1646	36.02	8	8	8	26	3.14899e+08	0.530718	8	20.5478	1.22921	8	13.3634	0.6447	9	33.3084	211	24.2465	11.6489
Q9Y6M1	Insulin-like growth factor 2 mRNA-binding protein 2 OS=Homo sapiens GN=IGF2BP2 PE=1 SV=2 - [IF2B2_HUMAN]	72.7122	22.54	3	9	11	29	1.85118e+08	0.581514	8	15.2608	1.15411	8	34.0294	0.626324	8	24.5867	599	66.0806	8.45557
P62280	40S ribosomal protein S11 OS=Homo sapiens GN=RPS11 PE=1 SV=3 - [RS11_HUMAN]	72.6552	46.2	3	9	9	35	9.95004e+08	0.576382	17	16.582	1.13137	17	13.4043	0.637797	17	9.49813	158	18.419	10.3013
A0A087X1W2	Protein arginine N-methyltransferase 1 OS=Homo sapiens GN=PRMT1 PE=1 SV=1 - [A0A087X1W2_HUMAN]	72.2425	38.25	3	1	9	23	1.60577e+08										285	32.672	5.68115
B4DKS8	cDNA FLJ57121, highly similar to Heterogeneous nuclear ribonucleoprotein F OS=Homo sapiens PE=2 SV=1 - [B4DKS8_HUMAN]	72.1862	35.21	2	5	7	23	3.81278e+08	0.640124	6	16.3518	1.38612	5	11.453	0.919558	6	24.8506	338	37.2318	6.04932
P26640	Valine--tRNA ligase OS=Homo sapiens GN=VARS PE=1 SV=4 - [SYVC_HUMAN]	71.5059	18.2	5	18	18	31	8.31955e+07	0.668742	14	35.2362	1.51573	14	16.1631	0.928522	14	18.195	1264	140.387	7.59131
Q96N67	Dedicator of cytokinesis protein 7 OS=Homo sapiens GN=DOCK7 PE=1 SV=4 - [DOCK7_HUMAN]	71.3257	11.45	7	20	20	30	3.62012e+07	0.445167	15	68.3825	1.9327	13	51.2508	1.16741	17	37.1163	2140	242.407	6.80029
E7EQV9	Ribosomal protein L15 (Fragment) OS=Homo sapiens GN=RPL15 PE=1 SV=1 - [E7EQV9_HUMAN]	71.1124	45.4	9	8	8	33	5.23653e+08	0.559883	13	21.3148	1.20246	13	9.67048	0.64794	13	25.4905	174	20.4971	11.2827
Q53G74	Ribosomal protein L4 variant (Fragment) OS=Homo sapiens PE=2 SV=1 - [Q53G74_HUMAN]	70.3885	24.59	1	1	10	27	5.56322e+08	0.01	1		1	1		0.01	1		427	47.6885	11.0044
Q02878	60S ribosomal protein L6 OS=Homo sapiens GN=RPL6 PE=1 SV=3 - [RL6_HUMAN]	69.4748	42.36	12	12	12	30	4.50516e+08	0.539304	13	11.9109	1.25157	12	8.12679	0.650886	14	8.6875	288	32.7076	10.5796
Q5JR04	Mov10, Moloney leukemia virus 10, homolog (Mouse), isoform CRA_a OS=Homo sapiens GN=MOV10 PE=1 SV=1 - [Q5JR04_HUMAN]	69.2792	19.01	5	14	14	25	1.25442e+08	0.473024	11	48.5683	1.28562	10	24.2858	0.67292	10	43.3156	947	107.142	8.79248
G3V1A4	Cofilin 1 (Non-muscle), isoform CRA_a OS=Homo sapiens GN=CFL1 PE=1 SV=1 - [G3V1A4_HUMAN]	69.1107	54.36	9	7	7	20	1.06329e+08	0.725626	8	25.1847	1.09448	8	27.8145	0.82501	9	40.7101	149	16.8008	8.35303
B2R6U8	cDNA, FLJ93125, highly similar to Homo sapiens cleavage and polyadenylation specific factor 5, 25 kDa(CPSF5), mRNA OS=Homo sapiens PE=2 SV=1 - [B2R6U8_HUMAN]	69.0195	42.73	5	10	10	25	3.67012e+08	0.265517	11	17.4027	1.088	12	24.4724	0.311562	11	13.0189	227	26.1987	8.82178
P13010	X-ray repair cross-complementing protein 5 OS=Homo sapiens GN=XRCC5 PE=1 SV=3 - [XRCC5_HUMAN]	68.9836	25.82	5	16	17	35	1.01261e+08	0.610059	15	15.3339	1.06829	14	29.3307	0.611742	15	42.2237	732	82.6523	5.80811
O14654	Insulin receptor substrate 4 OS=Homo sapiens GN=IRS4 PE=1 SV=1 - [IRS4_HUMAN]	68.4847	19.09	2	17	17	28	9.09338e+07	2.39881	14	43.0955	0.193961	13	43.3121	0.33192	14	83.8828	1257	133.685	8.44092
P62316	Small nuclear ribonucleoprotein Sm D2 OS=Homo sapiens GN=SNRPD2 PE=1 SV=1 - [SMD2_HUMAN]	67.6686	55.93	3	7	7	23	3.07406e+08	0.324913	8	63.5173	1.28883	8	22.6595	0.608864	8	30.0014	118	13.5182	9.90576
A0A087WYU2	UPF0585 protein C16orf13 OS=Homo sapiens GN=C16orf13 PE=1 SV=1 - [A0A087WYU2_HUMAN]	67.3806	51.63	8	8	8	25	2.85685e+08	0.531875	9	18.9005	1.01259	9	19.3597	0.608474	10	23.6687	184	20.4154	6.771
P30041	Peroxiredoxin-6 OS=Homo sapiens GN=PRDX6 PE=1 SV=3 - [PRDX6_HUMAN]	67.3754	50.45	3	10	10	29	1.69756e+08	0.447992	11	29.0776	1.32619	10	17.2442	0.600693	11	10.3406	224	25.0192	6.37939
E7ETK0	40S ribosomal protein S24 OS=Homo sapiens GN=RPS24 PE=1 SV=1 - [E7ETK0_HUMAN]	67.3504	29.77	3	4	4	23	6.53206e+08	0.524711	6	18.7259	1.04981	5	14.9002	0.563876	8	4.2495	131	15.1873	10.8872
B9EGQ5	Protein Wiz OS=Homo sapiens GN=WIZ PE=1 SV=1 - [B9EGQ5_HUMAN]	67.3197	23.44	4	13	13	29	6.27332e+07	0.513162	14	76.5842	1.23233	13	19.7356	0.641083	13	22.6032	832	88.9994	9.48096
Q96JZ5	SM-11044 binding protein, isoform CRA_b OS=Homo sapiens GN=SMBP PE=2 SV=1 - [Q96JZ5_HUMAN]	67.2877	18.17	7	9	9	24	3.58496e+08	0.189286	13	32.456	0.951093	9	8.08122	0.109417	9	125.315	545	62.8994	7.54736
O75822	Eukaryotic translation initiation factor 3 subunit J OS=Homo sapiens GN=EIF3J PE=1 SV=2 - [EIF3J_HUMAN]	67.0698	38.76	3	10	10	22	659702238	0.593007	10	29.8435	1.22609	11	17.3226	0.709269	10	20.3408	258	29.0445	4.83057
P55795	Heterogeneous nuclear ribonucleoprotein H2 OS=Homo sapiens GN=HNRNPH2 PE=1 SV=1 - [HNRH2_HUMAN]	65.714	24.28	3	3	8	26	4.90414e+08	0.691321	4	30.1357	1.30022	4	11.6826	0.898869	4	19.3102	449	49.2323	6.30322
A0A087WXM6	60S ribosomal protein L17 (Fragment) OS=Homo sapiens GN=RPL17 PE=3 SV=1 - [A0A087WXM6_HUMAN]	65.6878	52.07	14	9	9	25	5.46826e+08	0.617671	11	14.3538	1.21706	11	14.445	0.754533	11	18.8502	169	19.5732	10.0376
P41091	Eukaryotic translation initiation factor 2 subunit 3 OS=Homo sapiens GN=EIF2S3 PE=1 SV=3 - [IF2G_HUMAN]	65.509	40.25	7	14	14	25	1.71273e+08	0.686083	15	19.0736	1.07998	15	13.0972	0.701502	16	15.9235	472	51.0772	8.39697
I3L397	Eukaryotic translation initiation factor 5A (Fragment) OS=Homo sapiens GN=EIF5A PE=1 SV=5 - [I3L397_HUMAN]	65.1392	49.66	8	7	7	24	4.00287e+08	0.532949	9	28.6806	1.34638	9	12.7781	0.747555	10	7.38177	147	16.108	4.99561
Q08945	FACT complex subunit SSRP1 OS=Homo sapiens GN=SSRP1 PE=1 SV=1 - [SSRP1_HUMAN]	64.7686	23.7	4	13	13	25	1.03353e+08	0.673841	9	13.4014	1.28899	11	15.706	0.82247	9	18.5053	709	81.0244	6.87354
F8WJN3	Cleavage and polyadenylation-specificity factor subunit 6 OS=Homo sapiens GN=CPSF6 PE=1 SV=1 - [F8WJN3_HUMAN]	64.4239	27.41	4	10	10	23	3.51844e+08	0.268312	9	18.2915	1.23191	9	16.2007	0.333609	10	20.1637	478	52.2378	6.43018
Q9Y617	Phosphoserine aminotransferase OS=Homo sapiens GN=PSAT1 PE=1 SV=2 - [SERC_HUMAN]	64.3154	37.57	5	13	13	24	1.01416e+08	0.533698	11	30.5648	1.37913	12	9.63017	0.701087	11	35.4949	370	40.3968	7.66455
D3DQV9	Eukaryotic translation initiation factor 4 gamma 2 (Fragment) OS=Homo sapiens GN=EIF4G2 PE=1 SV=1 - [D3DQV9_HUMAN]	64.0363	15.77	12	12	12	24	6.32734e+07	0.554325	8	16.3176	0.949515	9	12.6183	0.497543	9	34.5606	907	102.265	7.13721
Q9Y2H1	Serine/threonine-protein kinase 38-like OS=Homo sapiens GN=STK38L PE=1 SV=3 - [ST38L_HUMAN]	63.6758	22.63	9	7	10	30	1.48273e+08	0.483788	5	11.4684	0.952793	5	13.4495	0.504516	5	17.4885	464	53.9684	6.81494
Q14558	Phosphoribosyl pyrophosphate synthase-associated protein 1 OS=Homo sapiens GN=PRPSAP1 PE=1 SV=2 - [KPRA_HUMAN]	63.5557	37.36	6	7	9	23	1.23412e+08	0.573021	6	21.3091	0.826457	6	31.8819	0.433263	6	40.5263	356	39.3686	7.1958
Q96SB4	SRSF protein kinase 1 OS=Homo sapiens GN=SRPK1 PE=1 SV=2 - [SRPK1_HUMAN]	63.5139	18.47	14	7	9	21	3.90131e+07	0.515837	6	46.2592	1.10752	7	30.7778	0.67006	6	19.2215	655	74.2784	6.16357
P22626	Heterogeneous nuclear ribonucleoproteins A2/B1 OS=Homo sapiens GN=HNRNPA2B1 PE=1 SV=2 - [ROA2_HUMAN]	62.8131	41.36	5	12	14	26	2.22062e+08	0.39467	9	16.9898	1.30597	8	23.8128	0.481744	9	47.8728	353	37.4067	8.95361
B3KY11	cDNA FLJ46571 fis, clone THYMU3041428, highly similar to Probable ATP-dependent RNA helicase DDX23 (EC 3.6.1.-) OS=Homo sapiens PE=2 SV=1 - [B3KY11_HUMAN]	62.4861	16.13	5	11	11	24	7.19712e+07	0.350329	9	12.6704	1.30063	8	11.5688	0.495191	10	30.6285	800	93.1767	9.49561
Q59ET3	Chaperonin containing TCP1, subunit 6A isoform a variant (Fragment) OS=Homo sapiens PE=2 SV=1 - [Q59ET3_HUMAN]	62.0223	29.3	8	12	12	24	1.58081e+08	0.695362	11	17.9906	1.10557	11	22.2572	0.684597	11	35.1619	529	57.7255	6.66846
P07814	Bifunctional glutamate/proline--tRNA ligase OS=Homo sapiens GN=EPRS PE=1 SV=5 - [SYEP_HUMAN]	61.4392	15.61	7	15	15	23	4.39992e+07	0.861534	10	36.0093	1.14076	10	6.861	0.994977	13	33.2354	1512	170.483	7.32764
Q53HV2	Chaperonin containing TCP1, subunit 7 (Eta) variant (Fragment) OS=Homo sapiens PE=2 SV=1 - [Q53HV2_HUMAN]	61.3287	33.33	8	12	12	26	1.03798e+08	0.709059	10	13.1757	0.989454	10	26.7065	0.773561	10	28.449	543	59.3029	7.6499
Q9BTQ7	Similar to ribosomal protein L23 (Fragment) OS=Homo sapiens PE=2 SV=1 - [Q9BTQ7_HUMAN]	61.0213	51.49	7	5	5	22	5.18813e+08	0.766165	9	27.5263	0.800776	6	20.7529	0.332604	6	150.109	134	14.1407	10.2573
Q06830	Peroxiredoxin-1 OS=Homo sapiens GN=PRDX1 PE=1 SV=1 - [PRDX1_HUMAN]	60.7359	56.28	4	7	9	22	3.60269e+08	0.76297	7	5.63983	1.12084	7	11.2788	0.803085	7	20.7788	199	22.0963	8.1333
B2R8E4	cDNA, FLJ93859, highly similar to Homo sapiens protein phosphatase 1A (formerly 2C), magnesium-dependent, alpha isoform (PPM1A), mRNA OS=Homo sapiens PE=2 SV=1 - [B2R8E4_HUMAN]	60.5533	24.87	7	4	7	22	1.65011e+08	0.467224	4	60.3793	1.07454	3	32.0797	0.548935	3	96.9732	382	42.4067	5.36377
A0A087X2G1	ATP-dependent RNA helicase DDX1 OS=Homo sapiens GN=DDX1 PE=1 SV=1 - [A0A087X2G1_HUMAN]	60.0167	18.97	4	9	9	20	5.62184e+07	0.649794	8	40.2574	0.75112	6	43.566	0.51198	8	92.3328	659	73.9284	7.75244
B5BU01	Eukaryotic translation initiation factor 2 beta OS=Homo sapiens GN=EIF2S2 PE=2 SV=1 - [B5BU01_HUMAN]	60.0164	26.43	5	8	8	23	1.52746e+08	0.623003	9	15.78	0.973068	8	11.1646	0.635341	8	24.3127	333	38.3064	5.93506
P60866	40S ribosomal protein S20 OS=Homo sapiens GN=RPS20 PE=1 SV=1 - [RS20_HUMAN]	59.9085	28.57	4	4	4	23	1.83315e+09	0.555447	5	3.33218	1.13297	5	8.0607	0.560765	6	20.0864	119	13.3643	9.93506
Q96F86	Enhancer of mRNA-decapping protein 3 OS=Homo sapiens GN=EDC3 PE=1 SV=1 - [EDC3_HUMAN]	58.9306	30.91	12	11	11	19	3.25689e+08	21.8276	4	27.7484	0.0506154	2	1797.09	0.136526	2	182514	508	56.0424	7.10791
A6H8X9	Centrosomal protein 170kDa OS=Homo sapiens GN=CEP170 PE=2 SV=1 - [A6H8X9_HUMAN]	58.7356	20.07	18	1	20	28	1.26517e+08										1460	161.34	7.00537
Q13617	Cullin-2 OS=Homo sapiens GN=CUL2 PE=1 SV=2 - [CUL2_HUMAN]	57.7204	25.37	5	16	17	21	1.17225e+08	1	7	0	100	7	0	100	7	0	745	86.9268	6.91748
Q0VGD6	HNRPR protein (Fragment) OS=Homo sapiens GN=HNRPR PE=2 SV=1 - [Q0VGD6_HUMAN]	57.5633	22.57	7	6	11	23	1.10654e+08	0.374075	5	93.3953	1.00388	5	0.57386	0.640644	5	109.362	607	67.8188	8.90967
Q6IPH7	RPL14 protein OS=Homo sapiens GN=RPL14 PE=1 SV=1 - [Q6IPH7_HUMAN]	56.4209	31.36	6	1	6	17	6.14794e+08	0.649727	1		1.43111	1		0.929832	1		220	23.7722	10.9312
B7Z6P1	cDNA FLJ53662, highly similar to Actin, alpha skeletal muscle OS=Homo sapiens PE=2 SV=1 - [B7Z6P1_HUMAN]	56.3281	27.99	52	2	7	21	4.01162e+08	0.720532	3	15.4629	0.893722	3	16.7748	0.550942	3	39.972	343	38.5541	5.37646
Q4W5L2	Alpha-synuclein (Fragment) OS=Homo sapiens GN=SNCA PE=3 SV=1 - [Q4W5L2_HUMAN]	56.093	60.78	8	5	6	19	2.21564e+08	0.550806	6	14.1178	0.60123	7	23.4735	0.291725	7	46.2876	102	10.1835	9.5249
Q8NC51	Plasminogen activator inhibitor 1 RNA-binding protein OS=Homo sapiens GN=SERBP1 PE=1 SV=2 - [PAIRB_HUMAN]	55.92	33.58	2	1	12	24	1.95934e+08										408	44.9385	8.646
G3V203	60S ribosomal protein L18 OS=Homo sapiens GN=RPL18 PE=1 SV=1 - [G3V203_HUMAN]	55.3531	31.71	10	5	5	19	4.24354e+08	0.548204	7	29.2587	1.21955	7	13.7061	0.66856	7	38.7195	164	18.7445	11.5903
O15020	Spectrin beta chain, non-erythrocytic 2 OS=Homo sapiens GN=SPTBN2 PE=1 SV=3 - [SPTN2_HUMAN]	55.2822	5.61	9	3	12	22	9.30216e+07	0.238149	1		3.13146	1		0.631148	2	25.1209	2390	271.157	6.11279
B2R959	cDNA, FLJ94229, highly similar to Homo sapiens heterogeneous nuclear ribonucleoprotein L (HNRPL),mRNA OS=Homo sapiens PE=2 SV=1 - [B2R959_HUMAN]	55.0555	27.78	10	10	10	21	5.37698e+07	0.615196	7	42.2656	0.873392	6	24.0428	0.515812	7	17.8395	558	60.2112	7.10791
B4E266	cDNA FLJ58466, highly similar to Leucyl-tRNA synthetase, cytoplasmic (EC 6.1.1.4) OS=Homo sapiens PE=2 SV=1 - [B4E266_HUMAN]	54.9735	10.44	13	10	10	22	3.30155e+07	0.870811	6	30.6865	1.08042	8	26.6802	0.863352	6	33.0767	1130	129.105	7.78174
P62854	40S ribosomal protein S26 OS=Homo sapiens GN=RPS26 PE=1 SV=3 - [RS26_HUMAN]	54.8617	44.35	5	4	4	24	1.19387e+09	0.368096	12	80.2234	1.06784	13	37.1635	0.496768	11	40.8539	115	13.0071	11.0044
M0R1A7	60S ribosomal protein L18a OS=Homo sapiens GN=RPL18A PE=1 SV=1 - [M0R1A7_HUMAN]	54.7986	40.14	12	6	6	20	336937783	0.56964	8	14.2523	1.19399	8	9.84183	0.697376	8	9.17846	147	17.4662	10.8872
Q9BXP5	Serrate RNA effector molecule homolog OS=Homo sapiens GN=SRRT PE=1 SV=1 - [SRRT_HUMAN]	54.6682	13.93	6	10	10	20	1.27237e+08	0.540874	7	10.8858	1.00278	7	13.5903	0.54238	7	22.6791	876	100.604	5.96045
B5BUB5	Autoantigen La (Fragment) OS=Homo sapiens GN=SSB PE=2 SV=1 - [B5BUB5_HUMAN]	54.5351	27.7	9	9	9	19	9.72745e+07	0.464663	9	27.4442	1.24837	9	14.4157	0.60257	9	42.7082	408	46.8382	7.12256
E5RI99	60S ribosomal protein L30 (Fragment) OS=Homo sapiens GN=RPL30 PE=1 SV=1 - [E5RI99_HUMAN]	54.4103	57.02	10	6	6	15	526446250	0.63345	4	19.9474	1.30897	4	1.64826	0.799936	4	12.8996	114	12.6476	9.5542
Q5SW79	Centrosomal protein of 170 kDa OS=Homo sapiens GN=CEP170 PE=1 SV=1 - [CE170_HUMAN]	54.1949	17.8	19	1	20	27	1.26517e+08	70.3574	1		0.0130632	1		0.919096	1		1584	175.187	7.10791
Q9H7S9	Zinc finger protein 703 OS=Homo sapiens GN=ZNF703 PE=1 SV=1 - [ZN703_HUMAN]	53.9373	38.81	2	9	10	20	3.56646e+08	0.01	9	0	1	9	0	0.01	9	0	590	58.1859	8.79248
P12268	Inosine-5'-monophosphate dehydrogenase 2 OS=Homo sapiens GN=IMPDH2 PE=1 SV=2 - [IMDH2_HUMAN]	53.5794	24.12	7	8	8	19	5.82536e+07	0.579128	9	24.0144	0.995395	8	9.707	0.557574	8	15.1448	514	55.7696	6.90283
O00461	Golgi integral membrane protein 4 OS=Homo sapiens GN=GOLIM4 PE=1 SV=1 - [GOLI4_HUMAN]	53.3193	20.4	2	11	11	23	1.62557e+08	0.240031	13	61.8367	0.531701	11	118.484	0.0611045	12	228.512	696	81.8313	4.76709
Q59H57	Fusion (Involved in t(12;16) in malignant liposarcoma) isoform a variant (Fragment) OS=Homo sapiens PE=2 SV=1 - [Q59H57_HUMAN]	53.2831	23	11	6	6	19	4.38508e+07	0.492892	7	8.68323	1.1261	6	9.42076	0.56713	6	24.1642	300	31.9743	9.5249
A0A0C4DFM1	Transmembrane 9 superfamily member 4 OS=Homo sapiens GN=TM9SF4 PE=1 SV=1 - [A0A0C4DFM1_HUMAN]	53.2308	20.16	8	10	11	18	1.94183e+08	0.01	8	0	1	8	0	0.01	8	0	625	72.4937	6.65381
Q9P1Y5	Calmodulin-regulated spectrin-associated protein 3 OS=Homo sapiens GN=CAMSAP3 PE=1 SV=2 - [CAMP3_HUMAN]	53.1703	18.25	4	14	14	20	8.03046e+07	0.358307	7	199.703	1.49231	8	72.8912	0.810997	8	60.7345	1249	134.666	8.35303
B4DY09	Interleukin enhancer-binding factor 2 OS=Homo sapiens GN=ILF2 PE=1 SV=1 - [B4DY09_HUMAN]	53.0191	36.36	6	8	8	16	1.67286e+08	0.482297	9	27.878	1.27542	9	26.2031	0.608574	9	32.6006	352	38.8862	4.94482
P38919	Eukaryotic initiation factor 4A-III OS=Homo sapiens GN=EIF4A3 PE=1 SV=4 - [IF4A3_HUMAN]	52.2003	17.27	2	5	8	22	3.44059e+08	0.390496	4	139.434	1.86179	4	59.1084	0.612791	5	64.2621	411	46.8412	6.72705
Q5JSZ5	Protein PRRC2B OS=Homo sapiens GN=PRRC2B PE=1 SV=2 - [PRC2B_HUMAN]	52.1528	10.09	5	12	12	20	4.96226e+07	0.264807	8	91.3461	1.32264	8	43.3044	0.569778	12	61.8581	2229	242.817	8.33838
P84090	Enhancer of rudimentary homolog OS=Homo sapiens GN=ERH PE=1 SV=1 - [ERH_HUMAN]	52.0088	36.54	2	4	4	19	1.4333e+08	0.33195	6	7.12021	1.70062	6	19.4788	0.486827	6	11.1486	104	12.251	5.92236
P62258	14-3-3 protein epsilon OS=Homo sapiens GN=YWHAE PE=1 SV=1 - [1433E_HUMAN]	51.9597	32.55	17	5	7	15	1.76767e+08	1.09229	5	10.0332	0.543819	5	16.577	0.606665	5	10.8645	255	29.1554	4.7417
P28066	Proteasome subunit alpha type-5 OS=Homo sapiens GN=PSMA5 PE=1 SV=3 - [PSA5_HUMAN]	50.7306	33.2	2	6	6	17	5.76825e+07	1.06147	9	37.5634	1.00894	9	10.2936	0.917375	10	76.2207	241	26.3942	4.79248
P78527	DNA-dependent protein kinase catalytic subunit OS=Homo sapiens GN=PRKDC PE=1 SV=3 - [PRKDC_HUMAN]	50.3443	5.06	3	17	17	24	2.58512e+07	0.61504	11	68.6147	1.17494	11	41.3998	0.750969	13	27.9306	4128	468.788	7.12256
G3V576	Heterogeneous nuclear ribonucleoproteins C1/C2 OS=Homo sapiens GN=HNRNPC PE=1 SV=1 - [G3V576_HUMAN]	50.2987	30.74	30	8	8	18	9.29418e+07	0.552149	7	28.0836	1.2491	7	11.5639	0.62762	8	11.361	231	25.2411	9.81787
E4W6B6	RPL27/NME2 fusion protein (Fragment) OS=Homo sapiens GN=RPL27 PE=2 SV=1 - [E4W6B6_HUMAN]	50.047	46.03	7	5	5	19	4.58608e+08	0.617859	9	20.8881	1.24401	9	19.9332	0.692997	8	14.1354	126	14.248	10.4624
B0AZS5	Kinesin-like protein OS=Homo sapiens PE=2 SV=1 - [B0AZS5_HUMAN]	50.0068	17.42	7	10	10	18	2.90335e+07	1.18354	8	17.6553	0.459253	7	43.4449	0.467783	7	32.3842	660	74.9821	6.40479
X1WI28	60S ribosomal protein L10 (Fragment) OS=Homo sapiens GN=RPL10 PE=1 SV=4 - [X1WI28_HUMAN]	49.574	40.3	11	3	7	19	2.4857e+08	0.633955	4	45.3536	1.06372	4	30.1622	0.786989	4	12.2686	201	23.0571	10.0083
Q5VU21	PAI-1 mRNA-binding protein variant OS=Homo sapiens PE=2 SV=1 - [Q5VU21_HUMAN]	49.2082	37.98	3	1	12	23	1.95934e+08										387	42.4013	8.44092
O95218	Zinc finger Ran-binding domain-containing protein 2 OS=Homo sapiens GN=ZRANB2 PE=1 SV=2 - [ZRAB2_HUMAN]	49.0738	23.94	2	8	8	15	1.56457e+08	0.291434	6	48.6902	1.38223	6	34.9535	0.453108	9	16.0657	330	37.382	10.0083
Q59FA2	Splicing factor, arginine/serine-rich 1 (Splicing factor 2, alternate splicing factor) variant (Fragment) OS=Homo sapiens PE=2 SV=1 - [Q59FA2_HUMAN]	48.6317	42.92	8	8	8	18	1.16247e+08	0.459344	6	14.2781	1.17553	7	248.336	0.720796	6	59.7422	233	25.6088	9.01221
Q6FI03	G3BP protein OS=Homo sapiens GN=G3BP PE=2 SV=1 - [Q6FI03_HUMAN]	48.4001	30.47	12	9	9	16	6.50093e+07	0.415157	8	42.827	0.989011	8	34.3702	0.378874	8	44.8472	466	52.1321	5.59229
P62136	Serine/threonine-protein phosphatase PP1-alpha catalytic subunit OS=Homo sapiens GN=PPP1CA PE=1 SV=1 - [PP1A_HUMAN]	48.1888	30.91	13	1	8	15	2.83851e+08	0.968215	1								330	37.4878	6.32861
Q9UPN1	Serine/threonine-protein phosphatase (Fragment) OS=Homo sapiens GN=PPP1CC PE=3 SV=1 - [Q9UPN1_HUMAN]	47.8937	35.03	17	1	8	15	2.83851e+08	0.65493	1		0.875205	1		0.573198	1		294	33.7518	5.24951
P07195	L-lactate dehydrogenase B chain OS=Homo sapiens GN=LDHB PE=1 SV=2 - [LDHB_HUMAN]	47.6601	37.13	15	9	10	18	1.12508e+08	1.08265	10	25.7822	0.384211	10	35.1452	0.426481	10	28.237	334	36.6151	6.04932
Q2L6I2	ABC50 protein OS=Homo sapiens GN=ABCF1 PE=3 SV=1 - [Q2L6I2_HUMAN]	47.3572	15.99	7	10	11	16	4.399e+07	0.660851	9	58.24	1.20721	9	32.2456	0.807142	9	21.0926	807	91.6235	7.6792
P62851	40S ribosomal protein S25 OS=Homo sapiens GN=RPS25 PE=1 SV=1 - [RS25_HUMAN]	47.1944	24	1	4	4	19	1.39526e+09	0.546951	4	4.19894	1.15965	4	5.46296	0.633755	5	14.5666	125	13.7337	10.1108
P67870	Casein kinase II subunit beta OS=Homo sapiens GN=CSNK2B PE=1 SV=1 - [CSK2B_HUMAN]	46.7711	41.4	12	7	7	16	2.91411e+08	2.97246	4	12.3119	0.192301	6	25.6857	0.485111	5	24.4758	215	24.926	5.5542
Q59GY3	Arginine/serine-rich splicing factor 6 variant (Fragment) OS=Homo sapiens PE=2 SV=1 - [Q59GY3_HUMAN]	46.6821	20.43	11	5	6	18	2.51768e+08	0.516637	6	2.57615	1.03723	6	7.72182	0.569782	6	9.54276	279	31.8461	10.9458
Q17RS7	Flap endonuclease GEN homolog 1 OS=Homo sapiens GN=GEN1 PE=1 SV=2 - [GEN_HUMAN]	46.5081	19.82	12	13	14	20	1.13492e+08	13.5224	4	225.97	0.0582412	4	532.461	0.78756	4	385435	908	102.819	7.81104
E7ET15	U2 snRNP-associated SURP motif-containing protein OS=Homo sapiens GN=U2SURP PE=1 SV=1 - [E7ET15_HUMAN]	46.4217	14.59	6	13	13	21	2.25278e+08	0.24645	8	28.1135	1.07179	8	37.3591	0.305381	9	41.7641	1028	118.175	8.54346
F8W7C6	60S ribosomal protein L10 OS=Homo sapiens GN=RPL10 PE=1 SV=2 - [F8W7C6_HUMAN]	46.4191	39.26	5	1	5	16	1.64049e+08	0.612831	1		1.30168	1		0.797711	1		163	18.5527	9.94971
A0A024R7L5	UPF1 regulator of nonsense transcripts homolog (Yeast), isoform CRA_b OS=Homo sapiens GN=UPF1 PE=4 SV=1 - [A0A024R7L5_HUMAN]	46.3609	13.86	10	12	12	20	3.39446e+07	0.993243	8	31.9299	1.20806	7	89.9559	0.747416	8	45.0917	1118	122.958	6.68311
Q8WXF1	Paraspeckle component 1 OS=Homo sapiens GN=PSPC1 PE=1 SV=1 - [PSPC1_HUMAN]	46.0609	32.31	4	11	11	19	1.42473e+08	0.536616	11	21.4921	1.30843	11	16.932	0.689614	11	29.9711	523	58.7062	6.66846
Q10471	Polypeptide N-acetylgalactosaminyltransferase 2 OS=Homo sapiens GN=GALNT2 PE=1 SV=1 - [GALT2_HUMAN]	46.0366	22.77	4	10	10	17	1.95105e+08	0.219613	10	47.6511	0.648037	11	71.5781	0.112891	11	39.0301	571	64.6915	8.35303
B9A018	U4/U6.U5 tri-snRNP-associated protein 2 OS=Homo sapiens GN=USP39 PE=1 SV=1 - [B9A018_HUMAN]	46.036	26.49	9	11	11	17	9.31826e+07	0.307711	10	39.1227	1.42427	8	45.0705	0.456972	8	24.5818	536	62.005	9.11475
P35579	Myosin-9 OS=Homo sapiens GN=MYH9 PE=1 SV=4 - [MYH9_HUMAN]	46.0286	9.08	14	9	14	24	1.303e+07	1	3	15.8717	0.988943	5	8.03631	0.8658	4	37678	1960	226.392	5.60498
B3KNN7	cDNA FLJ30049 fis, clone ADRGL1000033, highly similar to 26S proteasome non-ATPase regulatory subunit 3 OS=Homo sapiens PE=2 SV=1 - [B3KNN7_HUMAN]	45.6991	22.49	9	10	10	17	3.80853e+07	0.999355	10	49.0604	1.1955	10	45.5478	0.896209	11	69.3196	498	57.1966	8.45557
P62314	Small nuclear ribonucleoprotein Sm D1 OS=Homo sapiens GN=SNRPD1 PE=1 SV=1 - [SMD1_HUMAN]	45.4444	54.62	4	5	5	15	1.98659e+08	0.551123	7	14.0185	1.15948	7	22.2053	0.595779	8	24.3944	119	13.2734	11.561
Q7Z478	ATP-dependent RNA helicase DHX29 OS=Homo sapiens GN=DHX29 PE=1 SV=2 - [DHX29_HUMAN]	45.3608	12.42	2	12	13	17	3.19892e+07	0.564601	8	71.4184	1.03607	9	28.2877	0.496177	8	82.1446	1369	155.139	8.08936
B4DRD7	cDNA FLJ54752, highly similar to Poly(rC)-binding protein 2 OS=Homo sapiens PE=2 SV=1 - [B4DRD7_HUMAN]	44.8982	36.52	16	4	6	15	1.4803e+08	0.764308	2	1.51803	1.05723	2	6.64821	0.808051	2	8.17243	282	29.7182	7.7085
A0A0A0MTG4	TATA element modulatory factor OS=Homo sapiens GN=TMF1 PE=1 SV=1 - [A0A0A0MTG4_HUMAN]	44.3877	16.39	5	14	14	17	6.955e+07	0.01	9	0	1	9	0	0.01	10	0	1092	122.886	4.95752
Q9UKY7	Protein CDV3 homolog OS=Homo sapiens GN=CDV3 PE=1 SV=1 - [CDV3_HUMAN]	44.016	39.53	6	6	6	14	7.3699e+07	0.384823	5	253.439	2.52414	6	150.054	0.525996	6	47.3917	258	27.3184	6.40479
P06733	Alpha-enolase OS=Homo sapiens GN=ENO1 PE=1 SV=2 - [ENOA_HUMAN]	43.9973	24.19	20	9	9	16	6.42087e+07	1.54131	9	41.0415	0.265817	8	56.5279	0.315244	8	107.681	434	47.1393	7.38623
Q9Y6Y0	Influenza virus NS1A-binding protein OS=Homo sapiens GN=IVNS1ABP PE=1 SV=3 - [NS1BP_HUMAN]	43.6643	19.63	7	8	8	14	4.00939e+07	0.498099	5	36.1514	0.719429	5	14.6461	0.346829	5	70.3104	642	71.6829	5.52881
P62750	60S ribosomal protein L23a OS=Homo sapiens GN=RPL23A PE=1 SV=1 - [RL23A_HUMAN]	43.5527	33.97	8	7	7	23	3.81994e+08	0.581246	12	20.7509	1.05444	12	21.2076	0.617802	12	34.5846	156	17.6841	10.4478
Q09161	Nuclear cap-binding protein subunit 1 OS=Homo sapiens GN=NCBP1 PE=1 SV=1 - [NCBP1_HUMAN]	43.4582	17.59	2	12	12	21	3.94269e+07	0.721849	9	19.2962	1.11375	10	31.7293	0.753439	10	43.2294	790	91.7805	6.43018
B4DQK4	cDNA FLJ53743, highly similar to Tubulin alpha-3 chain OS=Homo sapiens PE=2 SV=1 - [B4DQK4_HUMAN]	43.4464	41.04	5	2	10	17	9.83469e+07										385	42.7021	5.23682
B3KN15	cDNA FLJ13198 fis, clone NT2RP3004454, highly similar to Heparan sulfate 2-O-sulfotransferase 1 (EC 2.8.2.-) OS=Homo sapiens PE=2 SV=1 - [B3KN15_HUMAN]	43.3583	32.87	3	10	10	15	1.34589e+08	0.138887	8	120.889	0.549535	7	78.9594	0.0466536	8	385.611	356	41.8444	8.68994
E9PKZ0	60S ribosomal protein L8 (Fragment) OS=Homo sapiens GN=RPL8 PE=1 SV=1 - [E9PKZ0_HUMAN]	43.2569	32.2	6	5	5	20	2.12973e+08	0.537138	8	33.8482	1.21804	7	26.5825	0.825853	7	7.28757	205	22.3752	10.7554
Q9BSQ6	RPL13A protein (Fragment) OS=Homo sapiens GN=RPL13A PE=2 SV=2 - [Q9BSQ6_HUMAN]	43.0301	35.32	9	9	9	25	4.38341e+08	0.623577	10	10.7508	1.23476	10	14.3298	0.704248	10	19.6885	201	23.3603	10.9312
P62277	40S ribosomal protein S13 OS=Homo sapiens GN=RPS13 PE=1 SV=2 - [RS13_HUMAN]	42.9934	50.99	3	8	8	19	2.41526e+09	0.497044	7	17.9356	1.26783	7	6.74991	0.597189	7	17.5419	151	17.2117	10.5356
Q01804	OTU domain-containing protein 4 OS=Homo sapiens GN=OTUD4 PE=1 SV=4 - [OTUD4_HUMAN]	42.8112	11.49	4	9	9	18	2.76649e+07	0.997241	9	33.4753	0.590969	8	10.1264	0.607513	8	25.2197	1114	123.968	6.7124
Q96DI7	U5 small nuclear ribonucleoprotein 40 kDa protein OS=Homo sapiens GN=SNRNP40 PE=1 SV=1 - [SNR40_HUMAN]	42.238	38.38	3	10	10	16	8.81666e+07	0.227204	8	106.157	1.09378	9	13.3491	0.311927	10	106.183	357	39.2857	8.104
C9JXB8	60S ribosomal protein L24 OS=Homo sapiens GN=RPL24 PE=1 SV=1 - [C9JXB8_HUMAN]	41.9051	33.06	3	4	4	13	3.996e+08	0.574198	5	19.4344	1.1637	5	17.4816	0.66814	6	4.23047	121	14.3598	11.312
Q12800	Alpha-globin transcription factor CP2 OS=Homo sapiens GN=TFCP2 PE=1 SV=2 - [TFCP2_HUMAN]	41.7207	18.92	5	5	7	13	1.82335e+08	0.0263707	4	262.665	1.12721	5	17.8938	0.033422	4	485.187	502	57.2197	5.79541
E5RFJ3	Cell cycle and apoptosis regulator protein 2 (Fragment) OS=Homo sapiens GN=CCAR2 PE=1 SV=1 - [E5RFJ3_HUMAN]	41.6695	59.26	4	1	6	16	6.0478e+09										162	17.5386	10.3892
B5BU24	14-3-3 protein beta/alpha OS=Homo sapiens GN=YWHAB PE=2 SV=1 - [B5BU24_HUMAN]	41.576	33.74	13	4	7	16	1.48793e+08	0.90904	4	15.6183	0.507941	4	13.4222	0.477295	4	16.7437	246	28.0948	4.83057
B2RMN7	Spectrin, beta, erythrocytic OS=Homo sapiens GN=SPTB PE=2 SV=1 - [B2RMN7_HUMAN]	41.4456	3.23	11	1	7	16	1.04053e+08										2137	246.416	5.2749
A0A024R4E5	High density lipoprotein binding protein (Vigilin), isoform CRA_a OS=Homo sapiens GN=HDLBP PE=1 SV=1 - [A0A024R4E5_HUMAN]	41.3284	12.93	27	11	11	14	2.94074e+07	0.353162	5	51.4987	1.42091	6	34.1744	0.59045	5	19.6122	1268	141.352	6.87354
A0A087X1U1	Arf-GAP with GTPase, ANK repeat and PH domain-containing protein 1 OS=Homo sapiens GN=AGAP1 PE=1 SV=1 - [A0A087X1U1_HUMAN]	41.0672	16.8	15	7	9	13	3.61586e+08	18.1191	3	72.8424	0.01	2	0	0.01	2	0	750	82.6377	8.36768
Q9H7D7	WD repeat-containing protein 26 OS=Homo sapiens GN=WDR26 PE=1 SV=3 - [WDR26_HUMAN]	40.2456	24.81	5	10	10	16	9.57147e+07	0.639811	8	29.9153	1.35633	8	10.4045	0.96854	8	16.3929	661	72.0787	6.16357
Q14681	BTB/POZ domain-containing protein KCTD2 OS=Homo sapiens GN=KCTD2 PE=1 SV=3 - [KCTD2_HUMAN]	40.0694	31.94	3	4	5	13	7.52535e+07	0.286466	3	60.9399	1.69538	3	25.613	0.575676	3	21.5616	263	28.5092	5.2876
E9PC52	Histone-binding protein RBBP7 OS=Homo sapiens GN=RBBP7 PE=1 SV=1 - [E9PC52_HUMAN]	39.8267	24.28	7	4	8	16	7.61178e+07	0.451626	6	42.1611	1.2257	6	30.9515	0.592719	6	23.3908	416	46.9088	5.07178
Q9Y3I0	tRNA-splicing ligase RtcB homolog OS=Homo sapiens GN=RTCB PE=1 SV=1 - [RTCB_HUMAN]	39.4504	29.7	4	11	11	17	7.35366e+07	0.741606	10	13.6587	0.785421	9	17.9083	0.615276	10	24.7706	505	55.1749	7.2251
P05387	60S acidic ribosomal protein P2 OS=Homo sapiens GN=RPLP2 PE=1 SV=1 - [RLA2_HUMAN]	39.4068	69.57	2	4	4	11	3.36126e+08	0.561852	8	58.7236	1.24038	8	12.144	0.559031	9	49.6611	115	11.6578	4.53857
P13645	Keratin, type I cytoskeletal 10 OS=Homo sapiens GN=KRT10 PE=1 SV=6 - [K1C10_HUMAN]	39.3882	29.62	34	12	14	14	1.27717e+08	0.01	5	0	1	5	0	0.01	5	0	584	58.7917	5.21143
B4DW90	cDNA FLJ58737, highly similar to Splicing factor 3A subunit 3 OS=Homo sapiens PE=2 SV=1 - [B4DW90_HUMAN]	39.2706	23.21	6	8	8	19	1.0192e+08	0.309919	8	26.4499	1.33024	8	48.6535	0.356116	8	69.4812	448	52.3951	5.2749
Q9Y383	Putative RNA-binding protein Luc7-like 2 OS=Homo sapiens GN=LUC7L2 PE=1 SV=2 - [LC7L2_HUMAN]	39.2009	22.96	9	5	7	15	7.41645e+07	0.317495	6	16.2117	1.42528	4	33.5524	0.494516	4	19.6907	392	46.4856	10.0083
P35580	Myosin-10 OS=Homo sapiens GN=MYH10 PE=1 SV=3 - [MYH10_HUMAN]	39.1485	6.07	9	5	10	21	1.34014e+07	0.999122	4	23.5807	0.945363	4	6.82826	0.77672	4	53.2114	1976	228.858	5.5415
P62140	Serine/threonine-protein phosphatase PP1-beta catalytic subunit OS=Homo sapiens GN=PPP1CB PE=1 SV=3 - [PP1B_HUMAN]	39.0503	32.11	12	2	8	13	2.83851e+08	0.616861	2	49.7972	0.0764151	2	9416.79	0.051208	2	1873.74	327	37.1626	6.18896
P35527	Keratin, type I cytoskeletal 9 OS=Homo sapiens GN=KRT9 PE=1 SV=3 - [K1C9_HUMAN]	38.9406	23.43	2	10	10	11	2.43134e+08	0.01	3	0	1	3	0	0.01	3	0	623	62.0268	5.23682
J3QT28	Mitotic checkpoint protein BUB3 (Fragment) OS=Homo sapiens GN=BUB3 PE=1 SV=1 - [J3QT28_HUMAN]	38.305	27.7	4	6	6	14	2.43701e+07	0.300685	6	48.0863	1.18457	5	36.7189	0.340683	5	59.4779	278	31.6837	8.1626
J3KNQ3	26S proteasome non-ATPase regulatory subunit 13 OS=Homo sapiens GN=PSMD13 PE=1 SV=1 - [J3KNQ3_HUMAN]	38.1289	36.39	13	10	10	16	3.92047e+07	0.906878	6	48.2867	1.21906	7	23.0843	1.09853	6	65.6544	349	39.8045	5.56689
Q14247	Src substrate cortactin OS=Homo sapiens GN=CTTN PE=1 SV=2 - [SRC8_HUMAN]	38.0669	23.09	9	9	9	15	2.72157e+07	0.634744	7	66.9595	1.26036	6	79.0041	0.826167	6	70.5374	550	61.5485	5.40186
B7Z5Y8	cDNA FLJ56028, highly similar to Tripartite motif-containing protein 3 OS=Homo sapiens PE=2 SV=1 - [B7Z5Y8_HUMAN]	37.6426	22.67	8	10	10	11	1.28034e+08										741	80.4988	7.97217
E7EX90	Dynactin subunit 1 OS=Homo sapiens GN=DCTN1 PE=1 SV=1 - [E7EX90_HUMAN]	37.4445	7.48	16	7	8	16	1.90304e+07	0.438708	7	32.1109	1.20739	7	42.9726	0.752688	8	20.3841	1256	139.008	5.66846
Q6N037	Putative uncharacterized protein DKFZp686A11192 OS=Homo sapiens GN=DKFZp686A11192 PE=2 SV=1 - [Q6N037_HUMAN]	37.4435	32.15	16	7	8	13	178261871	0.26897	7	34.1618	1.55034	7	16.6292	0.511852	7	31.1026	367	39.7932	6.55127
Q96HI1	Similar to plastin 3 (T isoform) (Fragment) OS=Homo sapiens PE=2 SV=1 - [Q96HI1_HUMAN]	36.7518	24.69	17	8	8	14	3.065e+07	0.777052	6	5.68946	0.73373	6	14.1983	0.560942	7	12.4304	409	45.9748	6.66846
P53621	Coatomer subunit alpha OS=Homo sapiens GN=COPA PE=1 SV=2 - [COPA_HUMAN]	36.4614	11.6	1	12	12	19	2.29596e+07	0.632526	7	44.6097	0.835139	6	1.60083	0.583573	6	60.9542	1224	138.258	7.66455
Q13838	Spliceosome RNA helicase DDX39B OS=Homo sapiens GN=DDX39B PE=1 SV=1 - [DX39B_HUMAN]	36.3665	27.34	35	10	10	18	4.55762e+07	0.407438	7	71.8526	1.16172	6	19.3302	0.538308	8	67.1665	428	48.9599	5.66846
Q9UKV8	Protein argonaute-2 OS=Homo sapiens GN=AGO2 PE=1 SV=3 - [AGO2_HUMAN]	36.3083	14.44	11	7	9	14	22418991	0.515646	7	37.2034	1.02398	6	22.228	0.545754	6	26.0517	859	97.1459	9.18799
I3L2W2	Neuralized-like protein 4 OS=Homo sapiens GN=NEURL4 PE=1 SV=1 - [I3L2W2_HUMAN]	36.3062	10.86	8	12	12	14	5.78367e+07	19.5655	2	28.199	0.01	1		0.01	1		1538	164.206	5.8208
V9GY54	DDB1- and CUL4-associated factor 8 OS=Homo sapiens GN=DCAF8 PE=1 SV=1 - [V9GY54_HUMAN]	36.115	24.22	8	8	8	15	4.82605e+07	0.678619	7	11.612	1.35275	8	18.0597	0.910215	7	7.13615	417	46.4964	5.26221
Q9Y3F4	Serine-threonine kinase receptor-associated protein OS=Homo sapiens GN=STRAP PE=1 SV=1 - [STRAP_HUMAN]	36.0718	28.86	3	8	8	17	4.33544e+07	0.498344	8	36.2854	1.02059	8	20.5261	0.532446	8	48.726	350	38.414	5.12256
Q08J23	tRNA (cytosine(34)-C(5))-methyltransferase OS=Homo sapiens GN=NSUN2 PE=1 SV=2 - [NSUN2_HUMAN]	35.9684	16.82	1	9	9	15	3.26549e+07	0.471895	5	62.9319	1.1868	5	25.8064	0.697916	5	9.73359	767	86.4158	6.771
Q99805	Transmembrane 9 superfamily member 2 OS=Homo sapiens GN=TM9SF2 PE=1 SV=1 - [TM9S2_HUMAN]	35.6988	17.04	2	7	8	15	9.69229e+07	0.1447	3	48.3352	1	3	3.79499	0.104341	4	71.1337	663	75.7255	7.44482
P22102	Trifunctional purine biosynthetic protein adenosine-3 OS=Homo sapiens GN=GART PE=1 SV=1 - [PUR2_HUMAN]	35.5961	11.49	10	8	8	15	3.30451e+07	0.490499	7	22.0813	1.20215	7	9.99379	0.644827	7	22.6896	1010	107.699	6.69775
P04406	Glyceraldehyde-3-phosphate dehydrogenase OS=Homo sapiens GN=GAPDH PE=1 SV=3 - [G3P_HUMAN]	34.939	28.06	7	6	6	12	9.49694e+07	1.11401	5	7.2479	0.588838	5	34.2183	0.536294	6	41.6408	335	36.0304	8.45557
Q7RTV0	PHD finger-like domain-containing protein 5A OS=Homo sapiens GN=PHF5A PE=1 SV=1 - [PHF5A_HUMAN]	34.7772	40.91	1	4	4	10	6.47976e+07	0.312264	2	13.9276	1.38812	2	14.2929	0.434514	3	0.719991	110	12.397	8.41162
P27348	14-3-3 protein theta OS=Homo sapiens GN=YWHAQ PE=1 SV=1 - [1433T_HUMAN]	34.7587	17.96	14	2	4	12	1.44936e+08	1.12591	2	9.7945	0.507716	1		0.610587	1		245	27.7468	4.77979
D6R9P3	Heterogeneous nuclear ribonucleoprotein A/B OS=Homo sapiens GN=HNRNPAB PE=1 SV=1 - [D6R9P3_HUMAN]	34.4902	16.07	7	4	5	13	1.58652e+08	0.527574	3	5.32343	1.15427	3	19.4944	0.638389	4	17.9329	280	30.284	7.91357
A0A024R2J0	Upstream binding protein 1 (LBP-1a), isoform CRA_b OS=Homo sapiens GN=UBP1 PE=4 SV=1 - [A0A024R2J0_HUMAN]	34.3	15.48	6	4	5	9	1.11176e+08	0.143978	1		0.714691	1		0.153043	2	64.3372	504	56.4171	6.29053
P00338	L-lactate dehydrogenase A chain OS=Homo sapiens GN=LDHA PE=1 SV=2 - [LDHA_HUMAN]	34.0131	25	23	7	8	13	7.99539e+07	0.96508	4	1.92161	0.369153	5	44.2187	0.3987	4	33.6457	332	36.6654	8.26514
Q7Z612	Acidic ribosomal phosphoprotein P1 OS=Homo sapiens PE=2 SV=1 - [Q7Z612_HUMAN]	33.6514	52.21	3	1	2	9	1087811972				2.78817	2	118.862				113	11.3917	4.36084
B4DSH1	cDNA FLJ51295, highly similar to Cell division cycle 5-like protein OS=Homo sapiens PE=2 SV=1 - [B4DSH1_HUMAN]	33.4027	21.42	3	11	11	13	8.2301e+07	0.1992	9	93.3461	2.3173	9	49.8206	0.448141	10	68.0917	775	89.1712	8.54346
F8VY35	Nucleosome assembly protein 1-like 1 (Fragment) OS=Homo sapiens GN=NAP1L1 PE=1 SV=1 - [F8VY35_HUMAN]	33.2554	38.26	32	6	6	11	7.37924e+07	0.414222	3	13.6459	1.26465	3	18.5933	0.526655	4	2.42664	264	31.0012	4.51318
P63104	14-3-3 protein zeta/delta OS=Homo sapiens GN=YWHAZ PE=1 SV=1 - [1433Z_HUMAN]	33.1602	22.86	17	3	5	12	1.56819e+08	1.05693	2	1.02977	0.530208	2	10.4218	0.518835	3	23.1483	245	27.7277	4.79248
Q8WVC2	40S ribosomal protein S21 OS=Homo sapiens GN=RPS21 PE=1 SV=1 - [Q8WVC2_HUMAN]	32.9593	45.68	3	3	3	12	1.40308e+08	0.481906	5	19.9876	1.16167	6	12.8429	0.582595	5	7.36983	81	8.84446	8.49951
P54136	Arginine--tRNA ligase, cytoplasmic OS=Homo sapiens GN=RARS PE=1 SV=2 - [SYRC_HUMAN]	32.9571	15.61	2	9	9	13	2.46679e+07	0.715108	7	30.1778	1.08812	8	23.5511	0.84072	7	10.1463	660	75.3309	6.68311
O00231	26S proteasome non-ATPase regulatory subunit 11 OS=Homo sapiens GN=PSMD11 PE=1 SV=3 - [PSD11_HUMAN]	32.9309	18.01	3	6	6	13	2.95491e+07	0.83748	5	38.7384	1.05719	6	20.4554	0.985137	5	15.9242	422	47.434	6.48096
Q53SY7	Putative uncharacterized protein CAD (Fragment) OS=Homo sapiens GN=CAD PE=3 SV=1 - [Q53SY7_HUMAN]	32.8495	6.97	7	13	13	16	3.30193e+07	4.55664	7	40.0504	0.0300275	6	364.135	0.0680092	6	5676.86	2151	235.029	6.59521
I6L9E8	Family with sequence similarity 98, member A OS=Homo sapiens GN=FAM98A PE=2 SV=1 - [I6L9E8_HUMAN]	32.7737	8.49	8	3	3	13	1.74345e+07	0.892945	5	49.9831	0.864199	5	34.4094	0.776923	5	24.8482	518	55.1392	8.88037
Q14684	Ribosomal RNA processing protein 1 homolog B OS=Homo sapiens GN=RRP1B PE=1 SV=3 - [RRP1B_HUMAN]	32.6673	14.64	2	8	8	12	2.96253e+07	0.389092	6	28.1308	1.28657	6	34.5748	0.500594	6	69.1146	758	84.3752	9.75928
Q9Y295	Developmentally-regulated GTP-binding protein 1 OS=Homo sapiens GN=DRG1 PE=1 SV=1 - [DRG1_HUMAN]	32.6062	31.34	2	9	9	11	3.8031e+07	0.396876	5	33.9424	1.16284	5	22.6506	0.576641	5	8.23633	367	40.5168	8.89502
Q15365	Poly(rC)-binding protein 1 OS=Homo sapiens GN=PCBP1 PE=1 SV=2 - [PCBP1_HUMAN]	32.5875	27.81	2	4	6	11	1.24348e+08	0.647592	4	18.8441	1.33773	3	1.03952	0.804871	3	6.46263	356	37.4739	7.09326
P10599	Thioredoxin OS=Homo sapiens GN=TXN PE=1 SV=3 - [THIO_HUMAN]	32.4911	42.86	1	5	5	11	1.09102e+08	0.66065	3	7.61002	1.39611	4	4.69468	0.964972	3	2.24771	105	11.7297	4.91943
A0A087WTP3	Far upstream element-binding protein 2 OS=Homo sapiens GN=KHSRP PE=1 SV=1 - [A0A087WTP3_HUMAN]	32.4295	18.14	8	8	8	12	5.01622e+07	0.445401	7	106.872	1.30905	7	78.284	0.577408	9	41.5964	711	72.9823	7.7085
P63173	60S ribosomal protein L38 OS=Homo sapiens GN=RPL38 PE=1 SV=2 - [RL38_HUMAN]	32.4158	48.57	4	5	5	16	9.75826e+07	1.24501	7	52.6889	1.09535	6	20.6324	1.29243	6	7.29733	70	8.21273	10.0962
J3QR09	Ribosomal protein L19 OS=Homo sapiens GN=RPL19 PE=1 SV=1 - [J3QR09_HUMAN]	32.2464	21.76	6	4	4	9	1.87455e+08	0.557892	4	16.9216	1.36615	4	10.489	0.7588	4	16.2528	193	23.1201	11.4731
Q9Y6A5	Transforming acidic coiled-coil-containing protein 3 OS=Homo sapiens GN=TACC3 PE=1 SV=1 - [TACC3_HUMAN]	32.2455	16.11	8	8	8	14	3.75974e+07	0.450912	8	55.5562	1.31446	9	42.2615	0.612578	9	168.204	838	90.3038	5.04639
Q9H1I8	Activating signal cointegrator 1 complex subunit 2 OS=Homo sapiens GN=ASCC2 PE=1 SV=3 - [ASCC2_HUMAN]	32.0061	18.23	6	7	10	14	3.92291e+07	0.354277	5	150.414	1	5	0.552133	0.405285	6	164.623	757	86.3063	5.16064
P42677	40S ribosomal protein S27 OS=Homo sapiens GN=RPS27 PE=1 SV=3 - [RS27_HUMAN]	31.9999	39.29	4	2	4	11	3.98235e+08	0.392881	4	9.78157	1.05821	4	13.9694	0.444036	4	6.15021	84	9.45484	9.45166
A5PLK7	RCC2 protein (Fragment) OS=Homo sapiens GN=RCC2 PE=2 SV=1 - [A5PLK7_HUMAN]	31.9018	16.85	2	6	6	13	2.42794e+07	0.822099	6	49.2817	1.18811	7	26.3317	0.995882	7	36.8174	457	49.6471	8.68994
A0A024R7R3	Beta-synuclein (Fragment) OS=Homo sapiens GN=SNCB PE=3 SV=1 - [A0A024R7R3_HUMAN]	31.8617	52.13	4	3	4	11	3.08906e+08	0.671431	6	8.32941	1.04941	6	12.3956	0.647941	6	14.4802	94	9.67805	8.39697
Q9H6S0	Probable ATP-dependent RNA helicase YTHDC2 OS=Homo sapiens GN=YTHDC2 PE=1 SV=2 - [YTDC2_HUMAN]	31.8604	10.7	4	11	11	13	1.6407e+07	0.495015	6	85.1302	1.218	6	28.7101	0.629757	7	45.3751	1430	160.147	8.39697
H7BXH2	Serine/threonine-protein phosphatase 6 regulatory subunit 3 OS=Homo sapiens GN=PPP6R3 PE=1 SV=1 - [H7BXH2_HUMAN]	31.8099	14.63	14	9	9	14	2.91215e+07	0.465714	5	2.06778	1.42141	5	17.5105	0.701821	6	26.1365	827	92.3504	4.62744
Q13243	Serine/arginine-rich splicing factor 5 OS=Homo sapiens GN=SRSF5 PE=1 SV=1 - [SRSF5_HUMAN]	31.314	19.49	7	4	5	14	2.05764e+08	0.43643	3	7.77848	1.47158	3	21.273	0.591071	4	10.0887	272	31.2453	11.5903
O43660	Pleiotropic regulator 1 OS=Homo sapiens GN=PLRG1 PE=1 SV=1 - [PLRG1_HUMAN]	31.2672	27.63	5	8	8	14	21429769	0.403771	4	15.1971	1.98213	6	98.3837	0.615402	4	56.3505	514	57.1581	9.17334
A0A024RDB2	Ras-GTPase activating protein SH3 domain-binding protein 2, isoform CRA_b OS=Homo sapiens GN=G3BP2 PE=4 SV=1 - [A0A024RDB2_HUMAN]	31.2012	12.92	11	3	3	10	3.62027e+07	0.40988	5	62.2776	0.909261	5	10.9968	0.464595	5	14.599	449	50.7861	5.37646
J3QQQ9	Uncharacterized protein OS=Homo sapiens PE=4 SV=1 - [J3QQQ9_HUMAN]	31.1616	44.86	13	6	6	14	234003044	0.501431	4	11.2309	1.29257	4	9.60884	0.651339	5	3.02969	107	12.6839	10.7847
B4DZE1	cDNA FLJ53944, highly similar to Eukaryotic translation initiation factor 4 gamma 3 OS=Homo sapiens PE=2 SV=1 - [B4DZE1_HUMAN]	31.1565	6.98	5	2	7	14	1.06071e+08	0.324623	1								1075	121.486	5.90967
B4E3E6	cDNA FLJ58832, highly similar to Heterogeneous nuclear ribonucleoprotein A3 OS=Homo sapiens PE=2 SV=1 - [B4E3E6_HUMAN]	31.069	20.43	8	4	5	13	1.27742e+08	0.484704	2	35.8772	1.33196	2	4.62505	0.526718	5	104.959	323	34.168	8.104
Q9UQ80	Proliferation-associated protein 2G4 OS=Homo sapiens GN=PA2G4 PE=1 SV=3 - [PA2G4_HUMAN]	31.0322	25.63	7	8	8	11	4.05161e+07	0.526755	4	16.2822	0.842649	3	25.7971	0.29279	4	46.2644	394	43.7592	6.55127
H0YA96	Heterogeneous nuclear ribonucleoprotein D0 (Fragment) OS=Homo sapiens GN=HNRNPD PE=1 SV=1 - [H0YA96_HUMAN]	30.7218	40	12	5	7	13	2.66671e+08	0.529679	3	15.5531	1.14279	3	1.50574	0.605312	3	17.0887	210	23.9062	9.5835
Q13162	Peroxiredoxin-4 OS=Homo sapiens GN=PRDX4 PE=1 SV=1 - [PRDX4_HUMAN]	30.6808	39.85	4	7	8	16	8.02364e+07	0.680527	6	26.5272	1.30671	6	25.4094	0.909324	6	10.6991	271	30.5208	6.29053
Q8IWX8	Calcium homeostasis endoplasmic reticulum protein OS=Homo sapiens GN=CHERP PE=1 SV=3 - [CHERP_HUMAN]	30.6779	15.94	5	9	9	14	104595402	0.133867	8	129.655	1.22838	8	66.9399	0.412712	10	60.919	916	103.637	9.0415
B7Z972	Protein-L-isoaspartate O-methyltransferase OS=Homo sapiens PE=2 SV=1 - [B7Z972_HUMAN]	30.2887	42.71	10	5	5	10	6.87129e+07	0.629241	3	7.69682	1.42929	4	10.0095	0.89756	3	11.7265	192	20.6696	6.87354
P16152	Carbonyl reductase [NADPH] 1 OS=Homo sapiens GN=CBR1 PE=1 SV=3 - [CBR1_HUMAN]	30.1839	22.02	5	5	5	9	2.26208e+07	0.692292	2	11.6886	0.988677	2	114.116	0.684454	2	137.367	277	30.3559	8.32373
A0A024R2Z6	Guanine nucleotide binding protein-like 3 (Nucleolar), isoform CRA_b OS=Homo sapiens GN=GNL3 PE=4 SV=1 - [A0A024R2Z6_HUMAN]	30.1002	12.85	5	6	6	14	3.47427e+07	0.599898	5	12.0586	1.10704	5	4.13127	0.639964	4	7.96856	537	60.5345	8.79248
Q5JRC6	PHD finger protein 6 OS=Homo sapiens GN=PHF6 PE=1 SV=1 - [Q5JRC6_HUMAN]	29.8423	28.4	4	7	7	14	3.459e+07	0.432238	6	28.7387	1.51325	6	27.53	0.664903	6	8.08986	324	36.4067	9.02686
P35908	Keratin, type II cytoskeletal 2 epidermal OS=Homo sapiens GN=KRT2 PE=1 SV=2 - [K22E_HUMAN]	29.7548	12.99	16	4	6	9	1.5596e+08										639	65.3932	8.00146
Q15650	Activating signal cointegrator 1 OS=Homo sapiens GN=TRIP4 PE=1 SV=4 - [TRIP4_HUMAN]	29.4396	14.97	4	8	8	14	3.27575e+07	0.482118	5	75.5101	1.12872	5	18.098	0.539946	6	28.7805	581	66.1049	7.85498
Q9NX58	Cell growth-regulating nucleolar protein OS=Homo sapiens GN=LYAR PE=1 SV=2 - [LYAR_HUMAN]	29.4382	24.27	3	7	7	13	9.46162e+07	0.236546	8	51.6479	1.37043	8	49.3896	0.344668	8	77.7407	379	43.5879	9.53955
E7EQZ4	Survival motor neuron protein OS=Homo sapiens GN=SMN1 PE=1 SV=1 - [E7EQZ4_HUMAN]	29.2247	23.81	17	5	5	10	5.20724e+07	0.570438	4	6.81387	1.04732	2	12.3615	0.597432	2	16.4253	294	31.6694	5.70654
Q09028	Histone-binding protein RBBP4 OS=Homo sapiens GN=RBBP4 PE=1 SV=3 - [RBBP4_HUMAN]	28.8256	28.94	12	5	9	13	5.49649e+07	0.745027	4	45.8004	100	3	0	100	3	0	425	47.6261	4.89404
D3DWL9	Cleavage and polyadenylation specific factor 1, 160kDa, isoform CRA_a OS=Homo sapiens GN=CPSF1 PE=4 SV=1 - [D3DWL9_HUMAN]	28.7318	6.3	4	6	6	12	3.43489e+07	0.0866258	5	203.149	5.91937	5	512.69	0.441217	7	61.285	1365	151.89	6.32861
A0A087WXZ3	YTH domain-containing family protein 2 OS=Homo sapiens GN=YTHDF2 PE=1 SV=1 - [A0A087WXZ3_HUMAN]	28.7067	13.88	4	4	7	10	2.63936e+08	1.21929	4	19.8983	0.513925	3	8.79298	0.60269	3	20.5359	569	61.1261	9.02686
P62191	26S protease regulatory subunit 4 OS=Homo sapiens GN=PSMC1 PE=1 SV=1 - [PRS4_HUMAN]	28.6166	12.95	5	3	4	8	3.9853e+07	0.864627	3	1.72101	1.04132	2	0.571481	0.911487	2	4.11622	440	49.1537	6.21436
Q6P158	Putative ATP-dependent RNA helicase DHX57 OS=Homo sapiens GN=DHX57 PE=1 SV=2 - [DHX57_HUMAN]	28.5963	6.2	6	5	8	12	5.03469e+07	0.427747	1		4.2193	1		1.80479	1		1386	155.507	7.7085
P62805	Histone H4 OS=Homo sapiens GN=HIST1H4A PE=1 SV=2 - [H4_HUMAN]	28.2823	40.78	3	4	4	10	8.73075e+07	1.19041	5	3.99005	0.47584	5	11.1536	0.485126	5	7.41499	103	11.3604	11.356
P47813	Eukaryotic translation initiation factor 1A, X-chromosomal OS=Homo sapiens GN=EIF1AX PE=1 SV=2 - [IF1AX_HUMAN]	28.1412	26.39	4	4	4	10	4.99694e+07	0.513133	4	23.0879	1.06128	3	9.04118	0.573383	3	37.8107	144	16.4502	5.23682
P46778	60S ribosomal protein L21 OS=Homo sapiens GN=RPL21 PE=1 SV=2 - [RL21_HUMAN]	28.1409	29.38	4	4	4	9	3.41339e+08	0.536855	3	33.8957	1.2481	3	106.155	0.731591	3	20.1506	160	18.5531	10.4917
A0A0F7L0Q8	Fragile X mental retardation autosomal homolog variant p5FK OS=Homo sapiens GN=FXR1 PE=2 SV=1 - [A0A0F7L0Q8_HUMAN]	28.044	17.31	15	6	6	9	2.21621e+07	0.343124	5	62.6973	1.44867	4	46.7751	0.536902	4	15697.2	595	67.2296	7.28369
Q96AV8	Transcription factor E2F7 OS=Homo sapiens GN=E2F7 PE=1 SV=3 - [E2F7_HUMAN]	27.9943	14.05	5	9	9	10	3.47786e+07	0.357126	5	27.8994	1.65435	5	134.032	0.694129	7	24.68	911	99.8265	8.1626
Q96F88	Processing of 1, ribonuclease P/MRP subunit (S. cerevisiae) OS=Homo sapiens GN=POP1 PE=2 SV=1 - [Q96F88_HUMAN]	27.9526	4.69	2	3	3	10	1.12307e+07	0.39079	5	35.522	2.95282	4	90.1222	0.782236	4	2.23118	1024	114.608	9.20264
Q6IA98	RNPC4 protein OS=Homo sapiens GN=RNPC4 PE=2 SV=1 - [Q6IA98_HUMAN]	27.8945	22.7	14	2	6	10	1.48909e+08	0.0120019	1		1	1		0.0120019	1		423	46.6136	9.26123
Q86U06	Probable RNA-binding protein 23 OS=Homo sapiens GN=RBM23 PE=1 SV=1 - [RBM23_HUMAN]	27.8888	21.64	12	1	5	9	1.48909e+08	0.01	1		1	1		0.01	1		439	48.7007	9.84717
A0A024QZM0	Activating signal cointegrator 1 complex subunit 1, isoform CRA_a OS=Homo sapiens GN=ASCC1 PE=4 SV=1 - [A0A024QZM0_HUMAN]	27.7282	13.17	12	4	5	11	4.83661e+07	0.594076	4	16.3145	0.825001	4	65.3899	0.546583	4	53.3812	357	41.2015	5.52881
Q86SF2	N-acetylgalactosaminyltransferase 7 OS=Homo sapiens GN=GALNT7 PE=1 SV=1 - [GALT7_HUMAN]	27.6665	14.76	8	8	8	10	3.58338e+07	0.01	5	0	1	4	0	0.01	4	0	657	75.341	7.10791
Q2NLD4	PURA protein (Fragment) OS=Homo sapiens GN=PURA PE=2 SV=1 - [Q2NLD4_HUMAN]	27.2606	24.56	10	5	5	10	6.53021e+07	0.801652	3	33.6778	1.09997	3	33.3304	0.580647	4	39.9556	285	31.9952	7.04932
Q6FG99	RPLP1 protein OS=Homo sapiens GN=RPLP1 PE=2 SV=1 - [Q6FG99_HUMAN]	26.9655	51.75	1	1	2	7	9.8906e+08										114	11.5608	4.37354
Q9BY44	Eukaryotic translation initiation factor 2A OS=Homo sapiens GN=EIF2A PE=1 SV=3 - [EIF2A_HUMAN]	26.7218	18.97	5	8	8	11	4.31746e+07	0.29451	8	81.9956	1	7	29.3257	0.306874	7	117.283	585	64.9492	8.86572
A0A024R0J9	Heterogeneous nuclear ribonucleoprotein U-like 1, isoform CRA_a OS=Homo sapiens GN=HNRPUL1 PE=4 SV=1 - [A0A024R0J9_HUMAN]	26.5707	11.64	13	7	7	14	3.34028e+07	0.478675	5	72.9693	1.08838	5	12.6056	0.764108	6	20.224	756	84.741	8.77783
Q7L014	Probable ATP-dependent RNA helicase DDX46 OS=Homo sapiens GN=DDX46 PE=1 SV=2 - [DDX46_HUMAN]	26.435	9.02	5	8	8	10	1.95971e+07	0.241024	5	116.58	1.2817	4	38.0773	0.246234	5	250.9	1031	117.29	9.29053
Q71V99	Peptidyl-prolyl cis-trans isomerase OS=Homo sapiens PE=2 SV=1 - [Q71V99_HUMAN]	26.3905	24.39	7	5	5	11	6.60065e+07	0.925144	5	18.0407	0.770342	4	2.05213	0.781541	3	3.67773	164	17.9599	7.89893
B4DNN3	cDNA FLJ54453, highly similar to Glutaminyl-tRNA synthetase (EC 6.1.1.18) OS=Homo sapiens PE=2 SV=1 - [B4DNN3_HUMAN]	26.1542	10.9	14	7	7	11	1.86197e+07	0.77945	6	32.6096	1.16951	5	47.656	0.721144	4	17389.2	725	82.1931	7.78174
Q2M1P5	Kinesin-like protein KIF7 OS=Homo sapiens GN=KIF7 PE=1 SV=2 - [KIF7_HUMAN]	25.9703	10.72	9	10	10	10	1.98492e+07										1343	150.495	6.78564
B4DE78	cDNA FLJ52141, highly similar to 14-3-3 protein gamma OS=Homo sapiens PE=2 SV=1 - [B4DE78_HUMAN]	25.8416	19.81	12	1	4	10	1.37867e+08	0.123888	1		0.0115253	1		0.01	1		207	23.4876	4.81787
H0YMA1	Proteasome subunit alpha type (Fragment) OS=Homo sapiens GN=PSMA4 PE=1 SV=1 - [H0YMA1_HUMAN]	25.7932	47.85	13	7	7	10	4.70821e+07	0.632811	5	7.38989	0.901605	5	24.0105	0.67989	5	52.9581	209	23.2557	6.75635
H7C2W9	60S ribosomal protein L31 (Fragment) OS=Homo sapiens GN=RPL31 PE=1 SV=1 - [H7C2W9_HUMAN]	25.6262	21.3	8	2	2	8	6.72883e+08	0.550592	3	18.1433	1.17604	3	3.36424	0.632995	3	21.6058	108	12.8031	11.0044
B3KNL2	RuvB-like 2 (E. coli), isoform CRA_d OS=Homo sapiens GN=RUVBL2 PE=2 SV=1 - [B3KNL2_HUMAN]	25.5853	18.41	6	7	7	10	2.1526e+07	0.701657	4	19.2354	1.50316	3	54.9954	0.758941	3	13.9604	429	47.3744	5.51611
Q01826	DNA-binding protein SATB1 OS=Homo sapiens GN=SATB1 PE=1 SV=1 - [SATB1_HUMAN]	25.4512	7.73	1	1	5	10	1.46603e+08							0.496161	1		763	85.9035	6.53662
A0A0D9SF70	ADP-ribosylation factor GTPase-activating protein 2 OS=Homo sapiens GN=ARFGAP2 PE=1 SV=1 - [A0A0D9SF70_HUMAN]	25.4302	22.86	17	6	6	8	3.83127e+07	0.516336	3	102.274	0.598645	1		0.309102	1		385	42.1269	7.34229
P31689	DnaJ homolog subfamily A member 1 OS=Homo sapiens GN=DNAJA1 PE=1 SV=2 - [DNJA1_HUMAN]	25.2891	15.87	14	5	7	11	3.51492e+07	1.39606	5	10.9248	0.916106	5	14.2491	1.22169	6	18.8861	397	44.8395	7.07861
P61962	DDB1- and CUL4-associated factor 7 OS=Homo sapiens GN=DCAF7 PE=1 SV=1 - [DCAF7_HUMAN]	25.2669	27.78	3	8	8	8	8.09344e+07	0.136805	4	91.5138	1.12193	4	44.5405	0.128868	4	274.631	342	38.9011	5.51611
B9EG90	Topoisomerase (DNA) I OS=Homo sapiens GN=TOP1 PE=2 SV=1 - [B9EG90_HUMAN]	25.1534	10.72	11	7	7	10	3.10517e+07	0.315258	6	25.7324	1.65629	5	5.41402	0.587846	6	13.4962	765	90.6429	9.30518
P62266	40S ribosomal protein S23 OS=Homo sapiens GN=RPS23 PE=1 SV=3 - [RS23_HUMAN]	25.1246	48.25	5	6	6	11	6.25549e+08	0.471633	8	20.7164	1.19114	8	7.54461	0.61949	8	11.2262	143	15.7977	10.4917
Q14008	Cytoskeleton-associated protein 5 OS=Homo sapiens GN=CKAP5 PE=1 SV=3 - [CKAP5_HUMAN]	25.1147	3.1	6	5	5	8	2.68653e+07	0.462473	3	10.557	1.43096	3	36.1202	0.661782	3	48.0138	2032	225.352	7.79639
O75369	Filamin-B OS=Homo sapiens GN=FLNB PE=1 SV=2 - [FLNB_HUMAN]	25.1025	2.19	5	2	4	9	1.32662e+08										2602	277.99	5.73193
P62306	Small nuclear ribonucleoprotein F OS=Homo sapiens GN=SNRPF PE=1 SV=1 - [RUXF_HUMAN]	25.0904	24.42	1	3	3	8	3.72072e+07	0.434163	1		1.12287	2	11.4668	0.533645	2	25.2236	86	9.71878	4.66553
O94776	Metastasis-associated protein MTA2 OS=Homo sapiens GN=MTA2 PE=1 SV=1 - [MTA2_HUMAN]	25.0102	16.77	1	8	8	11	3.3458e+07	0.352275	6	59.7402	1.33955	6	31.9744	0.687926	8	10.2121	668	74.9757	9.65674
E9PJD9	60S ribosomal protein L27a OS=Homo sapiens GN=RPL27A PE=1 SV=1 - [E9PJD9_HUMAN]	24.5735	36.26	6	3	3	9	567537165	0.544999	3	10.2646	1.1969	3	1.11717	0.657245	3	11.3915	91	10.1206	10.2134
H0Y731	BTB/POZ domain-containing protein KCTD17 (Fragment) OS=Homo sapiens GN=KCTD17 PE=1 SV=1 - [H0Y731_HUMAN]	24.4336	61.11	4	6	6	9	5.49202e+07	0.614243	5	52.1601	1.58465	4	24.0852	0.927224	6	10.7994	180	20.6992	4.99561
P15531	Nucleoside diphosphate kinase A OS=Homo sapiens GN=NME1 PE=1 SV=1 - [NDKA_HUMAN]	24.4308	34.21	7	1	4	14	4.65994e+07	1.01809	2	11.9532	0.765387	2	5.48355	0.779233	2	6.43805	152	17.1377	6.18896
B5BUB1	RuvB-like 1 (Fragment) OS=Homo sapiens GN=RUVBL1 PE=2 SV=1 - [B5BUB1_HUMAN]	24.4107	25	7	8	8	11	3.82412e+07	0.588826	7	33.3973	1.2923	7	37.1901	0.661157	7	52.1978	456	50.1843	6.41748
Q96I25	Splicing factor 45 OS=Homo sapiens GN=RBM17 PE=1 SV=1 - [SPF45_HUMAN]	24.2457	9.98	8	4	4	10	8.30669e+07	0.215057	4	24.5901	1.39699	4	1.66824	0.301794	4	25.6347	401	44.9339	5.97314
X5D2J9	General transcription factor IIi isoform D (Fragment) OS=Homo sapiens GN=GTF2I PE=2 SV=1 - [X5D2J9_HUMAN]	24.1019	10.03	10	8	8	9	3.02256e+07	0.596658	7	189.367	0.6843	6	45.3974	0.343771	6	53.7069	957	107.902	7.94287
B2R9L6	cDNA, FLJ94450, highly similar to Homo sapiens cyclin-dependent kinase 9 (CDC2-related kinase) (CDK9), mRNA OS=Homo sapiens PE=2 SV=1 - [B2R9L6_HUMAN]	24.0613	20.43	120	6	8	10	5.87344e+07	0.422812	3	17.9838	1.18485	3	9.93139	0.48774	4	24.0966	372	42.7202	8.79248
H3BQN4	Fructose-bisphosphate aldolase OS=Homo sapiens GN=ALDOA PE=1 SV=1 - [H3BQN4_HUMAN]	24.0574	20.5	11	5	5	8	4.19641e+07	0.69954	5	83.4058	0.875688	4	5.96193	0.751875	4	40.6331	361	39.3154	8.39697
P14618	Pyruvate kinase PKM OS=Homo sapiens GN=PKM PE=1 SV=4 - [KPYM_HUMAN]	23.9744	19.4	18	7	7	10	5.6439e+07	1.10325	8	18.0735	0.439627	8	79.2042	0.359293	8	82.4167	531	57.9	7.84033
Q9H3K6	BolA-like protein 2 OS=Homo sapiens GN=BOLA2 PE=1 SV=1 - [BOLA2_HUMAN]	23.9236	51.16	5	3	3	7	5.28497e+07	0.569814	3	35.7501	1.58817	3	28.1763	1.0748	3	66.065	86	10.1102	6.52197
Q5JUX0	Spindlin-3 OS=Homo sapiens GN=SPIN3 PE=1 SV=1 - [SPIN3_HUMAN]	23.9178	22.87	1	2	4	9	2.4227e+08	0.462607	2	93.1296	0.95918	1		0.756134	1		258	29.1887	6.80029
B4DUQ9	cDNA FLJ50873, highly similar to DNA replication licensing factor MCM3 OS=Homo sapiens PE=2 SV=1 - [B4DUQ9_HUMAN]	23.7203	8.01	7	5	5	9	2.71223e+07	0.228599	5	411.059	1.0045	4	0.666267	0.374824	5	102.565	762	85.5853	6.15088
P14373	Zinc finger protein RFP OS=Homo sapiens GN=TRIM27 PE=1 SV=1 - [TRI27_HUMAN]	23.7015	13.06	4	5	5	8	5.67382e+07	0.398778	4	18.1366	1.17044	5	34.0726	0.506304	5	62.2962	513	58.4518	6.21436
A0A075B6R9	Protein IGKV2D-24 (Fragment) OS=Homo sapiens GN=IGKV2D-24 PE=4 SV=1 - [A0A075B6R9_HUMAN]	23.6355	13.33	1	2	2	13	2.2001e+08	0.0473054	2	1417.91	0.572209	2	99.188	0.0270686	2	280.053	120	13.0707	8.86572
Q71UM5	40S ribosomal protein S27-like OS=Homo sapiens GN=RPS27L PE=1 SV=3 - [RS27L_HUMAN]	23.5953	38.1	5	1	3	10	2.65898e+08	0.293115	1		2.06665	1		0.354966	2	93.4708	84	9.47087	9.45166
P04080	Cystatin-B OS=Homo sapiens GN=CSTB PE=1 SV=2 - [CYTB_HUMAN]	23.5775	24.49	1	2	2	8	5.01152e+07	0.643382	3	35.8235	1.3409	3	12.0442	0.862709	3	49.4229	98	11.1326	7.56201
Q13442	28 kDa heat- and acid-stable phosphoprotein OS=Homo sapiens GN=PDAP1 PE=1 SV=1 - [HAP28_HUMAN]	23.4462	22.1	2	3	3	7	7.26937e+07	0.304043	3	32.9422	1	3	2.55613	0.223969	4	108.692	181	20.6176	8.86572
Q13547	Histone deacetylase 1 OS=Homo sapiens GN=HDAC1 PE=1 SV=1 - [HDAC1_HUMAN]	23.4449	14.52	15	3	5	8	3.83493e+07	0.707961	3	20.5254	0.78312	3	0.709527	0.724521	3	1.00879	482	55.0677	5.47803
A0A024RDQ0	Heat shock 105kDa/110kDa protein 1, isoform CRA_a OS=Homo sapiens GN=HSPH1 PE=3 SV=1 - [A0A024RDQ0_HUMAN]	23.2643	9.71	8	6	6	8	1.85443e+07	1.08803	5	102.754	0.732801	5	27.1104	0.670013	6	38.6157	814	92.0574	5.5542
G3V295	Proteasome subunit alpha type OS=Homo sapiens GN=PSMA6 PE=1 SV=1 - [G3V295_HUMAN]	23.2462	27.09	9	5	5	11	4.69164e+07	0.990156	5	31.6634	1.25019	5	12.9387	0.929815	5	29.5093	203	22.8273	8.32373
Q5JW30	Double-stranded RNA-binding protein Staufen homolog 1 OS=Homo sapiens GN=STAU1 PE=1 SV=1 - [Q5JW30_HUMAN]	22.9549	17.81	9	7	7	10	1.95186e+07	0.505247	6	72.2818	0.893494	7	16.9843	0.453365	7	75.0157	494	54.6745	9.51025
K7EM56	40S ribosomal protein S15 OS=Homo sapiens GN=RPS15 PE=1 SV=2 - [K7EM56_HUMAN]	22.8642	35.71	8	3	3	13	5.10421e+08	0.382449	7	22.6001	1.00352	7	14.9919	0.401815	7	32.7924	112	12.9821	10.8872
A0A087X176	Sulfhydryl oxidase OS=Homo sapiens GN=QSOX2 PE=1 SV=1 - [A0A087X176_HUMAN]	22.4974	10.49	4	6	6	10	4.66775e+07	0.01	7	0	1	7	0	0.01	8	0	696	77.2013	7.47412
Q9HC07	Transmembrane protein 165 OS=Homo sapiens GN=TMEM165 PE=1 SV=1 - [TM165_HUMAN]	22.4519	17.28	6	3	3	7	1.03823e+08	0.201104	1		0.799907	1		0.166411	2	5.02894	324	34.8835	7.02002
Q9UKJ3	G patch domain-containing protein 8 OS=Homo sapiens GN=GPATCH8 PE=1 SV=2 - [GPTC8_HUMAN]	22.3707	7.12	2	9	9	14	5.97585e+07	0.125032	8	219.047	0.898673	7	15.9394	0.116162	7	139.746	1502	164.098	8.66064
P16403	Histone H1.2 OS=Homo sapiens GN=HIST1H1C PE=1 SV=2 - [H12_HUMAN]	22.3052	15.49	9	4	4	8	6.59095e+07	0.571763	4	28.3353	0.817905	5	26.5294	0.586277	4	18.5297	213	21.3517	10.9312
A8K521	DNA helicase OS=Homo sapiens PE=2 SV=1 - [A8K521_HUMAN]	22.0025	12.81	10	7	7	10	3.02137e+07	0.235545	6	46.5166	2.15773	5	38.189	0.618023	6	29.971	734	82.2172	8.36768
A0A0B4J1Z1	Serine/arginine-rich-splicing factor 7 OS=Homo sapiens GN=SRSF7 PE=1 SV=1 - [A0A0B4J1Z1_HUMAN]	21.9709	30.66	5	3	4	8	1.18595e+08	0.651995	3	23.0115	0.829002	3	25.7177	0.531139	3	2.59212	137	15.7528	9.80322
A8K5Q1	cDNA FLJ77548, highly similar to Homo sapiens bin3, bicoid-interacting 3, homolog (Drosophila) (BCDIN3), mRNA OS=Homo sapiens PE=2 SV=1 - [A8K5Q1_HUMAN]	21.8152	12.34	2	6	6	11	2.63137e+07	0.0732399	4	7804.8	1	4	13.1242	0.336744	6	197.044	689	74.2816	9.56885
Q8NBJ4	Golgi membrane protein 1 OS=Homo sapiens GN=GOLM1 PE=1 SV=1 - [GOLM1_HUMAN]	21.6575	23.94	3	7	7	8	4.17584e+07	0.0412226	4	901.415	1	3	0	0.01	3	0	401	45.3058	4.97021
Q04917	14-3-3 protein eta OS=Homo sapiens GN=YWHAH PE=1 SV=4 - [1433F_HUMAN]	21.6465	12.2	11	1	3	8	1.36341e+08	0.46683	1								246	28.201	4.84326
P78406	mRNA export factor OS=Homo sapiens GN=RAE1 PE=1 SV=1 - [RAE1L_HUMAN]	21.5761	26.63	5	8	8	11	1.88864e+08	13.3767	1		0.0689719	1		0.922618	1		368	40.9419	7.82568
D3DP78	Aspartyl-tRNA synthetase, isoform CRA_b OS=Homo sapiens GN=DARS PE=3 SV=1 - [D3DP78_HUMAN]	21.5048	26.07	9	10	10	14	2.49259e+07	0.442684	7	81.6699	1.05118	8	43.2973	0.61965	9	71.0456	468	53.4303	6.53662
B0QYV1	RNA binding protein fox-1 homolog OS=Homo sapiens GN=RBFOX2 PE=1 SV=1 - [B0QYV1_HUMAN]	21.4685	19.33	31	5	5	7	1.4575e+08	0.866282	5	14.3746	0.515929	4	14.1309	0.480289	4	14.9339	357	37.8427	8.60205
B2RE59	cDNA, FLJ93148, highly similar to Homo sapiens RCD1 required for cell differentiation1 homolog (S. pombe) (RQCD1), mRNA OS=Homo sapiens PE=2 SV=1 - [B2RE59_HUMAN]	21.4593	25.42	5	7	7	9	3.02429e+07	0.266572	7	1.39541e+07	1.00209	6	0.308813	0.0633665	6	4236.82	299	33.5959	8.03076
Q9UQ35	Serine/arginine repetitive matrix protein 2 OS=Homo sapiens GN=SRRM2 PE=1 SV=2 - [SRRM2_HUMAN]	21.4455	3.34	12	6	6	8	2.5552e+07	0.0538347	4	2249.5	1	4	28.424	0.01	4	0	2752	299.438	12.0591
B4DSJ8	cDNA FLJ50195, highly similar to mRNA capping enzyme OS=Homo sapiens PE=2 SV=1 - [B4DSJ8_HUMAN]	21.4169	8.75	4	3	3	7	2.57174e+07	0.148301	3	266.322	1.45018	3	30.0055	0.262163	3	166.542	514	59.0457	7.51807
Q9BWF3	RNA-binding protein 4 OS=Homo sapiens GN=RBM4 PE=1 SV=1 - [RBM4_HUMAN]	21.3911	15.66	9	5	5	9	2.84189e+07	0.574069	3	1.32215	0.979356	3	1.03468	0.561674	4	0.88453	364	40.2887	7.07861
F5H018	GTP-binding nuclear protein Ran (Fragment) OS=Homo sapiens GN=RAN PE=1 SV=5 - [F5H018_HUMAN]	21.3664	24.12	6	4	4	7	4.95067e+07	0.652851	3	33.8163	0.0807046	2	12060.4	0.340583	3	175.524	199	22.5207	8.73389
O00743	Serine/threonine-protein phosphatase 6 catalytic subunit OS=Homo sapiens GN=PPP6C PE=1 SV=1 - [PPP6_HUMAN]	21.0601	21.97	3	5	5	8	3.21291e+07	0.490793	4	34.1645	1.51537	4	14.3448	0.78792	5	24.7313	305	35.1215	5.69385
Q15008	26S proteasome non-ATPase regulatory subunit 6 OS=Homo sapiens GN=PSMD6 PE=1 SV=1 - [PSMD6_HUMAN]	20.9828	15.68	4	6	6	9	2.23833e+07	0.873209	7	19.5641	0.915528	6	19.081	0.765058	6	24.8386	389	45.5023	5.61768
P40938	Replication factor C subunit 3 OS=Homo sapiens GN=RFC3 PE=1 SV=2 - [RFC3_HUMAN]	20.9801	17.13	5	4	4	8	1.82754e+07	0.647887	3	71.6248	2.13418	3	156.97	8.07442	2	105350	356	40.5299	8.33838
Q86V81	THO complex subunit 4 OS=Homo sapiens GN=ALYREF PE=1 SV=3 - [THOC4_HUMAN]	20.8638	21.4	2	3	3	5	62122428	0.350188	3	204.587	3.12251	3	147.643	0.575038	4	22.9351	257	26.8716	11.1509
A0A0F7NGI8	Leucine rich repeat (In FLII) interacting protein 1, isoform CRA_c OS=Homo sapiens GN=LRRFIP1 PE=2 SV=1 - [A0A0F7NGI8_HUMAN]	20.8377	7.45	7	4	4	7	1.93174e+07	0.459401	3	27.141	1.18874	3	3.44486	0.724693	3	7.86933	752	82.6386	4.61475
Q9NZB2	Constitutive coactivator of PPAR-gamma-like protein 1 OS=Homo sapiens GN=FAM120A PE=1 SV=2 - [F120A_HUMAN]	20.8323	9.57	4	7	7	10	1.44266e+07	0.508655	6	76.2115	1	5	34.2482	0.573108	6	52.3209	1118	121.811	8.88037
B7ZB32	cDNA, FLJ79396, highly similar to Phenylalanyl-tRNA synthetase beta chain (EC 6.1.1.20) OS=Homo sapiens PE=2 SV=1 - [B7ZB32_HUMAN]	20.8104	12.24	10	6	6	9	2.25288e+07	0.501869	3	0.404178	1.67429	3	60.1721	0.693297	3	21.5055	490	54.7796	7.50342
A0A087WYC1	Heat shock 70 kDa protein 4 OS=Homo sapiens GN=HSPA4 PE=1 SV=1 - [A0A087WYC1_HUMAN]	20.7784	15.31	14	5	5	9	1.6332e+07	0.705349	2	7.7903	0.532489	2	101.136	0.591819	3	8.759	699	78.5562	5.17334
A0A024R5H8	RAB6A, member RAS oncogene family, isoform CRA_b OS=Homo sapiens GN=RAB6A PE=3 SV=1 - [A0A024R5H8_HUMAN]	20.7404	30.29	72	2	6	9	121339781	0.19036	2	31.048	0.774965	1		0.181018	1		208	23.5339	5.5415
Q5RKV6	Exosome complex component MTR3 OS=Homo sapiens GN=EXOSC6 PE=1 SV=1 - [EXOS6_HUMAN]	20.6937	26.47	1	5	5	9	2.44946e+07	0.329299	4	115.848	1.10633	3	15.0665	0.711998	3	43.626	272	28.2177	6.27783
O43175	D-3-phosphoglycerate dehydrogenase OS=Homo sapiens GN=PHGDH PE=1 SV=4 - [SERA_HUMAN]	20.6392	12.95	10	6	6	8	3.71316e+07	1.42645	5	160.379	0.326876	5	70.8388	0.612411	5	96.5622	533	56.6144	6.7124
B3KUJ0	cDNA FLJ39996 fis, clone STOMA2002166, highly similar to Splicing factor 3B subunit 4 OS=Homo sapiens PE=2 SV=1 - [B3KUJ0_HUMAN]	20.5983	12.97	4	3	3	5	7.18538e+07	0.730532	2	89.9435	10.8519	2	22601.1	0.51183	1		424	44.4552	8.23584
O43167	Zinc finger and BTB domain-containing protein 24 OS=Homo sapiens GN=ZBTB24 PE=1 SV=2 - [ZBT24_HUMAN]	20.5939	6.46	1	3	3	8	1.95367e+07	0.392839	2	14.488	2.12439	2	3.12514	0.900563	3	10.6251	697	78.2328	7.60596
Q9BWJ5	Splicing factor 3B subunit 5 OS=Homo sapiens GN=SF3B5 PE=1 SV=1 - [SF3B5_HUMAN]	20.5753	50	1	4	4	7	4.47648e+07	0.362301	5	22.2637	1.17576	4	13.4597	0.448208	4	17.073	86	10.1288	6.354
O95684	FGFR1 oncogene partner OS=Homo sapiens GN=FGFR1OP PE=1 SV=1 - [FR1OP_HUMAN]	20.5159	19.3	3	7	7	8	4.85539e+07	3.92567	4	10.9707	0.0771476	4	105.565	0.302856	4	89.6827	399	43.0389	4.80518
A0A087WUT6	Eukaryotic translation initiation factor 5B OS=Homo sapiens GN=EIF5B PE=1 SV=1 - [A0A087WUT6_HUMAN]	20.5144	7.38	7	5	5	7	1.3903e+07	0.567824	6	37.6743	1.39013	6	31.2082	1.05918	6	20.3752	1220	138.597	5.57959
P27816	Microtubule-associated protein 4 OS=Homo sapiens GN=MAP4 PE=1 SV=3 - [MAP4_HUMAN]	20.438	6.16	15	5	5	7	3.1851e+07	0.664234	4	28.5096	0.967135	4	2.813	0.618618	4	34.5147	1152	120.93	5.42725
C9J4Z3	60S ribosomal protein L37a OS=Homo sapiens GN=RPL37A PE=1 SV=1 - [C9J4Z3_HUMAN]	20.3945	44.12	6	2	2	7	6.24468e+07	0.693131	2	4.52962	1.28612	2	19.5	0.806808	3	18.0914	68	7.61894	10.0083
Q15046	Lysine--tRNA ligase OS=Homo sapiens GN=KARS PE=1 SV=3 - [SYK_HUMAN]	20.3743	17.76	4	9	9	10	3.03771e+07	0.537405	6	85.0778	1.04729	8	24.6663	0.475768	7	156.738	597	68.0046	6.354
B1AK85	F-actin-capping protein subunit beta OS=Homo sapiens GN=CAPZB PE=1 SV=1 - [B1AK85_HUMAN]	20.3042	16.15	6	3	3	6	8.88842e+06	1	3	24.8852	11.4313	2	17585.3	8.08088	2	104885	260	29.2465	5.98584
P28074	Proteasome subunit beta type-5 OS=Homo sapiens GN=PSMB5 PE=1 SV=3 - [PSB5_HUMAN]	20.286	15.59	2	3	3	7	4.74467e+07	1.35199	3	26.3813	0.802863	3	47.4074	1.34232	3	54.7035	263	28.4622	6.91748
Q9Y3U8	60S ribosomal protein L36 OS=Homo sapiens GN=RPL36 PE=1 SV=3 - [RL36_HUMAN]	20.0445	29.52	3	4	4	8	1.20903e+08	0.5223	3	2.23357	1.31936	2	6.27306	0.65979	2	15.0285	105	12.2459	11.5903
Q9Y5S9	RNA-binding protein 8A OS=Homo sapiens GN=RBM8A PE=1 SV=1 - [RBM8A_HUMAN]	20.0232	17.24	1	2	2	6	3.63313e+07	0.187171	3	101.043	1.59885	3	38.3967	0.384306	3	49.4777	174	19.8767	5.71924
B7Z5N7	cDNA FLJ58612, highly similar to Sec1 family domain-containing protein 1 OS=Homo sapiens PE=2 SV=1 - [B7Z5N7_HUMAN]	19.9407	16.63	4	4	4	6	4.38535e+07	0.01	2	0	1	2	0	0.01	2	0	457	51.5114	6.96143
B4DXX1	cDNA FLJ56040 OS=Homo sapiens PE=2 SV=1 - [B4DXX1_HUMAN]	19.8756	14.73	4	5	5	7	1.43545e+07	0.483245	2	35.202	2.58077	3	168.392	0.843527	2	24.1341	577	64.9918	8.47021
A0A087X2D0	Serine/arginine-rich-splicing factor 3 OS=Homo sapiens GN=SRSF3 PE=1 SV=1 - [A0A087X2D0_HUMAN]	19.8646	24.21	2	1	2	6	2.6233e+08	0.576267	1		0.85388	1		0.492063	1		95	10.314	5.13525
Q13151	Heterogeneous nuclear ribonucleoprotein A0 OS=Homo sapiens GN=HNRNPA0 PE=1 SV=1 - [ROA0_HUMAN]	19.8342	13.77	1	2	3	9	1.22463e+08	0.444634	1		1.7976	2	49.4546	0.643694	2	14.76	305	30.8218	9.29053
Q14766	Latent-transforming growth factor beta-binding protein 1 OS=Homo sapiens GN=LTBP1 PE=1 SV=4 - [LTBP1_HUMAN]	19.8308	4.82	12	6	6	9	1.76392e+07	0.01	5	0	1	5	0	0.01	5	0	1721	186.673	5.96045
Q5T7C4	High mobility group protein B1 OS=Homo sapiens GN=HMGB1 PE=1 SV=1 - [Q5T7C4_HUMAN]	19.739	28.48	8	3	3	7	2.82856e+07	1	3	9.89374	1.02328	3	26.4867	2.25154	4	235.927	158	18.2993	9.70068
D3DVP3	Macrophage erythroblast attacher, isoform CRA_a OS=Homo sapiens GN=MAEA PE=4 SV=1 - [D3DVP3_HUMAN]	19.5859	12.21	16	3	3	6	1.34997e+07	0.54589	3	22.8087	1.37383	3	0.505405	0.74996	3	22.2842	344	39.268	8.92432
B4DTA2	cDNA FLJ60148, highly similar to Homo sapiens heterogeneous nuclear ribonucleoprotein D-like (HNRPDL), transcript variant 2, mRNA OS=Homo sapiens PE=2 SV=1 - [B4DTA2_HUMAN]	19.5669	15.13	4	2	4	8	1.27921e+08	0.616457	1					0.759838	1		271	30.1957	8.71924
P62195	26S protease regulatory subunit 8 OS=Homo sapiens GN=PSMC5 PE=1 SV=1 - [PRS8_HUMAN]	19.547	24.63	10	6	7	8	2.4478e+07	1.08761	6	12.2969	1.36362	3	636.6	1.36731	3	549.194	406	45.5971	7.54736
Q9UKA9	Polypyrimidine tract-binding protein 2 OS=Homo sapiens GN=PTBP2 PE=1 SV=1 - [PTBP2_HUMAN]	19.5073	10.92	7	3	4	7	1.06918e+08	0.213436	3	490.061	1	3	75.8221	0.37313	3	29.8545	531	57.4548	8.66064
Q86XP3	ATP-dependent RNA helicase DDX42 OS=Homo sapiens GN=DDX42 PE=1 SV=1 - [DDX42_HUMAN]	19.4311	10.13	8	7	7	8	1.95884e+07	0.0371893	4	658.359	1	3	0	0.01	3	0	938	102.912	7.02002
Q10469	Alpha-1,6-mannosyl-glycoprotein 2-beta-N-acetylglucosaminyltransferase OS=Homo sapiens GN=MGAT2 PE=1 SV=1 - [MGAT2_HUMAN]	19.4195	17	2	6	6	8	5.66719e+07	0.01	2	0	10	2	33935.7	0.0339475	2	506.68	447	51.5173	8.76318
Q14204	Cytoplasmic dynein 1 heavy chain 1 OS=Homo sapiens GN=DYNC1H1 PE=1 SV=5 - [DYHC1_HUMAN]	19.3271	2.95	3	11	11	13	18484661	0.652886	3	20.1242	1.25742	3	21.6391	0.899091	6	39.6276	4646	532.072	6.40479
Q13895	Bystin OS=Homo sapiens GN=BYSL PE=1 SV=3 - [BYST_HUMAN]	19.2615	14.42	3	5	5	9	2.48757e+07	0.424995	4	16.6858	0.937711	4	34.9039	0.430844	4	22.8102	437	49.57	8.11865
P00492	Hypoxanthine-guanine phosphoribosyltransferase OS=Homo sapiens GN=HPRT1 PE=1 SV=2 - [HPRT_HUMAN]	19.2418	28.9	2	5	5	7	3.06443e+07	0.715143	5	33.4658	1.03571	5	21.7939	0.708487	5	19.8109	218	24.5636	6.68311
Q75L23	Putative uncharacterized protein PSMC2 (Fragment) OS=Homo sapiens GN=PSMC2 PE=3 SV=1 - [Q75L23_HUMAN]	19.1552	21.03	4	7	7	10	2.73646e+07	0.644578	4	73.368	1	5	83.9353	0.0847162	4	15107.6	409	45.8027	6.1001
F5H669	Cleavage and polyadenylation-specificity factor subunit 7 (Fragment) OS=Homo sapiens GN=CPSF7 PE=1 SV=1 - [F5H669_HUMAN]	19.115	13.64	15	5	5	8	8.3614e+07	0.331954	3	0.579285	1.17174	3	2.15362	0.355258	4	23.6863	374	41.2407	7.02002
Q0IIN1	Keratin 77 OS=Homo sapiens GN=KRT77 PE=1 SV=1 - [Q0IIN1_HUMAN]	19.0925	3.81	3	1	2	5	117867929										578	61.7644	5.84619
B7Z637	Armadillo repeat containing 8, isoform CRA_g OS=Homo sapiens GN=ARMC8 PE=1 SV=1 - [B7Z637_HUMAN]	19.0703	11	12	4	4	6	2.95243e+07	0.202142	3	33.4003	4.17605	3	113.586	1.92623	4	258.197	600	67.1421	6.72705
Q96BG6	ACTN4 protein (Fragment) OS=Homo sapiens GN=ACTN4 PE=2 SV=2 - [Q96BG6_HUMAN]	19.0576	5.84	26	3	3	7	1.97627e+07	0.75193	2	28.6169	1.51852	2	9.41255	1.46992	3	18.895	634	73.5738	5.30029
B3KXX5	Structural maintenance of chromosomes protein OS=Homo sapiens PE=2 SV=1 - [B3KXX5_HUMAN]	19.0426	4.04	8	5	5	8	9.33507e+06	0.998495	2	2.09771	0.784978	2	25.3028	0.783797	2	27.5089	1263	144.366	7.04932
Q99496	E3 ubiquitin-protein ligase RING2 OS=Homo sapiens GN=RNF2 PE=1 SV=1 - [RING2_HUMAN]	18.8008	18.15	2	4	4	6	2.17626e+07	3.05667	1		0.156608	2	31.6773	0.589718	1		336	37.6316	6.84424
P52756	RNA-binding protein 5 OS=Homo sapiens GN=RBM5 PE=1 SV=2 - [RBM5_HUMAN]	18.7789	4.79	5	2	4	10	2.66001e+07	0.311722	1		1.08047	1		0.336805	1		815	92.097	6.27783
P46109	Crk-like protein OS=Homo sapiens GN=CRKL PE=1 SV=1 - [CRKL_HUMAN]	18.7525	9.57	1	2	2	6	27590506	0.564553	2	21.0971	1.78616	3	11.2802	1.04736	2	15.3346	303	33.7559	6.7417
E9PMD8	26S protease regulatory subunit 6A (Fragment) OS=Homo sapiens GN=PSMC3 PE=1 SV=6 - [E9PMD8_HUMAN]	18.7466	24.5	9	6	6	8	16724417	0.975326	5	18.7678	0.836835	5	24.1675	0.719546	6	59.4502	302	33.0504	5.33838
[truncated: 1,223 more rows]

## Sheet: Replicate 3
Accession	Description	Score	Coverage	# Proteins	# Unique Peptides	# Peptides	# PSMs	Area	Heavy/Light	Heavy/Light Count	Heavy/Light Variability [%]	Medium/Heavy	Medium/Heavy Count	Medium/Heavy Variability [%]	Medium/Light	Medium/Light Count	Medium/Light Variability [%]	# AAs	MW [kDa]	calc. pI
[truncated: 1,184 more rows]
