# Supplementary material for: Novel Class of Viral Ankyrin Proteins Targeting the Host E3 Ubiquitin Ligase Cullin-2
Source: J Virol. 2018 Nov 12;92(23):e01374-18. doi: 10.1128/JVI.01374-18 (PMC6232478; doi:10.1128/JVI.01374-18)
Supplement: Supplemental file 2 [file zjv023184042sd2.xlsx]

## Sheet: Replicate 1
Data Set S2. SILAC proteomics data for Cul-2 upon CPXV infection.
Accession	Description	Score	Coverage	# Proteins	# Unique Peptides	# Peptides	# PSMs	Area	Heavy/Light	Heavy/Light Count	Heavy/Light Variability [%]	Medium/Heavy	Medium/Heavy Count	Medium/Heavy Variability [%]	Medium/Light	Medium/Light Count	Medium/Light Variability [%]	# AAs	MW [kDa]	calc. pI
P52732	Kinesin-like protein KIF11 OS=Homo sapiens GN=KIF11 PE=1 SV=2 - [KIF11_HUMAN]	1327.92	60.04	3	64	64	380	4.38064e+09	0.882613	112	40.3326	1.00187	116	22.2183	0.894641	129	42.4176	1056	119.085	5.64307
Q14152	Eukaryotic translation initiation factor 3 subunit A OS=Homo sapiens GN=EIF3A PE=1 SV=1 - [EIF3A_HUMAN]	962.909	40.81	7	60	60	311	3606877212	0.660114	96	53.2368	1.23578	98	32.176	0.950005	106	39.7753	1382	166.468	6.78564
O14744	Protein arginine N-methyltransferase 5 OS=Homo sapiens GN=PRMT5 PE=1 SV=4 - [ANM5_HUMAN]	802.222	72.84	16	41	41	268	9.87604e+09	0.525487	90	75.1994	1.24701	92	33.8826	0.750996	88	64.4181	637	72.6376	6.29053
Q9BQA1	Methylosome protein 50 OS=Homo sapiens GN=WDR77 PE=1 SV=1 - [MEP50_HUMAN]	736.653	70.47	3	16	16	202	7.84141e+09	0.680516	63	62.043	1.49598	60	65.4578	1.07334	61	125.469	342	36.7011	5.17334
B4DVQ5	Eukaryotic translation initiation factor 3 subunit C OS=Homo sapiens GN=EIF3C PE=2 SV=1 - [B4DVQ5_HUMAN]	656.971	49.67	14	37	37	201	2.55176e+09	0.748381	63	46.6768	1.23758	63	32.409	1.0281	66	64.9258	898	103.58	5.52881
P55884	Eukaryotic translation initiation factor 3 subunit B OS=Homo sapiens GN=EIF3B PE=1 SV=3 - [EIF3B_HUMAN]	641.734	62.41	9	43	43	202	2.17846e+09	0.716896	71	52.5063	1.21335	65	29.2707	0.870977	68	37.8186	814	92.4238	4.99561
P78527	DNA-dependent protein kinase catalytic subunit OS=Homo sapiens GN=PRKDC PE=1 SV=3 - [PRKDC_HUMAN]	572.41	29.41	3	102	102	194	1.92761e+08	1.99786	79	40.8914	0.474367	79	42.9302	0.913031	85	69.795	4128	468.788	7.12256
A0A024R889	Spectrin, alpha, non-erythrocytic 1 (Alpha-fodrin), isoform CRA_g OS=Homo sapiens GN=SPTAN1 PE=4 SV=1 - [A0A024R889_HUMAN]	515.112	40.42	10	72	72	169	2.74907e+08	0.664211	62	66.6944	1.45457	61	60.1295	0.788054	67	54.0453	2452	282.076	5.33838
P60228	Eukaryotic translation initiation factor 3 subunit E OS=Homo sapiens GN=EIF3E PE=1 SV=1 - [EIF3E_HUMAN]	505.372	68.99	13	30	30	149	2.47166e+09	0.711444	50	38.3931	1.21978	50	24.4397	0.950529	50	29.3701	445	52.1874	6.03662
Q13617	Cullin-2 OS=Homo sapiens GN=CUL2 PE=1 SV=2 - [CUL2_HUMAN]	504.978	64.03	5	50	51	168	2716422724	1	63	0	100	65	0	100	63	0	745	86.9268	6.91748
O15371	Eukaryotic translation initiation factor 3 subunit D OS=Homo sapiens GN=EIF3D PE=1 SV=1 - [EIF3D_HUMAN]	497.674	64.78	7	24	24	144	1.83926e+09	0.727829	43	57.304	1.25596	42	35.5177	0.91833	48	39.3865	548	63.9324	6.04932
Q9Y262	Eukaryotic translation initiation factor 3 subunit L OS=Homo sapiens GN=EIF3L PE=1 SV=1 - [EIF3L_HUMAN]	471.505	58.51	13	31	31	137	2.34966e+09	0.818129	46	29.1356	1.18267	44	16.4237	0.995046	45	27.6005	564	66.6844	6.34131
A0A0A0MR66	RNA binding motif protein 10, isoform CRA_d OS=Homo sapiens GN=RBM10 PE=1 SV=1 - [A0A0A0MR66_HUMAN]	443.799	51.46	11	38	39	130	1.04074e+09	0.609406	45	68.4529	1.14573	44	43.8756	0.801473	47	97.6354	995	110.299	6.27783
Q01082	Spectrin beta chain, non-erythrocytic 1 OS=Homo sapiens GN=SPTBN1 PE=1 SV=2 - [SPTB2_HUMAN]	435.59	35.79	26	57	61	141	2.40694e+08	0.645251	45	60.281	1.14134	44	42.4251	0.719168	53	40.4897	2364	274.439	5.56689
P63244	Receptor of activated protein C kinase 1 OS=Homo sapiens GN=RACK1 PE=1 SV=3 - [RACK1_HUMAN]	425.029	78.86	26	19	19	113	2395251419	0.914514	37	36.0455	1.24194	35	40.5269	1.11346	36	34.9212	317	35.0546	7.69385
Q8WVW5	Putative uncharacterized protein (Fragment) OS=Homo sapiens PE=2 SV=1 - [Q8WVW5_HUMAN]	408.345	66.67	95	10	19	119	3.84552e+09	0.826457	16	90.3979	1.01515	17	48.3088	0.892684	16	49.5754	363	40.4772	6.13818
P07437	Tubulin beta chain OS=Homo sapiens GN=TUBB PE=1 SV=2 - [TBB5_HUMAN]	402.205	65.54	37	4	24	111	1550625336	0.758985	10	77.4427	2.00991	9	32.299	1.8387	8	34.0467	444	49.639	4.89404
P19338	Nucleolin OS=Homo sapiens GN=NCL PE=1 SV=3 - [NUCL_HUMAN]	394.467	34.23	10	25	25	113	1.7273e+09	0.989297	34	26.9576	1.1989	36	27.3887	1.1226	38	36.6265	710	76.5684	4.70361
Q7L2H7	Eukaryotic translation initiation factor 3 subunit M OS=Homo sapiens GN=EIF3M PE=1 SV=1 - [EIF3M_HUMAN]	360.342	53.74	8	20	20	107	1.80124e+09	0.864762	36	26.184	1.16648	36	27.654	0.983236	38	27.8952	374	42.4758	5.63037
O15372	Eukaryotic translation initiation factor 3 subunit H OS=Homo sapiens GN=EIF3H PE=1 SV=1 - [EIF3H_HUMAN]	354.787	72.73	13	20	20	101	1.54023e+09	0.880018	32	28.8609	1.32037	31	37.6795	1.09259	33	47.9595	352	39.9051	6.53662
Q5HY54	Filamin-A OS=Homo sapiens GN=FLNA PE=1 SV=1 - [Q5HY54_HUMAN]	340.067	33.22	20	57	57	118	169348933	0.542067	45	121.483	1	47	34.8703	0.633531	49	75.3566	2607	276.378	6.04932
P68371	Tubulin beta-4B chain OS=Homo sapiens GN=TUBB4B PE=1 SV=1 - [TBB4B_HUMAN]	338.468	65.17	35	1	23	95	1426927150							2.01353	1		445	49.799	4.89404
P23396	40S ribosomal protein S3 OS=Homo sapiens GN=RPS3 PE=1 SV=2 - [RS3_HUMAN]	335.48	80.25	17	22	22	106	3.80386e+09	0.969755	31	36.4287	1.12037	31	19.5317	0.897349	36	43.3808	243	26.6714	9.65674
Q13347	Eukaryotic translation initiation factor 3 subunit I OS=Homo sapiens GN=EIF3I PE=1 SV=1 - [EIF3I_HUMAN]	321.72	80.31	4	19	19	100	1.90508e+09	0.77209	44	46.2454	1.37582	46	50.0756	0.84351	48	69.3967	325	36.4786	5.64307
C9J9K3	40S ribosomal protein SA (Fragment) OS=Homo sapiens GN=RPSA PE=1 SV=7 - [C9J9K3_HUMAN]	312.668	64.39	7	14	14	87	3526017965	0.832502	27	28.3577	1.19762	26	26.7929	1.07576	29	27.1588	264	29.487	5.24951
B2R6L0	cDNA, FLJ93005, highly similar to Homo sapiens tubulin, beta polypeptide (TUBB), mRNA OS=Homo sapiens PE=2 SV=1 - [B2R6L0_HUMAN]	311.383	49.89	20	1	18	87	1426927150	1	1		100	1		100	1		445	49.8649	4.89404
B3KPS3	cDNA FLJ32131 fis, clone PEBLM2000267, highly similar to Tubulin alpha-ubiquitous chain OS=Homo sapiens PE=2 SV=1 - [B3KPS3_HUMAN]	310.574	70.19	26	3	20	89	1497983648	0.750028	4	25.003	1.67368	3	72.0096	1.94657	3	14.5254	416	46.2118	5.12256
P62701	40S ribosomal protein S4, X isoform OS=Homo sapiens GN=RPS4X PE=1 SV=2 - [RS4X_HUMAN]	309.937	63.12	10	21	21	98	2.52734e+09	0.782078	31	37.7587	1.16404	27	16.7708	1.04166	31	31.4609	263	29.5791	10.1548
Q9Y5B9	FACT complex subunit SPT16 OS=Homo sapiens GN=SUPT16H PE=1 SV=1 - [SP16H_HUMAN]	298.374	33.33	2	31	31	96	539220185	0.979044	33	49.3895	1.2298	31	59.0195	1.1677	30	51.8065	1047	119.838	5.65576
Q9BRS2	Serine/threonine-protein kinase RIO1 OS=Homo sapiens GN=RIOK1 PE=1 SV=2 - [RIOK1_HUMAN]	298.35	45.95	4	23	23	97	1.73735e+09	0.603804	34	47.231	1.20637	33	37.6444	0.693515	36	39.5456	568	65.5417	6.18896
Q9Y2W1	Thyroid hormone receptor-associated protein 3 OS=Homo sapiens GN=THRAP3 PE=1 SV=2 - [TR150_HUMAN]	294.638	31.2	1	19	26	93	6.08151e+08	1.06164	22	49.1327	0.892732	26	35.1285	0.923874	25	50.9446	955	108.601	10.1548
P61247	40S ribosomal protein S3a OS=Homo sapiens GN=RPS3A PE=1 SV=2 - [RS3A_HUMAN]	293.226	62.12	16	20	20	99	2322304435	0.947272	33	21.603	1.15144	31	25.6634	1.1305	35	28.5214	264	29.9257	9.72998
P11142	Heat shock cognate 71 kDa protein OS=Homo sapiens GN=HSPA8 PE=1 SV=1 - [HSP7C_HUMAN]	290.782	45.51	27	22	25	89	8.02135e+08	0.887475	30	38.8257	3.8465	30	82.448	2.58063	28	44.2384	646	70.8542	5.51611
O75533	Splicing factor 3B subunit 1 OS=Homo sapiens GN=SF3B1 PE=1 SV=3 - [SF3B1_HUMAN]	273.332	37.42	9	24	36	93	2.5202e+08	0.606172	23	51.6162	1.24131	21	35.8857	0.812277	24	30.6968	1304	145.738	7.09326
Q53GA7	Tubulin alpha 6 variant (Fragment) OS=Homo sapiens PE=2 SV=1 - [Q53GA7_HUMAN]	271.629	59.69	22	2	19	81	1497983648	0.326459	1		4.37503	1		1.42827	1		449	49.7914	5.13525
Q15393	Splicing factor 3B subunit 3 OS=Homo sapiens GN=SF3B3 PE=1 SV=4 - [SF3B3_HUMAN]	271.091	37.22	9	34	34	83	3.80076e+08	0.733912	33	51.1175	1.19525	31	28.3969	0.804668	33	62.4361	1217	135.492	5.26221
Q08211	ATP-dependent RNA helicase A OS=Homo sapiens GN=DHX9 PE=1 SV=4 - [DHX9_HUMAN]	268.665	32.83	4	33	33	89	2.67023e+08	0.807552	30	55.4546	1.22505	29	30.7879	1.05521	30	41.0332	1270	140.869	6.84424
A8K7F6	cDNA FLJ78244, highly similar to Homo sapiens eukaryotic translation initiation factor 4A, isoform 1 (EIF4A1), mRNA OS=Homo sapiens PE=2 SV=1 - [A8K7F6_HUMAN]	261.034	58.62	32	12	24	79	9.83642e+08	0.766877	15	54.0082	1.69205	15	35.515	1.28507	17	78.5222	406	46.0926	5.47803
P04350	Tubulin beta-4A chain OS=Homo sapiens GN=TUBB4A PE=1 SV=2 - [TBB4A_HUMAN]	254.617	59.91	29	1	20	75	1.4107e+09	1	1		100	1		100	1		444	49.5539	4.88135
B4DMT5	Eukaryotic translation initiation factor 3 subunit F OS=Homo sapiens GN=EIF3F PE=2 SV=1 - [B4DMT5_HUMAN]	249.31	55.7	8	13	13	72	1.72786e+09	0.697477	21	51.9267	1.18475	23	25.5371	0.845544	23	41.9757	307	33.219	5.59229
A0A087WTT1	Polyadenylate-binding protein OS=Homo sapiens GN=PABPC1 PE=1 SV=1 - [A0A087WTT1_HUMAN]	246.681	43.68	26	6	22	82	4.65599e+08	0.722795	10	41.8194	1.77128	9	38.9907	1.10329	12	25.2157	522	58.4988	9.26123
P23588	Eukaryotic translation initiation factor 4B OS=Homo sapiens GN=EIF4B PE=1 SV=2 - [IF4B_HUMAN]	243.84	35.52	12	18	18	80	2.07042e+09	0.634499	25	64.0239	1.25591	24	28.182	0.867531	26	40.6204	611	69.1103	5.73193
A0A024RAM4	Microtubule-associated protein 1B, isoform CRA_b OS=Homo sapiens GN=MAP1B PE=4 SV=1 - [A0A024RAM4_HUMAN]	238.24	25.28	25	39	39	77	1.63788e+08	0.462518	29	148.61	2.56616	33	103.506	1.65036	29	64.4089	2468	270.454	4.80518
P15880	40S ribosomal protein S2 OS=Homo sapiens GN=RPS2 PE=1 SV=2 - [RS2_HUMAN]	221.445	49.83	20	13	13	75	3331939856	0.792525	20	28.4687	1.16879	19	23.3221	0.985492	19	24.9684	293	31.3046	10.2427
O75643	U5 small nuclear ribonucleoprotein 200 kDa helicase OS=Homo sapiens GN=SNRNP200 PE=1 SV=2 - [U520_HUMAN]	220.479	24.91	11	40	40	74	1.0392e+08	0.723539	32	94.7042	1.2504	30	50.4945	1.14762	32	71.4127	2136	244.353	6.06201
P46783	40S ribosomal protein S10 OS=Homo sapiens GN=RPS10 PE=1 SV=1 - [RS10_HUMAN]	217.368	46.06	5	7	7	61	1586440879	0.691011	15	55.8986	1.54451	18	52.7687	0.896439	19	72.9062	165	18.8859	10.1548
P62081	40S ribosomal protein S7 OS=Homo sapiens GN=RPS7 PE=1 SV=1 - [RS7_HUMAN]	214.524	57.73	3	11	11	63	2.64265e+09	0.680542	21	53.4565	1.19391	21	24.0706	0.917524	25	61.5332	194	22.1133	10.0962
Q6P2Q9	Pre-mRNA-processing-splicing factor 8 OS=Homo sapiens GN=PRPF8 PE=1 SV=2 - [PRP8_HUMAN]	208.463	20.73	7	40	40	77	9.36489e+07	0.799123	32	61.7418	1.30844	32	41.5522	1.29541	29	82.3956	2335	273.427	8.83643
D9ZGF8	Rho-associated protein kinase OS=Homo sapiens GN=ROCK1 PE=3 SV=1 - [D9ZGF8_HUMAN]	207.517	29.62	11	33	33	69	1.44125e+08	0.742187	28	49.2826	1.32164	28	49.0021	0.936812	28	52.2748	1354	158.145	5.93506
P62241	40S ribosomal protein S8 OS=Homo sapiens GN=RPS8 PE=1 SV=2 - [RS8_HUMAN]	205.557	58.17	3	11	11	59	3370769440	0.977887	19	44.1973	1.16818	20	18.2201	1.01395	21	29.4719	208	24.1902	10.3159
Q08945	FACT complex subunit SSRP1 OS=Homo sapiens GN=SSRP1 PE=1 SV=1 - [SSRP1_HUMAN]	203.278	37.94	5	23	23	65	4.4795e+08	0.825862	20	50.462	1.06347	23	13.0675	0.98132	22	26.4315	709	81.0244	6.87354
P0DMV9	Heat shock 70 kDa protein 1B OS=Homo sapiens GN=HSPA1B PE=1 SV=1 - [HS71B_HUMAN]	203.226	45.24	17	21	23	63	6.36502e+08	0.980594	20	23.0125	2.51879	19	52.1713	2.07156	22	135.992	641	70.009	5.65576
O75821	Eukaryotic translation initiation factor 3 subunit G OS=Homo sapiens GN=EIF3G PE=1 SV=2 - [EIF3G_HUMAN]	192.724	59.38	10	16	16	63	1.0874e+09	0.689686	18	59.5357	1.16032	17	36.1494	0.783908	20	98.8525	320	35.5889	6.12549
Q92841	Probable ATP-dependent RNA helicase DDX17 OS=Homo sapiens GN=DDX17 PE=1 SV=2 - [DDX17_HUMAN]	192.604	44.72	6	21	28	66	5.75062e+08	0.528436	16	89.7071	1.80886	16	64.8957	1.04854	19	31.446	729	80.222	8.26514
P62249	40S ribosomal protein S16 OS=Homo sapiens GN=RPS16 PE=1 SV=2 - [RS16_HUMAN]	188.577	60.27	8	10	10	67	2146861960	0.967742	20	32.2124	1.18484	19	18.0166	1.14455	19	52.1756	146	16.435	10.2134
P36578	60S ribosomal protein L4 OS=Homo sapiens GN=RPL4 PE=1 SV=5 - [RL4_HUMAN]	188.39	42.62	10	18	18	61	9.21829e+08	0.866923	25	31.5867	1.34358	24	15.5564	1.32401	23	30.8203	427	47.6674	11.063
B7Z6P1	cDNA FLJ53662, highly similar to Actin, alpha skeletal muscle OS=Homo sapiens PE=2 SV=1 - [B7Z6P1_HUMAN]	186.993	30.9	51	2	11	62	1.99612e+09	0.627368	3	22.1603	1.00235	3	54.0127	0.728133	4	9.54579	343	38.5541	5.37646
A0A0D9SFB3	ATP-dependent RNA helicase DDX3X OS=Homo sapiens GN=DDX3X PE=1 SV=1 - [A0A0D9SFB3_HUMAN]	186.925	47.34	22	25	26	61	5.15719e+08	0.741005	27	46.7279	1.216	25	29.6151	0.993049	29	54.6858	640	70.7961	7.35693
B4DUQ1	cDNA FLJ54552, highly similar to Heterogeneous nuclear ribonucleoprotein K OS=Homo sapiens PE=2 SV=1 - [B4DUQ1_HUMAN]	185.893	46.47	10	20	20	63	4.16912e+08	0.648193	23	56.3984	1.21314	23	29.2429	0.80346	25	44.4883	439	48.4802	5.92236
E7EMW7	E3 ubiquitin-protein ligase UBR5 OS=Homo sapiens GN=UBR5 PE=1 SV=1 - [E7EMW7_HUMAN]	185.306	16.83	10	32	32	59	7.69985e+07	0.642461	22	73.3297	3.08321	22	42.9519	1.94306	23	75.8529	2792	308.382	5.84619
P46781	40S ribosomal protein S9 OS=Homo sapiens GN=RPS9 PE=1 SV=3 - [RS9_HUMAN]	183.409	49.48	7	16	16	74	3.11412e+09	0.942098	20	43.1691	1.15075	20	24.9584	1.14596	22	37.2988	194	22.5776	10.6528
P39023	60S ribosomal protein L3 OS=Homo sapiens GN=RPL3 PE=1 SV=2 - [RL3_HUMAN]	183.357	37.72	15	15	15	63	8.54544e+08	0.776501	22	50.7053	1.43679	21	25.9436	1.09095	23	55.4392	403	46.0798	10.1841
M0R0F0	40S ribosomal protein S5 (Fragment) OS=Homo sapiens GN=RPS5 PE=1 SV=1 - [M0R0F0_HUMAN]	181.903	38	6	7	7	46	2907651700	0.84117	13	26.013	1.28049	14	20.3813	1.11776	12	14.7871	200	22.3768	9.5542
B1ANR0	Polyadenylate-binding protein OS=Homo sapiens GN=PABPC4 PE=1 SV=1 - [B1ANR0_HUMAN]	172.76	32.2	16	11	18	55	4.1345e+08	0.865465	11	48.6105	2.32418	10	83.4403	1.24838	11	38.6269	615	67.9279	9.45166
Q9NZI8	Insulin-like growth factor 2 mRNA-binding protein 1 OS=Homo sapiens GN=IGF2BP1 PE=1 SV=2 - [IF2B1_HUMAN]	172.366	37.78	2	16	18	60	3.73749e+08	0.671351	17	58.4536	1.37156	16	63.8921	1.0923	16	34.8883	577	63.4412	9.20264
O43143	Pre-mRNA-splicing factor ATP-dependent RNA helicase DHX15 OS=Homo sapiens GN=DHX15 PE=1 SV=2 - [DHX15_HUMAN]	171.366	30.31	2	20	21	57	1.27437e+08	0.425026	16	100.526	1.66147	17	81.2423	0.899594	20	63.0095	795	90.8752	7.45947
Q9P2R3	Rabankyrin-5 OS=Homo sapiens GN=ANKFY1 PE=1 SV=2 - [ANFY1_HUMAN]	168.769	22.93	7	21	21	51	2.54867e+08	0.694304	20	57.6039	1.25255	20	37.2082	1.07105	22	51.9062	1169	128.318	6.1001
Q9UBQ5	Eukaryotic translation initiation factor 3 subunit K OS=Homo sapiens GN=EIF3K PE=1 SV=1 - [EIF3K_HUMAN]	168.321	66.51	8	2	10	51	2.33142e+09	0.747762	5	11.9832	1.05544	4	6.56578	0.82148	4	10.3606	218	25.0434	4.93213
A8K4Z4	60S acidic ribosomal protein P0 OS=Homo sapiens PE=2 SV=1 - [A8K4Z4_HUMAN]	167.911	52.68	20	16	16	48	1.08906e+09	1	18	103.669	1.51536	18	67.8737	1.28029	18	129.845	317	34.2178	5.97314
A8MUD9	60S ribosomal protein L7 OS=Homo sapiens GN=RPL7 PE=1 SV=1 - [A8MUD9_HUMAN]	167.164	60.1	11	16	16	56	1.099e+09	1.03057	23	36.1412	1.25433	24	12.9191	1.40328	24	41.5203	208	24.4174	10.6675
E9PMI6	Methylosome subunit pICln OS=Homo sapiens GN=CLNS1A PE=1 SV=1 - [E9PMI6_HUMAN]	166.103	70.06	6	7	7	41	1.08014e+09	0.732351	12	48.7578	1.63851	11	73.7782	1.09209	11	45.9618	167	18.2477	4.41162
P62753	40S ribosomal protein S6 OS=Homo sapiens GN=RPS6 PE=1 SV=1 - [RS6_HUMAN]	162	34.14	5	10	10	46	2.11464e+09	0.956072	15	34.7453	1.2178	15	12.0073	1.14121	16	27.8141	249	28.663	10.8433
E9PCY7	Heterogeneous nuclear ribonucleoprotein H OS=Homo sapiens GN=HNRNPH1 PE=1 SV=1 - [E9PCY7_HUMAN]	161.018	31.47	25	4	9	51	1.01716e+09	0.615642	6	20.0924	1.38905	6	99.6883	0.773288	5	46.2216	429	47.0574	6.34131
P13010	X-ray repair cross-complementing protein 5 OS=Homo sapiens GN=XRCC5 PE=1 SV=3 - [XRCC5_HUMAN]	160.197	38.8	5	22	23	57	5.08192e+08	1.70451	18	74.5686	0.62134	23	52.3316	0.584866	18	108.797	732	82.6523	5.80811
P62244	40S ribosomal protein S15a OS=Homo sapiens GN=RPS15A PE=1 SV=2 - [RS15A_HUMAN]	159.879	60	9	9	9	58	2.78836e+09	0.922528	16	10.4361	1.26272	15	12.9825	1.20056	15	15.949	130	14.83	10.1255
P62269	40S ribosomal protein S18 OS=Homo sapiens GN=RPS18 PE=1 SV=3 - [RS18_HUMAN]	157.435	52.63	4	12	12	53	3.14139e+09	0.9098	13	16.6331	1.18753	13	8.50527	1.07921	13	10.4446	152	17.7079	10.9897
B4E0E1	Poly [ADP-ribose] polymerase OS=Homo sapiens PE=2 SV=1 - [B4E0E1_HUMAN]	155.602	25.08	6	19	19	51	2.06422e+08	1.09809	16	33.0466	0.953459	17	50.098	0.950146	20	76.7185	993	111.056	8.86572
Q9UH99	SUN domain-containing protein 2 OS=Homo sapiens GN=SUN2 PE=1 SV=3 - [SUN2_HUMAN]	154.397	40.59	15	17	17	48	8.83833e+07	0.717061	17	42.4854	1.3725	19	29.9822	1.14493	19	34.0703	717	80.2616	6.72705
Q15057	Arf-GAP with coiled-coil, ANK repeat and PH domain-containing protein 2 OS=Homo sapiens GN=ACAP2 PE=1 SV=3 - [ACAP2_HUMAN]	149.733	31.49	7	21	21	47	1.58324e+08	0.81136	15	23.8075	1.07452	16	22.4286	0.921846	16	46.4049	778	87.9732	6.80029
B4DLR3	cDNA FLJ54020, highly similar to Heterogeneous nuclear ribonucleoprotein U OS=Homo sapiens PE=2 SV=1 - [B4DLR3_HUMAN]	149.34	30.23	7	18	18	49	8.68672e+08	0.954636	15	32.5385	1.42892	17	36.9928	1.14389	17	33.6251	784	86.8064	6.43018
Q08378	Golgin subfamily A member 3 OS=Homo sapiens GN=GOLGA3 PE=1 SV=2 - [GOGA3_HUMAN]	148.508	21.23	2	24	24	50	1.03752e+08	0.930669	18	53.8557	1.48133	21	65.3665	0.967748	20	54.0342	1498	167.252	5.43994
F8W6I7	Heterogeneous nuclear ribonucleoprotein A1 OS=Homo sapiens GN=HNRNPA1 PE=1 SV=2 - [F8W6I7_HUMAN]	148.147	50.81	16	11	13	50	4.57716e+08	0.899729	13	18.369	1.15431	14	39.49	1.07057	13	31.8968	307	33.1348	9.12939
F4ZW64	NF90a OS=Homo sapiens PE=2 SV=1 - [F4ZW64_HUMAN]	148.093	35.9	18	19	19	52	3.1982e+08	0.921274	18	50.9073	1.52768	21	59.1952	1.39749	19	62.3743	702	75.9127	7.91357
Q02878	60S ribosomal protein L6 OS=Homo sapiens GN=RPL6 PE=1 SV=3 - [RL6_HUMAN]	147.166	44.79	12	13	13	51	8.2951e+08	1.02676	15	23.4318	1.19076	16	22.4547	1.09813	18	15.12	288	32.7076	10.5796
P11021	78 kDa glucose-regulated protein OS=Homo sapiens GN=HSPA5 PE=1 SV=2 - [GRP78_HUMAN]	146.8	34.1	2	14	16	43	2.83199e+08	0.755864	10	38.2699	1.51641	11	68.102	1.09621	11	75.0662	654	72.2884	5.16064
B4DVD7	Eukaryotic translation initiation factor 3 subunit K OS=Homo sapiens GN=EIF3K PE=2 SV=1 - [B4DVD7_HUMAN]	143.787	62.09	2	1	9	41	2.28038e+09										211	24.4861	4.86865
P08708	40S ribosomal protein S17 OS=Homo sapiens GN=RPS17 PE=1 SV=2 - [RS17_HUMAN]	140.227	52.59	5	7	7	41	7.65201e+08	0.880782	11	38.833	1.06004	12	9.62868	0.943361	13	45.7163	135	15.5404	9.84717
B7Z3E5	cDNA FLJ53573, highly similar to Myosin Ic OS=Homo sapiens PE=2 SV=1 - [B7Z3E5_HUMAN]	140.123	30.7	11	4	24	44	6.18791e+07	0.7071	2	7.98772	0.0113969	1		0.01	1		1039	118.982	9.40771
Q01804	OTU domain-containing protein 4 OS=Homo sapiens GN=OTUD4 PE=1 SV=4 - [OTUD4_HUMAN]	139.926	28.1	4	21	21	56	1.68768e+08	0.479952	18	67.482	1.22455	18	33.7107	0.663049	21	54.9409	1114	123.968	6.7124
P05141	ADP/ATP translocase 2 OS=Homo sapiens GN=SLC25A5 PE=1 SV=7 - [ADT2_HUMAN]	139.7	39.93	5	4	13	51	1.4649e+09	1.37823	7	14.781	2.14267	8	35.0945	3.13169	7	42.9332	298	32.8312	9.68604
B2R5U1	cDNA, FLJ92620, highly similar to Homo sapiens staphylococcal nuclease domain containing 1 (SND1),mRNA OS=Homo sapiens PE=2 SV=1 - [B2R5U1_HUMAN]	139.088	28.47	7	18	18	40	1.66553e+08	1.25083	14	51.7761	0.995274	15	57.4597	1.2919	15	32.821	885	99.6093	6.96143
A6NLN1	Polypyrimidine tract binding protein 1, isoform CRA_b OS=Homo sapiens GN=PTBP1 PE=1 SV=4 - [A6NLN1_HUMAN]	138.706	39.85	14	11	12	38	6.24308e+08	0.475952	10	48.703	1.25577	10	34.9296	0.650887	11	26.4349	527	56.4753	9.37842
P62263	40S ribosomal protein S14 OS=Homo sapiens GN=RPS14 PE=1 SV=3 - [RS14_HUMAN]	138.551	39.74	4	8	8	45	2115985650	0.5133	13	39.4828	1.162	14	62.3686	0.6804	14	97.5037	151	16.2625	10.0522
E7EQG2	Eukaryotic initiation factor 4A-II OS=Homo sapiens GN=EIF4A2 PE=1 SV=1 - [E7EQG2_HUMAN]	137.122	34.53	16	1	13	42	8.89134e+08	0.848248	1		1.95163	1		1.65546	1		362	41.2642	5.64307
P26641	Elongation factor 1-gamma OS=Homo sapiens GN=EEF1G PE=1 SV=3 - [EF1G_HUMAN]	136.334	43.02	6	17	17	48	6.48661e+08	1.03723	18	85.2569	0.985847	18	24.9107	1.07929	18	45.6145	437	50.0871	6.66846
P12956	X-ray repair cross-complementing protein 6 OS=Homo sapiens GN=XRCC6 PE=1 SV=2 - [XRCC6_HUMAN]	133.776	31.2	16	18	18	48	1.06823e+08	2.18923	19	102.809	0.412232	20	44.2037	0.826022	20	123.194	609	69.7991	6.63916
Q05CK9	SYNCRIP protein (Fragment) OS=Homo sapiens GN=SYNCRIP PE=2 SV=1 - [Q05CK9_HUMAN]	130.583	47.9	4	1	17	41	2.27366e+08	0.516881	1		2.14076	1		1.10652	1		453	50.6189	6.7124
O94915	Protein furry homolog-like OS=Homo sapiens GN=FRYL PE=1 SV=2 - [FRYL_HUMAN]	128.88	10.06	13	24	24	46	5.16386e+07	0.581108	16	95.4513	2.39587	17	63.1224	0.879214	19	113.766	3013	339.383	5.57959
B3KTM6	Ribosomal protein L5, isoform CRA_b OS=Homo sapiens GN=RPL5 PE=2 SV=1 - [B3KTM6_HUMAN]	128.537	42.91	5	9	9	41	5.93073e+08	0.901362	10	46.149	1.31673	13	17.4429	0.925134	13	61.4762	247	28.0262	9.12939
H6VRF8	Keratin 1 OS=Homo sapiens GN=KRT1 PE=3 SV=1 - [H6VRF8_HUMAN]	126.335	50.47	6	25	27	37	6.62602e+08	0.01	10	0	1	10	0	0.01	10	0	644	66.013	8.11865
J3QLE5	Small nuclear ribonucleoprotein-associated protein N (Fragment) OS=Homo sapiens GN=SNRPN PE=1 SV=1 - [J3QLE5_HUMAN]	123.186	38.46	13	8	8	41	5.19479e+08	0.714509	15	53.1003	1.3227	12	42.5909	0.94576	14	75.4896	169	17.5353	9.99365
E3W994	CLIP-associating protein 2 OS=Homo sapiens GN=CLASP2 PE=1 SV=2 - [E3W994_HUMAN]	122.983	21.29	22	16	19	40	7.29092e+07	0.819099	13	59.1525	0.852829	13	42.5483	0.770209	13	153.517	1273	138.778	8.33838
O15042	U2 snRNP-associated SURP motif-containing protein OS=Homo sapiens GN=U2SURP PE=1 SV=2 - [SR140_HUMAN]	121.923	23.52	7	19	19	41	2.35795e+08	0.79789	14	47.8852	1.12998	14	23.2199	0.864341	14	114.587	1029	118.219	8.47021
P26373	60S ribosomal protein L13 OS=Homo sapiens GN=RPL13 PE=1 SV=4 - [RL13_HUMAN]	120.153	31.75	8	7	7	40	7.08355e+08	0.690895	15	112.786	1.2806	14	35.0669	1.31853	15	73.7144	211	24.2465	11.6489
P62424	60S ribosomal protein L7a OS=Homo sapiens GN=RPL7A PE=1 SV=2 - [RL7A_HUMAN]	119.297	39.1	4	13	14	43	1.09329e+09	0.874061	16	30.7456	1.17187	17	14.3378	1.03115	18	37.3471	266	29.977	10.6089
O75822	Eukaryotic translation initiation factor 3 subunit J OS=Homo sapiens GN=EIF3J PE=1 SV=2 - [EIF3J_HUMAN]	117.665	38.37	3	12	12	38	5.69695e+08	0.859533	14	42.2537	0.959764	15	9.80162	0.851497	15	49.3466	258	29.0445	4.83057
D3DTH7	Myosin IC, isoform CRA_a OS=Homo sapiens GN=MYO1C PE=4 SV=1 - [D3DTH7_HUMAN]	117.316	32.95	2	1	21	37	7.50997e+07							0.11556	1		862	98.8722	9.42236
B3KX19	cDNA FLJ44500 fis, clone UTERU3000828, highly similar to 116 kDa U5 small nuclear ribonucleoprotein component OS=Homo sapiens PE=2 SV=1 - [B3KX19_HUMAN]	117.186	36.07	9	24	24	43	1.29955e+08	0.594421	20	119.694	1.58099	18	75.1694	1.18584	20	55.266	962	108.142	4.99561
Q59GL1	Synaptotagmin binding, cytoplasmic RNA interacting protein variant (Fragment) OS=Homo sapiens PE=2 SV=1 - [Q59GL1_HUMAN]	116.874	38.39	5	1	17	37	2.27366e+08										534	59.5699	8.73389
A0A087WZZ5	Splicing factor 3B subunit 2 OS=Homo sapiens GN=SF3B2 PE=1 SV=1 - [A0A087WZZ5_HUMAN]	116.767	25.26	9	18	18	44	2.32694e+08	0.394119	18	81.8345	1.26306	19	48.7049	0.587988	21	73.6294	871	97.5247	5.66846
E7EX73	Eukaryotic translation initiation factor 4 gamma 1 OS=Homo sapiens GN=EIF4G1 PE=1 SV=1 - [E7EX73_HUMAN]	115.811	19.15	17	18	21	44	1.0742e+08	0.510505	15	94.4216	1.32422	15	26.6447	0.535214	16	98.3273	1436	158.547	5.21143
A0A0S2Z4G7	Nucleophosmin (Nucleolar phosphoprotein B23, numatrin), isoform CRA_f (Fragment) OS=Homo sapiens GN=NPM1 PE=2 SV=1 - [A0A0S2Z4G7_HUMAN]	115.645	37.36	19	7	7	33	1106576520	0.921365	14	41.1213	1.18694	14	19.1655	1.08011	14	69.1313	265	29.4462	4.61475
P39019	40S ribosomal protein S19 OS=Homo sapiens GN=RPS19 PE=1 SV=2 - [RS19_HUMAN]	114.965	50.34	7	11	11	40	1.68829e+09	0.855663	14	29.3906	1.18009	15	21.7007	0.908662	14	26.5794	145	16.0505	10.3159
P05198	Eukaryotic translation initiation factor 2 subunit 1 OS=Homo sapiens GN=EIF2S1 PE=1 SV=3 - [IF2A_HUMAN]	113.223	52.38	4	13	13	38	362674611	0.587003	14	77.7144	1.47821	14	69.969	1.09049	15	85.1901	315	36.0894	5.08447
A0A087X0X3	Heterogeneous nuclear ribonucleoprotein M OS=Homo sapiens GN=HNRNPM PE=1 SV=1 - [A0A087X0X3_HUMAN]	112.819	30	16	17	17	36	3.38437e+08	1.05772	13	45.6116	1.18891	13	10.9761	1.05905	14	32.654	730	77.5184	8.77783
P60866	40S ribosomal protein S20 OS=Homo sapiens GN=RPS20 PE=1 SV=1 - [RS20_HUMAN]	110.47	29.41	4	5	5	39	1.52769e+09	0.734265	14	64.311	1.04911	12	21.1914	0.655582	14	72.6808	119	13.3643	9.93506
Q8N3C0	Activating signal cointegrator 1 complex subunit 3 OS=Homo sapiens GN=ASCC3 PE=1 SV=3 - [ASCC3_HUMAN]	109.747	18.35	4	30	30	43	3.55179e+08	0.47219	18	95.2238	1.39555	15	52.5892	0.876125	18	65.6231	2202	251.301	7.09326
B2R6F9	cDNA, FLJ92932, highly similar to Homo sapiens serine/threonine kinase 38 (STK38), mRNA OS=Homo sapiens PE=2 SV=1 - [B2R6F9_HUMAN]	109.526	40.43	4	12	14	40	355677570	0.734691	13	41.5656	1.49383	14	37.7432	1.10223	15	61.548	465	54.2044	7.15186
O94906	Pre-mRNA-processing factor 6 OS=Homo sapiens GN=PRPF6 PE=1 SV=1 - [PRP6_HUMAN]	108.895	18.28	1	16	16	34	8.59488e+07	0.938154	14	25.9831	1.19464	14	19.379	1.14253	15	30.1434	941	106.858	8.25049
A8K7N0	cDNA FLJ75556, highly similar to Homo sapiens ribosomal protein L14, mRNA OS=Homo sapiens PE=2 SV=1 - [A8K7N0_HUMAN]	108.753	31.65	6	1	6	29	8.2815e+08	0.781495	1		1.3098	1		2.00865	4	83.987	218	23.6311	10.8433
P62906	60S ribosomal protein L10a OS=Homo sapiens GN=RPL10A PE=1 SV=2 - [RL10A_HUMAN]	108.509	35.94	3	9	9	39	5.79344e+08	0.86303	15	49.4729	1.21731	16	76.5326	0.962713	19	59.9568	217	24.8155	9.93506
P62316	Small nuclear ribonucleoprotein Sm D2 OS=Homo sapiens GN=SNRPD2 PE=1 SV=1 - [SMD2_HUMAN]	106.185	55.93	3	7	7	33	744250697	0.789636	11	37.5152	1.12446	9	41.0505	1.00435	10	80.004	118	13.5182	9.90576
E9PKG1	Protein arginine N-methyltransferase 1 OS=Homo sapiens GN=PRMT1 PE=1 SV=1 - [E9PKG1_HUMAN]	103.926	47.69	13	13	13	33	8.64613e+07	0.652526	11	110.653	1	13	36.7568	0.622266	13	64.8838	325	37.6848	6.15088
A0A0A6YYC3	Protein C7orf55-LUC7L2 OS=Homo sapiens GN=C7orf55-LUC7L2 PE=4 SV=1 - [A0A0A6YYC3_HUMAN]	102.745	28.28	6	5	10	34	2.73802e+08	0.53314	5	35.9416	1.39019	6	5.85273	0.909732	6	45.7329	389	46.2006	10.0522
P62314	Small nuclear ribonucleoprotein Sm D1 OS=Homo sapiens GN=SNRPD1 PE=1 SV=1 - [SMD1_HUMAN]	102.693	54.62	4	5	5	28	597706063	0.73274	8	45.9896	0.896582	8	38.4976	0.931728	10	39.4531	119	13.2734	11.561
P30050	60S ribosomal protein L12 OS=Homo sapiens GN=RPL12 PE=1 SV=1 - [RL12_HUMAN]	100.965	54.55	4	6	6	27	1248283648	0.769791	9	50.315	1.38479	8	42.9722	1.34741	8	26.8761	165	17.8075	9.42236
Q9Y657	Spindlin-1 OS=Homo sapiens GN=SPIN1 PE=1 SV=3 - [SPIN1_HUMAN]	99.5932	50.38	2	9	10	33	4.58522e+08	0.554195	8	137.408	1.0131	8	2.74979	0.86251	9	44.871	262	29.5818	6.96143
E7ETK0	40S ribosomal protein S24 OS=Homo sapiens GN=RPS24 PE=1 SV=1 - [E7ETK0_HUMAN]	99.4478	29.77	3	4	4	33	1.27051e+09	1.00656	12	47.6793	1.11554	12	36.3087	0.945875	11	32.9863	131	15.1873	10.8872
Q9NYF8	Bcl-2-associated transcription factor 1 OS=Homo sapiens GN=BCLAF1 PE=1 SV=2 - [BCLF1_HUMAN]	99.2475	23.91	12	18	19	41	3.1952e+08	1.5475	15	69.2639	0.94868	14	50.3366	1.11416	16	125.832	920	106.059	9.979
B5BUE6	ATP-dependent RNA helicase DDX5 (Fragment) OS=Homo sapiens GN=DDX5 PE=2 SV=1 - [B5BUE6_HUMAN]	99.2341	25.08	14	8	15	36	5.43692e+08	0.517339	7	55.3358	1.90135	7	46.2783	1.21875	9	31.1976	614	69.0777	8.92432
P22626	Heterogeneous nuclear ribonucleoproteins A2/B1 OS=Homo sapiens GN=HNRNPA2B1 PE=1 SV=2 - [ROA2_HUMAN]	98.3261	36.26	4	10	12	40	5.44911e+08	0.64293	8	60.5273	1.19199	8	30.1765	0.631047	8	55.9073	353	37.4067	8.95361
Q6NTA2	HNRNPL protein (Fragment) OS=Homo sapiens GN=HNRNPL PE=2 SV=2 - [Q6NTA2_HUMAN]	98.151	31.12	11	12	13	31	1.49095e+08	1	11	80.659	1	13	37.9969	0.765132	12	128.26	572	61.8881	7.38623
P67809	Nuclease-sensitive element-binding protein 1 OS=Homo sapiens GN=YBX1 PE=1 SV=3 - [YBOX1_HUMAN]	97.9309	43.52	12	4	7	25	2.93589e+08	0.15595	8	4446.71	3.91754	8	769.681	0.552412	9	66.8414	324	35.9027	9.87646
Q07065	Cytoskeleton-associated protein 4 OS=Homo sapiens GN=CKAP4 PE=1 SV=2 - [CKAP4_HUMAN]	97.7078	30.07	4	12	12	28	6.83527e+07	0.84694	9	25.008	2.49547	10	122.464	1.84486	8	188.021	602	65.9827	5.92236
B4DMA2	cDNA FLJ54023, highly similar to Heat shock protein HSP 90-beta OS=Homo sapiens PE=2 SV=1 - [B4DMA2_HUMAN]	96.4248	30.03	23	12	18	33	2.60234e+08	0.50552	11	133.463	9.72595	10	2151	2.29132	13	150.784	686	79.1451	5.021
P48634	Protein PRRC2A OS=Homo sapiens GN=PRRC2A PE=1 SV=3 - [PRC2A_HUMAN]	96.2194	21.28	3	24	24	39	1.51649e+08	0.213432	15	687.236	1.01492	14	11.1609	0.310453	17	154.327	2157	228.724	9.45166
P68104	Elongation factor 1-alpha 1 OS=Homo sapiens GN=EEF1A1 PE=1 SV=1 - [EF1A1_HUMAN]	95.012	35.93	37	5	12	33	1.10965e+09	0.213734	5	365.145	1.32379	4	27.8241	0.765761	6	41.5175	462	50.1091	9.01221
P52597	Heterogeneous nuclear ribonucleoprotein F OS=Homo sapiens GN=HNRNPF PE=1 SV=3 - [HNRPF_HUMAN]	94.5255	27.95	2	5	7	26	4.57613e+08	0.532293	5	42.4001	1.85434	5	33.1086	1.04257	6	41.7643	415	45.6429	5.57959
B4DKX4	cDNA FLJ58014, highly similar to Homo sapiens programmed cell death 4, transcript variant 1, mRNA OS=Homo sapiens PE=2 SV=1 - [B4DKX4_HUMAN]	93.9245	44.4	10	16	16	32	3.44862e+08	0.960291	13	86.1067	1.96864	14	171.255	1.4167	14	69.4387	455	50.1974	5.46533
Q9BSV4	SFPQ protein (Fragment) OS=Homo sapiens GN=SFPQ PE=2 SV=2 - [Q9BSV4_HUMAN]	91.1582	31.07	6	13	14	31	3.09026e+08	0.658315	13	44.4114	1.45062	13	48.8467	0.911797	12	59.5653	634	68.5879	8.82178
Q9UQ35	Serine/arginine repetitive matrix protein 2 OS=Homo sapiens GN=SRRM2 PE=1 SV=2 - [SRRM2_HUMAN]	90.7141	12.17	12	21	21	34	1.43838e+08	0.0702438	13	6513.1	1.2374	12	67.5291	0.377605	14	150.465	2752	299.438	12.0591
P62318	Small nuclear ribonucleoprotein Sm D3 OS=Homo sapiens GN=SNRPD3 PE=1 SV=1 - [SMD3_HUMAN]	89.9243	47.62	2	4	4	26	2.06264e+09	0.32624	7	211.128	1.27114	7	36.7252	0.493205	8	179.592	126	13.9073	10.3159
P62277	40S ribosomal protein S13 OS=Homo sapiens GN=RPS13 PE=1 SV=2 - [RS13_HUMAN]	88.9715	47.02	3	9	9	34	2.06202e+09	0.916582	7	22.7209	1.098	8	32.1266	1.01169	8	22.2268	151	17.2117	10.5356
A0PJH5	SF3B1 protein (Fragment) OS=Homo sapiens GN=SF3B1 PE=2 SV=1 - [A0PJH5_HUMAN]	88.7129	40.52	4	1	13	30	1.63944e+08										501	54.9813	6.69775
F8VY35	Nucleosome assembly protein 1-like 1 (Fragment) OS=Homo sapiens GN=NAP1L1 PE=1 SV=1 - [F8VY35_HUMAN]	88.5371	41.29	19	7	7	27	3.01359e+08	0.476322	9	39.788	1.62944	8	18.0628	0.752018	9	9.39418	264	31.0012	4.51318
B4DY09	Interleukin enhancer-binding factor 2 OS=Homo sapiens GN=ILF2 PE=1 SV=1 - [B4DY09_HUMAN]	88.1181	57.95	6	12	12	26	3.13136e+08	0.602439	13	41.0138	1.76761	12	51.1498	1.08918	12	44.8801	352	38.8862	4.94482
Q05D20	THRAP3 protein (Fragment) OS=Homo sapiens GN=THRAP3 PE=2 SV=1 - [Q05D20_HUMAN]	88.1087	27.61	4	2	8	27	336345644	0.875514	4	1.38647	1.03871	3	5.93379	0.903912	3	4.13403	373	41.589	11.5903
Q6IPH7	RPL14 protein OS=Homo sapiens GN=RPL14 PE=1 SV=1 - [Q6IPH7_HUMAN]	87.7397	32.27	6	1	6	25	6.75065e+08	1.09049	2	53.2696	2.57873	2	14.2901	2.0059	3	14.1802	220	23.7722	10.9312
Q9NR30	Nucleolar RNA helicase 2 OS=Homo sapiens GN=DDX21 PE=1 SV=5 - [DDX21_HUMAN]	87.2849	22.22	2	11	12	24	1.04851e+08	0.454975	6	110.89	1.74619	7	31.1215	0.84082	7	210.925	783	87.2904	9.27588
Q9P258	Protein RCC2 OS=Homo sapiens GN=RCC2 PE=1 SV=2 - [RCC2_HUMAN]	87.2034	26.44	2	14	14	32	8.68499e+07	0.658908	12	52.5878	1.44954	13	46.0335	0.928475	15	52.7859	522	56.0492	8.77783
I3L1P8	Mitochondrial 2-oxoglutarate/malate carrier protein (Fragment) OS=Homo sapiens GN=SLC25A11 PE=1 SV=1 - [I3L1P8_HUMAN]	87.1644	43.58	2	10	10	27	1.40706e+08	1.37873	7	25.8197	1.57964	10	37.305	2.2132	7	26.7854	296	32.1618	9.77393
O95218	Zinc finger Ran-binding domain-containing protein 2 OS=Homo sapiens GN=ZRANB2 PE=1 SV=2 - [ZRAB2_HUMAN]	86.5887	33.64	2	9	9	29	2.76896e+08	1.30989	8	50.3507	0.837057	9	54.6272	0.974109	9	32.3658	330	37.382	10.0083
Q8WWY3	U4/U6 small nuclear ribonucleoprotein Prp31 OS=Homo sapiens GN=PRPF31 PE=1 SV=2 - [PRP31_HUMAN]	86.2028	36.07	6	13	13	29	1.66694e+08	0.925331	8	9.19854	1.23136	9	15.6432	1.11914	11	11.4586	499	55.4214	5.78271
P32969	60S ribosomal protein L9 OS=Homo sapiens GN=RPL9 PE=1 SV=1 - [RL9_HUMAN]	85.4941	35.94	8	6	6	28	2.57775e+08	1.01763	10	35.8788	1.44584	10	26.9349	1.30962	11	42.4178	192	21.8498	9.94971
P62280	40S ribosomal protein S11 OS=Homo sapiens GN=RPS11 PE=1 SV=3 - [RS11_HUMAN]	84.9942	51.27	4	10	10	35	2.06864e+09	1.03532	11	13.9925	1.11743	10	6.27838	1.11889	13	48.3704	158	18.419	10.3013
Q2VIP3	Polyadenylate-binding protein (Fragment) OS=Homo sapiens PE=1 SV=1 - [Q2VIP3_HUMAN]	84.6606	22.54	10	1	12	33	3.9481e+08										630	69.8877	9.67139
E7EQV9	Ribosomal protein L15 (Fragment) OS=Homo sapiens GN=RPL15 PE=1 SV=1 - [E7EQV9_HUMAN]	84.2795	45.4	9	8	8	31	1.1746e+09	0.952751	11	30.197	1.13803	11	44.9451	1.05199	11	35.5695	174	20.4971	11.2827
M0R3D6	60S ribosomal protein L18a (Fragment) OS=Homo sapiens GN=RPL18A PE=1 SV=1 - [M0R3D6_HUMAN]	84.0266	39.01	11	6	6	29	6.9643e+08	1.11086	7	17.6808	1.18982	8	8.98778	1.47224	8	20.2974	141	16.7038	10.77
P41091	Eukaryotic translation initiation factor 2 subunit 3 OS=Homo sapiens GN=EIF2S3 PE=1 SV=3 - [IF2G_HUMAN]	83.9998	36.65	4	13	13	29	328121641	0.722057	10	25.3049	1.40525	11	70.8838	0.998459	11	65.4333	472	51.0772	8.39697
X1WI28	60S ribosomal protein L10 (Fragment) OS=Homo sapiens GN=RPL10 PE=1 SV=6 - [X1WI28_HUMAN]	83.4811	30.85	11	2	6	29	3.50205e+08	0.611373	3	44.7506	2.51046	3	36.4094	1.20978	3	7.45257	201	23.0571	10.0083
B7Z4V2	cDNA FLJ51907, highly similar to Stress-70 protein, mitochondrial OS=Homo sapiens PE=2 SV=1 - [B7Z4V2_HUMAN]	83.2767	28.42	11	15	15	28	1.44725e+08	0.436938	11	189.785	1.63986	11	61.5236	1.08199	11	64.6055	665	72.3561	5.93506
A0A087WUT6	Eukaryotic translation initiation factor 5B OS=Homo sapiens GN=EIF5B PE=1 SV=1 - [A0A087WUT6_HUMAN]	83.1268	14.43	7	10	10	25	9.09814e+07	0.558685	8	76.9722	1.63107	8	56.2913	0.728169	9	52.6462	1220	138.597	5.57959
P12236	ADP/ATP translocase 3 OS=Homo sapiens GN=SLC25A6 PE=1 SV=4 - [ADT3_HUMAN]	81.7815	39.93	10	3	12	36	1.42657e+09	1.49677	3	65.5595	2.46916	3	50.2216	6.34047	3	94.7243	298	32.8452	9.74463
D3DQV9	Eukaryotic translation initiation factor 4 gamma 2 (Fragment) OS=Homo sapiens GN=EIF4G2 PE=1 SV=1 - [D3DQV9_HUMAN]	81.6298	21.5	16	14	14	26	1.0224e+08	0.590231	8	36.9227	1	7	38.484	0.591751	7	83.6617	907	102.265	7.13721
P62805	Histone H4 OS=Homo sapiens GN=HIST1H4A PE=1 SV=2 - [H4_HUMAN]	80.6375	52.43	3	7	7	26	1.86633e+09	0.300605	11	34.2115	0.399071	9	11.2591	0.162985	8	39.1714	103	11.3604	11.356
O43290	U4/U6.U5 tri-snRNP-associated protein 1 OS=Homo sapiens GN=SART1 PE=1 SV=1 - [SNUT1_HUMAN]	80.1898	23.88	5	12	12	25	5.93878e+07	0.799738	12	65.1788	1.02149	11	47.4283	0.73965	13	58.1256	800	90.2003	6.12549
E5RI99	60S ribosomal protein L30 (Fragment) OS=Homo sapiens GN=RPL30 PE=1 SV=1 - [E5RI99_HUMAN]	79.6758	57.02	10	6	6	20	5.53828e+08	0.82303	8	68.6826	1.10313	8	31.0514	1.16116	8	23.6962	114	12.6476	9.5542
Q8NE71	ATP-binding cassette sub-family F member 1 OS=Homo sapiens GN=ABCF1 PE=1 SV=2 - [ABCF1_HUMAN]	79.4036	28.88	8	15	15	24	6.2438e+07	0.627715	11	85.6297	1.71511	11	85.7939	1.09683	12	55.3665	845	95.8665	6.80029
Q59FA2	Splicing factor, arginine/serine-rich 1 (Splicing factor 2, alternate splicing factor) variant (Fragment) OS=Homo sapiens PE=2 SV=1 - [Q59FA2_HUMAN]	78.8973	42.06	8	9	10	27	2.43568e+08	0.485088	9	90.397	1.43202	9	60.1895	0.77664	11	93.6925	233	25.6088	9.01221
P25398	40S ribosomal protein S12 OS=Homo sapiens GN=RPS12 PE=1 SV=3 - [RS12_HUMAN]	78.7677	53.79	1	7	7	26	7.54625e+08	1.01022	11	14.5142	1.15681	11	12.5641	1.11369	11	5.68419	132	14.5055	7.21045
P62306	Small nuclear ribonucleoprotein F OS=Homo sapiens GN=SNRPF PE=1 SV=1 - [RUXF_HUMAN]	78.4681	24.42	1	3	3	22	2.13938e+08	0.818317	6	11.2515	1.3223	6	11.633	1.09226	6	9.79412	86	9.71878	4.66553
O00425	Insulin-like growth factor 2 mRNA-binding protein 3 OS=Homo sapiens GN=IGF2BP3 PE=1 SV=2 - [IF2B3_HUMAN]	78.0678	25.91	2	7	10	27	2.69992e+08	0.450561	7	47.861	1.08399	7	12.0001	0.440525	7	6.90972e+08	579	63.6656	8.86572
Q96I25	Splicing factor 45 OS=Homo sapiens GN=RBM17 PE=1 SV=1 - [SPF45_HUMAN]	78.0444	28.18	8	12	12	29	8.9479e+07	0.670545	11	106.179	1.15986	10	23.844	0.769344	13	99.6295	401	44.9339	5.97314
P55072	Transitional endoplasmic reticulum ATPase OS=Homo sapiens GN=VCP PE=1 SV=4 - [TERA_HUMAN]	76.7992	29.28	11	16	16	26	1.22084e+08	1.02855	12	72.8744	1	11	21.9426	1.19708	11	59.5159	806	89.2657	5.26221
G3V203	60S ribosomal protein L18 OS=Homo sapiens GN=RPL18 PE=1 SV=1 - [G3V203_HUMAN]	74.403	32.93	10	7	7	23	1.11858e+09	0.76634	7	24.2751	1.26015	7	19.4798	0.986372	8	29.9254	164	18.7445	11.5903
P62917	60S ribosomal protein L8 OS=Homo sapiens GN=RPL8 PE=1 SV=2 - [RL8_HUMAN]	74.028	43.97	6	8	8	30	8.11652e+08	0.99432	9	18.7445	1.30972	10	41.6574	1.06173	9	1.19377e+09	257	28.0073	11.0337
H0YMZ1	Proteasome subunit alpha type (Fragment) OS=Homo sapiens GN=PSMA4 PE=1 SV=7 - [H0YMZ1_HUMAN]	73.1723	46.15	13	8	8	22	2.03141e+08	0.487066	7	1.98385	1.71405	7	30.5654	0.944434	7	48.9218	221	24.5674	6.771
Q15459	Splicing factor 3A subunit 1 OS=Homo sapiens GN=SF3A1 PE=1 SV=1 - [SF3A1_HUMAN]	72.9635	23.33	3	14	14	25	1.1874e+08	0.443308	13	101.389	1.18595	12	42.7202	0.694868	12	85.9121	793	88.8305	5.22412
Q9BVI4	Nucleolar complex protein 4 homolog OS=Homo sapiens GN=NOC4L PE=1 SV=1 - [NOC4L_HUMAN]	72.2705	32.75	2	11	11	25	7.16745e+07	0.504162	13	170.079	1.13579	12	19.0475	0.60881	13	74.9846	516	58.4307	7.48877
Q6PKG0	La-related protein 1 OS=Homo sapiens GN=LARP1 PE=1 SV=2 - [LARP1_HUMAN]	71.7694	18.43	9	15	15	27	9.95117e+07	0.528594	10	16.2961	1.78621	10	43.5799	1.18225	14	44.0746	1096	123.434	8.82178
H0YA96	Heterogeneous nuclear ribonucleoprotein D0 (Fragment) OS=Homo sapiens GN=HNRNPD PE=1 SV=1 - [H0YA96_HUMAN]	71.3507	39.52	12	6	8	25	2.93242e+08	0.760946	5	90.0035	1.19581	7	26.7438	0.971602	5	75.7057	210	23.9062	9.5835
Q9NXV2	BTB/POZ domain-containing protein KCTD5 OS=Homo sapiens GN=KCTD5 PE=1 SV=1 - [KCTD5_HUMAN]	71.2649	39.32	2	5	6	20	9.87812e+08	0.64313	6	40.8649	1.63804	5	105.714	0.971851	5	55.3228	234	26.0761	6.23975
A0A024R2Z6	Guanine nucleotide binding protein-like 3 (Nucleolar), isoform CRA_b OS=Homo sapiens GN=GNL3 PE=4 SV=1 - [A0A024R2Z6_HUMAN]	71.0643	29.42	7	12	12	22	9.62213e+07	0.495034	8	96.5203	2.1491	7	41.511	1.47363	10	51.4382	537	60.5345	8.79248
Q9P1Y5	Calmodulin-regulated spectrin-associated protein 3 OS=Homo sapiens GN=CAMSAP3 PE=1 SV=2 - [CAMP3_HUMAN]	71.0605	16.89	4	14	14	24	1.10571e+08	0.559652	12	104.308	1.22613	12	29.806	0.605493	13	80.1403	1249	134.666	8.35303
P62854	40S ribosomal protein S26 OS=Homo sapiens GN=RPS26 PE=1 SV=3 - [RS26_HUMAN]	70.9849	44.35	5	4	4	20	1.2841e+09	1.10268	6	16.8236	1.08957	6	21.9526	1.20523	6	1.26493	115	13.0071	11.0044
P55795	Heterogeneous nuclear ribonucleoprotein H2 OS=Homo sapiens GN=HNRNPH2 PE=1 SV=1 - [HNRH2_HUMAN]	70.3555	16.7	3	1	5	23	8.44303e+08										449	49.2323	6.30322
Q53HI2	DEAD-box protein abstrakt variant (Fragment) OS=Homo sapiens PE=2 SV=1 - [Q53HI2_HUMAN]	69.95	19.29	7	10	10	24	58258930	0.96952	11	47.0088	0.958875	11	20.1799	0.838061	12	40.52	622	69.794	6.84424
P53999	Activated RNA polymerase II transcriptional coactivator p15 OS=Homo sapiens GN=SUB1 PE=1 SV=3 - [TCP4_HUMAN]	69.648	52.76	6	7	7	21	2.04106e+08	0.490192	4	92.6281	2.25074	5	150.647	0.844924	7	72.5146	127	14.3864	9.59814
P35527	Keratin, type I cytoskeletal 9 OS=Homo sapiens GN=KRT9 PE=1 SV=3 - [K1C9_HUMAN]	69.2697	55.22	2	17	17	21	3.25101e+08	0.01	6	0	1	6	0	0.01	6	0	623	62.0268	5.23682
A0A087WXM6	60S ribosomal protein L17 (Fragment) OS=Homo sapiens GN=RPL17 PE=3 SV=1 - [A0A087WXM6_HUMAN]	68.9216	40.24	14	7	7	29	5.60393e+08	0.950945	10	76.0598	1.22896	11	40.8046	1.26661	10	134.221	169	19.5732	10.0376
B2R6U8	cDNA, FLJ93125, highly similar to Homo sapiens cleavage and polyadenylation specific factor 5, 25 kDa(CPSF5), mRNA OS=Homo sapiens PE=2 SV=1 - [B2R6U8_HUMAN]	68.8619	37.44	5	9	9	21	1.94998e+08	0.474034	7	36.6521	1.76617	7	42.6062	0.719066	8	33.2333	227	26.1987	8.82178
Q9BQG0	Myb-binding protein 1A OS=Homo sapiens GN=MYBBP1A PE=1 SV=2 - [MBB1A_HUMAN]	68.5826	14.91	6	16	16	26	4.66144e+07	0.516852	8	130.233	1.44127	10	41.0186	0.84759	9	97.337	1328	148.762	9.27588
K7EM56	40S ribosomal protein S15 OS=Homo sapiens GN=RPS15 PE=1 SV=2 - [K7EM56_HUMAN]	68.5801	52.68	8	4	4	23	1.19127e+08	0.530193	11	65.1816	1.43552	11	111.441	1.06421	11	223.104	112	12.9821	10.8872
Q9Y2H1	Serine/threonine-protein kinase 38-like OS=Homo sapiens GN=STK38L PE=1 SV=3 - [ST38L_HUMAN]	67.1784	21.98	11	9	11	25	1.04095e+08	0.83886	6	20.8369	1.15174	6	5.56153	1.10247	8	13.245	464	53.9684	6.81494
Q2NL82	Pre-rRNA-processing protein TSR1 homolog OS=Homo sapiens GN=TSR1 PE=1 SV=1 - [TSR1_HUMAN]	67.053	20.52	2	12	12	22	1.04695e+08	0.674619	10	63.1737	1.3972	11	100.819	0.633086	11	148.582	804	91.7519	7.41553
B3KP90	cDNA FLJ31447 fis, clone NT2NE2000913, highly similar to Protein phosphatase 2C isoform beta (EC 3.1.3.16) OS=Homo sapiens PE=2 SV=1 - [B3KP90_HUMAN]	67.0199	30.69	10	10	11	25	1.55088e+08	0.441585	8	42.4764	3.40179	8	86.7134	0.872764	9	74.4979	479	52.6764	5.04639
Q9BXP5	Serrate RNA effector molecule homolog OS=Homo sapiens GN=SRRT PE=1 SV=1 - [SRRT_HUMAN]	66.8587	15.64	7	14	14	24	5.42395e+07	0.715134	10	69.9294	1.54964	10	34.0878	1.22495	11	61.4149	876	100.604	5.96045
A8KA74	cDNA FLJ76065 OS=Homo sapiens PE=2 SV=1 - [A8KA74_HUMAN]	66.0405	18.55	4	12	12	20	6.84185e+07	0.533018	7	71.9419	1.28421	6	14.73	0.937597	10	40.6253	857	97.6093	7.69385
D3YTB1	60S ribosomal protein L32 (Fragment) OS=Homo sapiens GN=RPL32 PE=1 SV=1 - [D3YTB1_HUMAN]	65.5199	29.32	3	4	4	19	2.06731e+08	1.05263	9	22.3354	1.12981	9	33.0774	1.31568	10	36.0179	133	15.6067	11.4438
O43175	D-3-phosphoglycerate dehydrogenase OS=Homo sapiens GN=PHGDH PE=1 SV=4 - [SERA_HUMAN]	65.4937	21.95	10	10	10	21	1.58964e+08	0.984146	7	76.3928	2.19694	7	17.3204	1.92538	9	44.4846	533	56.6144	6.7124
F8VVM2	Phosphate carrier protein, mitochondrial OS=Homo sapiens GN=SLC25A3 PE=1 SV=1 - [F8VVM2_HUMAN]	64.1815	36.73	9	9	9	21	4.2089e+08	1.1352	8	80.3799	2.48775	8	47.7964	2.56515	7	23.5392	324	36.1376	9.26123
Q96KK5	Histone H2A type 1-H OS=Homo sapiens GN=HIST1H2AH PE=1 SV=3 - [H2A1H_HUMAN]	63.3631	35.94	22	3	5	23	2.37078e+09	0.288748	5	121.14	0.700485	5	56.6758	0.139929	7	289.69	128	13.8978	10.8872
P07814	Bifunctional glutamate/proline--tRNA ligase OS=Homo sapiens GN=EPRS PE=1 SV=5 - [SYEP_HUMAN]	63.2661	12.9	7	14	14	22	4.66704e+07	0.587234	10	73.6351	2.00507	10	82.5996	1.29064	10	93.3044	1512	170.483	7.32764
P27348	14-3-3 protein theta OS=Homo sapiens GN=YWHAQ PE=1 SV=1 - [1433T_HUMAN]	62.2125	35.51	17	5	7	19	7.70359e+07	0.201775	2	245.665	5.04287	2	223.676	0.978495	5	55.9384	245	27.7468	4.77979
A0A0A0MRM8	Unconventional myosin-VI OS=Homo sapiens GN=MYO6 PE=1 SV=1 - [A0A0A0MRM8_HUMAN]	61.938	14.76	6	14	14	22	3.8154e+07	0.388254	11	248.05	2.73528	11	287.385	0.858493	12	89.9946	1253	144.924	8.55811
Q92974	Rho guanine nucleotide exchange factor 2 OS=Homo sapiens GN=ARHGEF2 PE=1 SV=4 - [ARHG2_HUMAN]	61.6218	15.82	11	10	10	19	4.85723e+07	0.382347	6	75.5229	2.12407	7	130.564	0.651496	7	48.6477	986	111.473	7.26904
E7EX90	Dynactin subunit 1 OS=Homo sapiens GN=DCTN1 PE=1 SV=1 - [E7EX90_HUMAN]	61.5005	11.54	8	12	12	22	3.11691e+07	0.549877	7	100.745	1.20275	7	79.1405	1.05867	8	114.095	1256	139.008	5.66846
P35908	Keratin, type II cytoskeletal 2 epidermal OS=Homo sapiens GN=KRT2 PE=1 SV=2 - [K22E_HUMAN]	61.4594	40.06	35	11	17	19	5.10256e+08	0.01	3	0	1	3	0	0.01	3	0	639	65.3932	8.00146
A0A087X0M4	Kanadaptin OS=Homo sapiens GN=SLC4A1AP PE=1 SV=1 - [A0A087X0M4_HUMAN]	60.8666	18.87	5	10	10	21	1.29373e+08	0.715443	6	98.4289	1.24094	6	56.5813	0.738135	7	38.8075	742	82.839	5.09717
A8K968	Band 4.1-like protein 3 OS=Homo sapiens GN=EPB41L3 PE=1 SV=1 - [A8K968_HUMAN]	60.8524	21.16	22	10	10	20	6.31767e+07	0.482821	8	39.4242	1.1828	10	59.1992	0.593097	10	93.6216	756	84.6594	5.43994
B3GQS7	Mitochondrial heat shock 60kD protein 1 variant 1 OS=Homo sapiens GN=HSPD1 PE=2 SV=1 - [B3GQS7_HUMAN]	60.657	26.89	16	11	11	20	8.05617e+07	1	8	4.55309	1.98338	8	29.8146	2.99775	10	92.9557	569	60.6423	6.03662
P05387	60S acidic ribosomal protein P2 OS=Homo sapiens GN=RPLP2 PE=1 SV=1 - [RLA2_HUMAN]	60.4965	84.35	2	4	5	16	1.66603e+08	0.454078	5	68.5834	1.61634	5	39.1012	0.571918	5	10.0111	115	11.6578	4.53857
Q8IYB3	Serine/arginine repetitive matrix protein 1 OS=Homo sapiens GN=SRRM1 PE=1 SV=2 - [SRRM1_HUMAN]	59.7061	10.07	9	5	5	19	5.14472e+07	0.42043	7	227.436	1.44293	7	35.2529	0.996805	6	38.5662	904	102.274	11.8394
P38919	Eukaryotic initiation factor 4A-III OS=Homo sapiens GN=EIF4A3 PE=1 SV=4 - [IF4A3_HUMAN]	59.4152	28.71	2	9	12	24	5.03145e+08	0.849575	6	42.5451	1.08719	6	23.1181	0.996256	6	101.452	411	46.8412	6.72705
Q71RH4	FP1047 OS=Homo sapiens PE=2 SV=1 - [Q71RH4_HUMAN]	59.1409	18.35	31	8	8	18	1.78081e+08	1	6	57.9082	2.29206	6	348.759	1.70869	7	50.6278	632	69.3531	7.21045
F8WJN3	Cleavage and polyadenylation-specificity factor subunit 6 OS=Homo sapiens GN=CPSF6 PE=1 SV=1 - [F8WJN3_HUMAN]	58.8045	19.04	4	9	9	18	207350954	0.379831	5	216.54	1.14574	6	31.6652	0.815007	8	115.687	478	52.2378	6.43018
Q7Z3N6	Putative uncharacterized protein DKFZp686A01173 (Fragment) OS=Homo sapiens GN=DKFZp686A01173 PE=2 SV=1 - [Q7Z3N6_HUMAN]	58.2977	19.52	6	14	14	22	4.04972e+07	1.18205	9	88.9235	0.90976	8	15.5914	1.21955	8	82.4389	917	105.736	9.49561
P07900	Heat shock protein HSP 90-alpha OS=Homo sapiens GN=HSP90AA1 PE=1 SV=5 - [HS90A_HUMAN]	57.7367	18.31	19	6	12	20	2.63897e+08	0.913257	4	13.5138	39.1652	4	242.887	17.3868	4	2888.06	732	84.6067	5.021
F8W7C6	60S ribosomal protein L10 OS=Homo sapiens GN=RPL10 PE=1 SV=2 - [F8W7C6_HUMAN]	57.5106	31.29	6	1	5	21	1.83092e+08	0.607316	1		2.10774	1		1.28006	1		163	18.5527	9.94971
C9JXB8	60S ribosomal protein L24 OS=Homo sapiens GN=RPL24 PE=1 SV=1 - [C9JXB8_HUMAN]	57.2438	41.32	3	6	6	18	9.90138e+08	1.02585	6	25.1421	1.44684	6	33.0572	1.44247	7	56.3676	121	14.3598	11.312
P47813	Eukaryotic translation initiation factor 1A, X-chromosomal OS=Homo sapiens GN=EIF1AX PE=1 SV=2 - [IF1AX_HUMAN]	57.2097	63.89	4	7	7	21	1.75354e+08	1.1667	6	37.0717	0.893074	6	8.5197	0.81488	6	32.4597	144	16.4502	5.23682
K7ENG2	Splicing factor U2AF 65 kDa subunit OS=Homo sapiens GN=U2AF2 PE=1 SV=1 - [K7ENG2_HUMAN]	56.6741	46.25	3	8	8	17	5.64119e+07	0.364989	8	525.007	4.90906	6	852.908	0.853265	6	71196.9	307	33.8799	5.03369
P20042	Eukaryotic translation initiation factor 2 subunit 2 OS=Homo sapiens GN=EIF2S2 PE=1 SV=2 - [IF2B_HUMAN]	56.3105	37.84	5	10	10	18	1.13068e+08	1.05109	7	80.1989	1.40291	8	38.3519	1.13661	7	60.8791	333	38.3644	5.79541
Q6N037	Putative uncharacterized protein DKFZp686A11192 OS=Homo sapiens GN=DKFZp686A11192 PE=2 SV=1 - [Q6N037_HUMAN]	56.2982	31.06	28	7	7	16	8.12651e+07	0.669876	3	433.697	1.43093	4	37.1966	1.35586	5	33.4218	367	39.7932	6.55127
B0AZQ4	Structural maintenance of chromosomes protein OS=Homo sapiens PE=2 SV=1 - [B0AZQ4_HUMAN]	56.0413	9.04	3	8	8	15	1.71636e+07	0.885166	5	46.2619	2.35671	6	61.1347	1.44087	5	33.1526	1217	141.442	7.18115
H0Y2W2	ATPase family AAA domain-containing protein 3A (Fragment) OS=Homo sapiens GN=ATAD3A PE=1 SV=1 - [H0Y2W2_HUMAN]	56.0358	20.98	9	10	10	22	1.00507e+08	0.559347	9	104.883	1.77424	9	40.6049	1.20336	10	38.3545	572	64.3143	9.43701
Q9BUA3	Uncharacterized protein C11orf84 OS=Homo sapiens GN=C11orf84 PE=1 SV=3 - [CK084_HUMAN]	55.6701	34.38	3	10	10	21	84955324	0.38209	11	136.299	2.95405	11	93.2746	1.00226	10	66.7856	381	41.0114	5.0083
Q14681	BTB/POZ domain-containing protein KCTD2 OS=Homo sapiens GN=KCTD2 PE=1 SV=3 - [KCTD2_HUMAN]	54.6622	39.92	3	5	6	13	8.76178e+07	0.384329	5	612.081	1.1936	5	90.729	0.416271	5	4.3286e+08	263	28.5092	5.2876
P13645	Keratin, type I cytoskeletal 10 OS=Homo sapiens GN=KRT10 PE=1 SV=6 - [K1C10_HUMAN]	54.5839	29.97	6	13	14	15	2.70107e+08	0.01	7	0	1	7	0	0.01	7	0	584	58.7917	5.21143
B3KTJ9	cDNA FLJ38393 fis, clone FEBRA2007212 OS=Homo sapiens PE=2 SV=1 - [B3KTJ9_HUMAN]	54.1274	21.24	28	13	13	20	5.53188e+07	1	11	22.1428	1.74631	10	156.537	0.947416	10	121.461	923	102.866	5.22412
P49411	Elongation factor Tu, mitochondrial OS=Homo sapiens GN=TUFM PE=1 SV=2 - [EFTU_HUMAN]	53.5762	25.22	2	9	9	22	1.62923e+08	0.769021	10	89.9925	3.15635	9	45.4766	2.09127	9	268.122	452	49.5102	7.60596
P78371	T-complex protein 1 subunit beta OS=Homo sapiens GN=CCT2 PE=1 SV=4 - [TCPB_HUMAN]	53.472	17.76	5	7	7	18	4.91299e+07	0.941264	5	84.5375	1.95686	5	118.794	1.6983	3	8.36273	535	57.4521	6.45557
C9J4Z3	60S ribosomal protein L37a OS=Homo sapiens GN=RPL37A PE=1 SV=1 - [C9J4Z3_HUMAN]	53.4512	69.12	8	4	4	17	2.0951e+08	1.1363	6	10.3928	1.40744	6	38.4954	1.98233	8	73.762	68	7.61894	10.0083
Q6FG99	RPLP1 protein OS=Homo sapiens GN=RPLP1 PE=2 SV=1 - [Q6FG99_HUMAN]	53.4451	66.67	1	1	3	14	898222920										114	11.5608	4.37354
H7BXY3	Putative ATP-dependent RNA helicase DHX30 OS=Homo sapiens GN=DHX30 PE=1 SV=1 - [H7BXY3_HUMAN]	53.3142	15.44	3	14	14	20	3.02371e+07	0.448213	8	19.4343	2.27511	8	28.3279	1.16086	9	39.9919	1166	130.469	8.55811
A8K9J7	Histone H2B OS=Homo sapiens PE=2 SV=1 - [A8K9J7_HUMAN]	52.5467	26.98	16	2	4	15	1.04494e+09	0.619441	3	8.03213	0.30297	3	24.3448	0.24553	4	63.3129	126	13.9876	10.3159
D6R9P3	Heterogeneous nuclear ribonucleoprotein A/B OS=Homo sapiens GN=HNRNPAB PE=1 SV=1 - [D6R9P3_HUMAN]	52.3423	18.93	7	5	6	19	2.73514e+08	1.11994	5	50.0442	0.935396	4	34.0943	1.15367	4	7.21695	280	30.284	7.91357
E9PDF6	Unconventional myosin-Ib OS=Homo sapiens GN=MYO1B PE=1 SV=1 - [E9PDF6_HUMAN]	52.2779	12.65	10	11	11	19	2.79195e+07	0.40208	8	196.847	1.65268	7	54.4947	1.14377	7	45.2223	1107	128.4	9.30518
P09661	U2 small nuclear ribonucleoprotein A' OS=Homo sapiens GN=SNRPA1 PE=1 SV=2 - [RU2A_HUMAN]	51.7449	45.1	9	10	10	17	3.0423e+08	0.822924	9	29.5084	1.33587	11	148.806	0.955502	11	118.957	255	28.3981	8.6167
B4DM97	cDNA FLJ55002, highly similar to Alpha-centractin OS=Homo sapiens PE=2 SV=1 - [B4DM97_HUMAN]	51.6426	27.84	7	6	6	15	6.85993e+07	1.5581	7	46.2383	0.98242	6	5.4084	0.867619	6	106.002	334	38.2507	6.96143
Q9BTQ7	Similar to ribosomal protein L23 (Fragment) OS=Homo sapiens PE=2 SV=1 - [Q9BTQ7_HUMAN]	50.8114	38.06	7	4	4	19	4.80306e+08	1	7	89.5778	1.60872	7	35.3338	1.20814	7	252.136	134	14.1407	10.2573
G3V576	Heterogeneous nuclear ribonucleoproteins C1/C2 OS=Homo sapiens GN=HNRNPC PE=1 SV=1 - [G3V576_HUMAN]	50.55	26.41	30	6	6	15	2.02079e+08	0.709043	5	33.8448	1.05723	4	17.5934	0.754428	5	28.1359	231	25.2411	9.81787
A0A024R0J9	Heterogeneous nuclear ribonucleoprotein U-like 1, isoform CRA_a OS=Homo sapiens GN=HNRPUL1 PE=4 SV=1 - [A0A024R0J9_HUMAN]	50.441	21.16	15	10	10	14	5.0851e+07	0.76355	6	195.209	1.06825	7	124.07	1.00128	7	335.898	756	84.741	8.77783
E4W6B6	RPL27/NME2 fusion protein (Fragment) OS=Homo sapiens GN=RPL27 PE=2 SV=1 - [E4W6B6_HUMAN]	50.3933	38.89	6	4	4	20	5.83163e+08	1	7	57.842	1.49525	7	84.5976	1.23991	7	339.487	126	14.248	10.4624
O43719	HIV Tat-specific factor 1 OS=Homo sapiens GN=HTATSF1 PE=1 SV=1 - [HTSF1_HUMAN]	50.3501	19.47	7	10	10	18	6.5908e+07	0.836584	4	28.6624	1	5	53.4392	0.740628	6	93.4322	755	85.8006	4.39893
D6W5D1	KIAA1212, isoform CRA_a OS=Homo sapiens GN=KIAA1212 PE=4 SV=1 - [D6W5D1_HUMAN]	50.331	7.16	15	10	10	18	2.08875e+07	0.286416	6	100.222	1.79933	6	70.2226	1.03677	8	62.4869	1788	205.868	5.99854
Q06830	Peroxiredoxin-1 OS=Homo sapiens GN=PRDX1 PE=1 SV=1 - [PRDX1_HUMAN]	50.0274	61.31	4	7	10	18	3.35837e+08	0.669406	4	25.2075	1.54125	4	23.2419	1.131	5	10.3424	199	22.0963	8.1333
B7Z2X4	cDNA FLJ53327, highly similar to Gelsolin OS=Homo sapiens PE=2 SV=1 - [B7Z2X4_HUMAN]	49.9224	20.99	14	10	10	17	1.03906e+08	0.288399	6	121.72	1	5	15.143	0.414348	8	39.7599	705	77.7411	5.69385
B2R7W4	cDNA, FLJ93632, highly similar to Homo sapiens heterogeneous nuclear ribonucleoprotein R (HNRPR), mRNA OS=Homo sapiens PE=2 SV=1 - [B2R7W4_HUMAN]	49.6822	16.11	6	2	9	19	1.3096e+08	0.111312	1		4.06633	1		0.597378	2	42.9418	633	70.8582	7.73779
Q9UMS4	Pre-mRNA-processing factor 19 OS=Homo sapiens GN=PRPF19 PE=1 SV=1 - [PRP19_HUMAN]	49.2733	31.15	4	10	10	18	1.13187e+08	1.7384	8	18.974	0.966205	10	65.9298	1.3914	9	43.2947	504	55.1463	6.60986
P62979	Ubiquitin-40S ribosomal protein S27a OS=Homo sapiens GN=RPS27A PE=1 SV=2 - [RS27A_HUMAN]	49.2243	54.49	39	7	7	20	262909478	0.624089	10	31.1713	1.78282	10	56.2295	1.05171	10	47.7514	156	17.9535	9.64209
A8MYV2	LUC7-like (S. cerevisiae) OS=Homo sapiens GN=LUC7L PE=1 SV=1 - [A8MYV2_HUMAN]	49.2109	22.79	8	1	6	17	2.29363e+08	0.541481	1		2.4756	1		1.34049	1		272	32.4279	10.2866
Q8TDY2	RB1-inducible coiled-coil protein 1 OS=Homo sapiens GN=RB1CC1 PE=1 SV=3 - [RBCC1_HUMAN]	49.1973	10.6	4	12	12	17	3.79219e+07	0.655611	10	69.2558	1.62933	10	91.6247	0.888664	10	4.07735e+11	1594	182.975	5.41455
A0A0J9YYL3	Poly(U)-binding-splicing factor PUF60 (Fragment) OS=Homo sapiens GN=PUF60 PE=1 SV=1 - [A0A0J9YYL3_HUMAN]	49.1361	23.76	13	8	8	15	63544324	0.974246	6	5.80201	12.5077	4	11552.8	1.73659	7	44.6043	505	54.592	5.33838
P05386	60S acidic ribosomal protein P1 OS=Homo sapiens GN=RPLP1 PE=1 SV=1 - [RLA1_HUMAN]	48.5741	66.67	3	1	3	13	7.0189e+08										114	11.5067	4.32275
Q05639	Elongation factor 1-alpha 2 OS=Homo sapiens GN=EEF1A2 PE=1 SV=1 - [EF1A2_HUMAN]	48.3722	29.59	4	3	10	19	9.02631e+08	1.27234	3	79.4865	0.677682	3	145.384	0.775965	4	108.621	463	50.4383	9.02686
P46778	60S ribosomal protein L21 OS=Homo sapiens GN=RPL21 PE=1 SV=2 - [RL21_HUMAN]	48.3086	32.5	4	5	5	14	7.52165e+08	1	7	31.4922	1.75104	6	104.105	1.44496	6	175.105	160	18.5531	10.4917
P06899	Histone H2B type 1-J OS=Homo sapiens GN=HIST1H2BJ PE=1 SV=3 - [H2B1J_HUMAN]	47.9528	26.98	9	2	4	13	1.02753e+09	0.544134	3	10.401	0.239876	3	17.8462	0.124064	3	17.517	126	13.8956	10.3159
Q13243	Serine/arginine-rich splicing factor 5 OS=Homo sapiens GN=SRSF5 PE=1 SV=1 - [SRSF5_HUMAN]	47.6675	22.43	7	5	6	14	5.42512e+08	0.516081	4	46.4169	1.60959	3	55.3328	0.826196	4	11.5523	272	31.2453	11.5903
P46776	60S ribosomal protein L27a OS=Homo sapiens GN=RPL27A PE=1 SV=2 - [RL27A_HUMAN]	47.5716	37.84	6	5	5	19	8.77363e+08	0.850673	4	45.0584	1.36202	4	16.0281	1.08435	5	16.3298	148	16.551	11.0044
P62266	40S ribosomal protein S23 OS=Homo sapiens GN=RPS23 PE=1 SV=3 - [RS23_HUMAN]	47.3907	34.97	2	4	4	14	1.82785e+09	0.84418	5	14.1871	1.12561	5	24.8647	0.938861	6	5.19166	143	15.7977	10.4917
P84103	Serine/arginine-rich splicing factor 3 OS=Homo sapiens GN=SRSF3 PE=1 SV=1 - [SRSF3_HUMAN]	47.0266	39.63	2	6	7	17	3.42697e+08	0.846365	6	28.367	1.02321	4	18.8802	0.947315	4	23.9129	164	19.3179	11.6489
A8K525	cDNA FLJ76817, highly similar to Homo sapiens non-POU domain containing, octamer-binding (NONO), mRNA OS=Homo sapiens PE=2 SV=1 - [A8K525_HUMAN]	46.7769	20.81	7	7	8	17	1.56681e+08	0.700843	4	34.6538	1.39429	4	48.4153	1.22392	6	34.3324	471	54.2534	9.20264
Q13151	Heterogeneous nuclear ribonucleoprotein A0 OS=Homo sapiens GN=HNRNPA0 PE=1 SV=1 - [ROA0_HUMAN]	45.9724	23.28	1	4	5	16	107586107	1.22398	3	25.555	0.987555	4	18.0417	1.11293	3	0.663531	305	30.8218	9.29053
Q5JSZ5	Protein PRRC2B OS=Homo sapiens GN=PRRC2B PE=1 SV=2 - [PRC2B_HUMAN]	45.7913	8.43	6	11	11	16	4.49526e+07	0.0530812	8	2135.42	1	8	5.15197	0.250356	9	8.91014e+06	2229	242.817	8.33838
Q6PKC2	CROP protein (Fragment) OS=Homo sapiens GN=CROP PE=2 SV=1 - [Q6PKC2_HUMAN]	45.5772	30.51	11	6	6	14	1.13611e+08	0.748684	8	76.2032	1.29316	8	59.3973	0.933027	9	67.3441	236	26.9988	8.20654
A8K651	cDNA FLJ75700, highly similar to Homo sapiens complement component 1, q subcomponent binding protein (C1QBP), nuclear gene encoding mitochondrial protein, mRNA OS=Homo sapiens PE=2 SV=1 - [A8K651_HUMAN]	45.2437	26.24	4	4	4	12	1.43503e+08	0.750907	4	59.0062	1.11188	5	15.8216	0.860866	4	140.218	282	31.3606	4.84326
Q9H1I8	Activating signal cointegrator 1 complex subunit 2 OS=Homo sapiens GN=ASCC2 PE=1 SV=3 - [ASCC2_HUMAN]	45.1613	16.12	7	9	9	16	4.42211e+07	0.601593	6	40.421	1.36826	6	31.6052	0.801132	6	12.5969	757	86.3063	5.16064
P42167	Lamina-associated polypeptide 2, isoforms beta/gamma OS=Homo sapiens GN=TMPO PE=1 SV=2 - [LAP2B_HUMAN]	44.707	25.99	5	2	6	12	9.24088e+07	0.248166	2	839.483	19.6487	2	1832.78	4.87614	2	2.26793e+06	454	50.6395	9.37842
P42677	40S ribosomal protein S27 OS=Homo sapiens GN=RPS27 PE=1 SV=3 - [RS27_HUMAN]	44.5147	39.29	7	4	4	18	3.72338e+08	0.704044	10	78.8679	1.26097	9	35.4195	0.654313	9	101.993	84	9.45484	9.45166
H0Y7L2	Dedicator of cytokinesis protein 7 OS=Homo sapiens GN=DOCK7 PE=1 SV=2 - [H0Y7L2_HUMAN]	44.4371	7.7	13	11	11	17	1.52431e+07	0.522517	5	15.6877	1.82674	4	17.0429	1.02264	5	20.0885	2129	241.26	6.82959
Q8WVC2	40S ribosomal protein S21 OS=Homo sapiens GN=RPS21 PE=1 SV=1 - [Q8WVC2_HUMAN]	44.3139	46.91	3	4	4	15	2.08731e+08	1.00275	6	13.7882	1.11873	6	8.88398	1.14765	6	16.2864	81	8.84446	8.49951
Q6MZS5	Putative uncharacterized protein DKFZp686A13234 (Fragment) OS=Homo sapiens GN=DKFZp686A13234 PE=2 SV=1 - [Q6MZS5_HUMAN]	44.274	15.5	2	1	8	18	1.3096e+08										613	68.3171	8.90967
Q9BSQ6	RPL13A protein (Fragment) OS=Homo sapiens GN=RPL13A PE=2 SV=2 - [Q9BSQ6_HUMAN]	44.2058	25.87	9	6	6	18	7.38416e+08	1.09614	7	17.4943	1.04721	7	12.0561	1.14141	7	9.61665	201	23.3603	10.9312
Q53HV2	Chaperonin containing TCP1, subunit 7 (Eta) variant (Fragment) OS=Homo sapiens PE=2 SV=1 - [Q53HV2_HUMAN]	43.5307	28.55	6	10	10	15	3.99532e+07	1	10	100.883	2.41053	10	134.072	2.23904	10	483.417	543	59.3029	7.6499
P62750	60S ribosomal protein L23a OS=Homo sapiens GN=RPL23A PE=1 SV=1 - [RL23A_HUMAN]	43.5279	33.97	8	7	7	18	4.42013e+08	1.15632	9	21.7862	1.26736	9	110.856	1.42507	9	172.215	156	17.6841	10.4478
P84090	Enhancer of rudimentary homolog OS=Homo sapiens GN=ERH PE=1 SV=1 - [ERH_HUMAN]	43.3525	36.54	2	4	4	14	7.43051e+07	1.03317	7	42.4328	1.08	6	74.2128	1.25632	7	27.5326	104	12.251	5.92236
P62851	40S ribosomal protein S25 OS=Homo sapiens GN=RPS25 PE=1 SV=1 - [RS25_HUMAN]	43.1453	24	1	4	4	14	1.58407e+09	1.17651	4	20.7065	1.15151	4	7.52451	1.31803	4	26.6337	125	13.7337	10.1108
P35268	60S ribosomal protein L22 OS=Homo sapiens GN=RPL22 PE=1 SV=2 - [RL22_HUMAN]	43.1366	41.41	8	5	5	11	5.95957e+08	0.965511	4	41.9069	2.95811	4	65.6306	2.69011	4	123.346	128	14.7778	9.18799
B4DW90	cDNA FLJ58737, highly similar to Splicing factor 3A subunit 3 OS=Homo sapiens PE=2 SV=1 - [B4DW90_HUMAN]	42.786	24.11	6	7	7	15	7.61951e+07	0.75834	5	42.7988	1.16513	5	22.9529	0.936465	5	31.768	448	52.3951	5.2749
Q8IWX8	Calcium homeostasis endoplasmic reticulum protein OS=Homo sapiens GN=CHERP PE=1 SV=3 - [CHERP_HUMAN]	42.7362	19.65	5	11	11	22	1.6001e+08	0.685992	9	62.2601	1.0826	9	25.6204	0.843632	11	116.803	916	103.637	9.0415
P43243	Matrin-3 OS=Homo sapiens GN=MATR3 PE=1 SV=2 - [MATR3_HUMAN]	42.7047	12.99	24	8	8	14	4.53845e+07	0.554566	7	22.2664	1.40567	7	9.48821	0.700728	6	69.7259	847	94.5648	6.25244
B4DUQ9	cDNA FLJ50873, highly similar to DNA replication licensing factor MCM3 OS=Homo sapiens PE=2 SV=1 - [B4DUQ9_HUMAN]	42.005	10.76	9	6	6	12	5.25829e+07	0.874541	4	32.3368	1.56679	4	64.4657	1.49098	5	4.90635	762	85.5853	6.15088
J3QT28	Mitotic checkpoint protein BUB3 (Fragment) OS=Homo sapiens GN=BUB3 PE=1 SV=1 - [J3QT28_HUMAN]	41.8395	31.29	4	6	6	14	4.06342e+07	0.191302	6	118.439	1.80506	7	107.361	0.777012	6	86.9508	278	31.6837	8.1626
Q2NLD4	PURA protein (Fragment) OS=Homo sapiens GN=PURA PE=2 SV=1 - [Q2NLD4_HUMAN]	41.4365	32.63	5	5	5	13	5.8442e+07	0.649338	5	141.844	1.14362	4	19.9472	0.95235	5	60.7133	285	31.9952	7.04932
B0FLL2	6-phosphofructo-2-kinase/fructose-2, 6-bisphosphatase 2 transcript variant 3 OS=Homo sapiens GN=PFKFB2 PE=2 SV=1 - [B0FLL2_HUMAN]	41.435	23.09	17	7	10	16	5.68384e+07	0.258382	4	320.418	1.84492	4	105.895	0.339006	5	38.0075	472	54.7431	8.32373
B5BU08	U2 small nuclear RNA auxillary factor 1 isoform a OS=Homo sapiens GN=U2AF1 PE=2 SV=1 - [B5BU08_HUMAN]	41.3819	20	4	4	4	17	6.75361e+07	0.465028	6	68.7959	1.61032	6	39.6209	0.915961	6	33.7986	240	27.8554	8.54346
H0Y6E7	RNA-binding motif protein, X chromosome (Fragment) OS=Homo sapiens GN=RBMX PE=1 SV=2 - [H0Y6E7_HUMAN]	41.2569	27.05	13	7	7	17	1.221e+08	0.653239	8	2.16273	1.11107	8	14.3629	0.713081	8	19.3637	292	31.8364	9.84717
B5BUB1	RuvB-like helicase (Fragment) OS=Homo sapiens GN=RUVBL1 PE=2 SV=1 - [B5BUB1_HUMAN]	40.7967	25.22	7	8	8	16	9.3326e+07	1	7	13.9609	1.90416	7	22.1074	1.84123	7	38.8994	456	50.1843	6.41748
Q59GY3	Arginine/serine-rich splicing factor 6 variant (Fragment) OS=Homo sapiens PE=2 SV=1 - [Q59GY3_HUMAN]	40.4619	20.43	7	2	6	15	5.61254e+08	0.558816	4	105.126	14.349	4	6296.76	8.01845	4	109488	279	31.8461	10.9458
E9M4D4	Hemoglobin alpha-1 globin chain (Fragment) OS=Homo sapiens GN=HBA1 PE=3 SV=1 - [E9M4D4_HUMAN]	40.4545	79	19	6	6	14	5.37951e+08	0.01	7	0	1	7	0	0.01	7	0	100	10.7765	8.48486
Q53GG0	Epithelial protein lost in neoplasm beta variant (Fragment) OS=Homo sapiens PE=2 SV=1 - [Q53GG0_HUMAN]	40.4464	14.36	9	8	8	14	2.91262e+07	0.710293	7	54.1595	1	6	31.9842	0.815393	6	162239	759	85.2014	6.84424
J3QQQ9	Uncharacterized protein OS=Homo sapiens PE=4 SV=1 - [J3QQQ9_HUMAN]	39.8119	45.79	13	6	6	18	5.46557e+08	0.95949	8	8.54012	1.2033	8	13.1402	1.0455	8	28.6813	107	12.6839	10.7847
B9A018	U4/U6.U5 tri-snRNP-associated protein 2 OS=Homo sapiens GN=USP39 PE=1 SV=1 - [B9A018_HUMAN]	39.7693	14.93	7	5	5	12	1.40748e+08	0.320601	4	58.5405	1.66624	5	53.2641	0.681387	4	31.55	536	62.005	9.11475
B2R4C1	cDNA, FLJ92036, highly similar to Homo sapiens ribosomal protein L31 (RPL31), mRNA OS=Homo sapiens PE=2 SV=1 - [B2R4C1_HUMAN]	39.6718	40	8	5	5	12	7.1838e+08	0.82964	5	48.0158	1.2488	5	18.4561	1.20107	5	22.1778	125	14.4859	10.5356
O95831	Apoptosis-inducing factor 1, mitochondrial OS=Homo sapiens GN=AIFM1 PE=1 SV=1 - [AIFM1_HUMAN]	39.212	11.75	4	6	6	13	4.98551e+07	0.512884	6	128.603	2.27354	6	184.538	1.1963	7	602.759	613	66.8589	8.95361
H0YLP6	60S ribosomal protein L28 OS=Homo sapiens GN=RPL28 PE=1 SV=1 - [H0YLP6_HUMAN]	39.0807	33.71	5	3	3	15	4.26815e+08	0.919249	5	16.9515	1.2571	5	25.4861	1.31582	6	38.3159	89	9.65091	10.3599
B3KNN7	cDNA FLJ30049 fis, clone ADRGL1000033, highly similar to 26S proteasome non-ATPase regulatory subunit 3 OS=Homo sapiens PE=2 SV=1 - [B3KNN7_HUMAN]	38.9547	14.86	8	6	6	12	4.11365e+07	0.936664	5	13.7273	1.36886	4	10.0452	1.66539	5	55.3069	498	57.1966	8.45557
Q59H57	Fusion (Involved in t(12;16) in malignant liposarcoma) isoform a variant (Fragment) OS=Homo sapiens PE=2 SV=1 - [Q59H57_HUMAN]	38.8884	19	8	3	5	12	6.9149e+07	0.242104	3	56.7525	0.930939	4	27.6071	0.167967	3	104.345	300	31.9743	9.5249
Q5T1M7	60 kDa U4/U6 snRNP-specific spliceosomal protein OS=Homo sapiens GN=PRPF4 PE=2 SV=1 - [Q5T1M7_HUMAN]	38.718	14.4	5	5	5	12	3.12322e+07	0.696503	3	281.109	1.73807	3	108.665	1.80909	5	16.559	521	58.2843	7.41553
Q8IX12	Cell division cycle and apoptosis regulator protein 1 OS=Homo sapiens GN=CCAR1 PE=1 SV=2 - [CCAR1_HUMAN]	38.6858	8	5	6	6	12	5.96642e+07	0.189882	4	144.338	5.12287	4	198.885	0.356008	4	286.622	1150	132.739	5.75732
A0A024RCU9	SFRS protein kinase 1, isoform CRA_e OS=Homo sapiens GN=SRPK1 PE=4 SV=1 - [A0A024RCU9_HUMAN]	38.6	15.33	11	6	7	12	3.46769e+07	0.386418	3	333.537	2.76955	3	0.114441	0.606107	5	106.274	548	61.9241	5.69385
B1AK87	Capping protein (Actin filament) muscle Z-line, beta, isoform CRA_a OS=Homo sapiens GN=CAPZB PE=1 SV=1 - [B1AK87_HUMAN]	38.4852	26.54	7	7	7	14	5.98254e+07	1.20099	8	31.2379	1.52201	8	45.3553	1.69445	8	83.5918	260	29.2768	6.91748
P62258	14-3-3 protein epsilon OS=Homo sapiens GN=YWHAE PE=1 SV=1 - [1433E_HUMAN]	37.8885	32.94	19	5	7	14	4.19515e+07	0.661654	3	67.4478	11.4043	2	17785	1.3205	3	203.392	255	29.1554	4.7417
B4E3E6	cDNA FLJ58832, highly similar to Heterogeneous nuclear ribonucleoprotein A3 OS=Homo sapiens PE=2 SV=1 - [B4E3E6_HUMAN]	37.7725	30.03	8	6	7	17	1.14517e+08	0.673468	7	72.9153	1.7147	7	94.5987	0.848055	7	48.4226	323	34.168	8.104
P17987	T-complex protein 1 subunit alpha OS=Homo sapiens GN=TCP1 PE=1 SV=1 - [TCPA_HUMAN]	37.7202	15.11	8	6	6	13	6.42497e+07	0.71215	3	10.5875	1.67566	3	3.89841	1.14165	5	14.6885	556	60.3056	6.11279
Q86UE4	Protein LYRIC OS=Homo sapiens GN=MTDH PE=1 SV=2 - [LYRIC_HUMAN]	37.5887	11.34	4	5	5	10	5.23032e+07	1.10896	4	8.89547	1.67627	4	79.9838	1.2282	4	27.7096	582	63.7988	9.31982
P42166	Lamina-associated polypeptide 2, isoform alpha OS=Homo sapiens GN=TMPO PE=1 SV=2 - [LAP2A_HUMAN]	36.8389	13.54	3	1	5	11	9.24088e+07				1.77435	2	23.3444				694	75.4456	7.66455
Q6P0M4	IARS protein OS=Homo sapiens GN=IARS PE=2 SV=1 - [Q6P0M4_HUMAN]	36.7715	10.81	11	9	9	13	2.54541e+07	0.561345	6	34.7106	1.95031	2	6.78985	1.38765	3	22.4055	1055	120.55	6.12549
B4DYC8	cDNA FLJ52361, highly similar to T-complex protein 1 subunit epsilon OS=Homo sapiens PE=2 SV=1 - [B4DYC8_HUMAN]	36.625	14.81	16	6	7	14	7.03298e+07	0.797194	6	38.3187	2.0054	5	72.1791	1.07423	5	59.2682	486	53.8621	6.55127
Q7Z759	CCT8 protein OS=Homo sapiens GN=CCT8 PE=2 SV=1 - [Q7Z759_HUMAN]	36.3904	23.94	5	10	10	13	3.86638e+07	1	7	21.3289	1.18986	7	34.7966	1.16598	8	90.1225	497	54.0717	5.31299
Q15427	Splicing factor 3B subunit 4 OS=Homo sapiens GN=SF3B4 PE=1 SV=1 - [SF3B4_HUMAN]	36.2966	24.53	4	6	6	10	4.91523e+07	0.117349	4	78440.2	1	4	23.2843	1.01006	5	1198667177932	424	44.3571	8.55811
Q99714	3-hydroxyacyl-CoA dehydrogenase type-2 OS=Homo sapiens GN=HSD17B10 PE=1 SV=3 - [HCD2_HUMAN]	36.2478	41.38	3	6	6	10	9.62808e+06	0.890505	4	17.3211	100	5	0	13.4667	4	8292.49	261	26.9061	7.78174
B7Z5R7	cDNA FLJ61355, highly similar to CLIP-associating protein 1 OS=Homo sapiens PE=2 SV=1 - [B7Z5R7_HUMAN]	35.7818	6	11	2	5	11	2.60743e+07	0.152097	1		3.22196	1		0.49005	1		1234	135.696	8.85107
B4DSH1	cDNA FLJ51295, highly similar to Cell division cycle 5-like protein OS=Homo sapiens PE=2 SV=1 - [B4DSH1_HUMAN]	35.6964	11.48	3	6	6	11	4.0314e+07	0.742038	3	46.4887	3.05944	3	2046.22	0.949874	4	73.5171	775	89.1712	8.54346
B0QYK0	RNA-binding protein EWS OS=Homo sapiens GN=EWSR1 PE=1 SV=1 - [B0QYK0_HUMAN]	35.6963	8.58	12	3	3	10	2.49446e+07	0.162754	1		5.06648	1		0.86567	2	7.2176	618	64.8891	9.37842
Q9Y6M1	Insulin-like growth factor 2 mRNA-binding protein 2 OS=Homo sapiens GN=IGF2BP2 PE=1 SV=2 - [IF2B2_HUMAN]	35.688	11.35	3	3	5	13	195904977	1	1		19.5296	2	1873.26	100	1		599	66.0806	8.45557
B7Z2Z8	T-complex protein 1 subunit delta OS=Homo sapiens PE=2 SV=1 - [B7Z2Z8_HUMAN]	35.6384	15.73	5	5	6	14	3.41527e+07	0.638707	4	170.362	1.24869	4	39.2726	1.25137	5	50.4764	483	52.2678	6.56592
O95881	Thioredoxin domain-containing protein 12 OS=Homo sapiens GN=TXNDC12 PE=1 SV=1 - [TXD12_HUMAN]	35.3969	22.09	1	3	3	10	1.89261e+08	0.722949	3	3.45383	2.4959	2	93.1737	0.886265	2	26.8198	172	19.1936	5.40186
A0A0D9SEM4	Serine/arginine-rich-splicing factor 4 (Fragment) OS=Homo sapiens GN=SRSF4 PE=1 SV=1 - [A0A0D9SEM4_HUMAN]	35.2059	12.7	8	2	6	14	5.17365e+08	1.124	2	9.09125	0.967815	2	7.30051	1.08782	2	1.78188	378	43.6217	11.0776
A0A0B4J1Z1	Serine/arginine-rich-splicing factor 7 OS=Homo sapiens GN=SRSF7 PE=1 SV=1 - [A0A0B4J1Z1_HUMAN]	35.0889	38.69	5	5	6	15	2.61224e+08	0.579357	5	28.4005	1.23137	5	30.8901	0.620569	4	52.9203	137	15.7528	9.80322
P60891	Ribose-phosphate pyrophosphokinase 1 OS=Homo sapiens GN=PRPS1 PE=1 SV=2 - [PRPS1_HUMAN]	35.0081	17.3	11	5	5	13	3.20065e+07	0.410186	4	60.6408	1.6236	3	19.8086	1.20306	4	20.5656	318	34.8119	6.97607
P49756	RNA-binding protein 25 OS=Homo sapiens GN=RBM25 PE=1 SV=3 - [RBM25_HUMAN]	34.9756	12.34	4	8	8	14	5.36248e+07	0.359803	6	205.57	1.38299	5	50.9893	0.611318	5	182.582	843	100.124	6.31592
Q09161	Nuclear cap-binding protein subunit 1 OS=Homo sapiens GN=NCBP1 PE=1 SV=1 - [NCBP1_HUMAN]	34.8087	11.39	2	8	8	15	3.69868e+07	1.07739	6	24.9903	0.947863	6	54.232	1.99809	7	82.4935	790	91.7805	6.43018
A0A0U1RQF0	Fatty acid synthase OS=Homo sapiens GN=FASN PE=1 SV=1 - [A0A0U1RQF0_HUMAN]	34.5438	5.7	3	11	11	14	2.43172e+07	0.01	5	0	1	5	0	0.640795	7	3710.81	2509	273.026	6.46826
B2R9I9	cDNA, FLJ94417, highly similar to Homo sapiens WD repeat domain 57 (U5 snRNP specific) (WDR57), mRNA OS=Homo sapiens PE=2 SV=1 - [B2R9I9_HUMAN]	34.4062	29.13	3	7	7	13	5.05863e+07	0.88413	8	279.43	0.943579	8	82.7415	0.678793	8	181.07	357	39.2417	8.41162
E7EU96	Casein kinase II subunit alpha OS=Homo sapiens GN=CSNK2A1 PE=1 SV=1 - [E7EU96_HUMAN]	34.2914	25.97	8	6	6	13	5.6426e+07	0.163109	4	717.757	3.7258	4	133.251	1.20133	4	126.971	385	45.2819	7.94287
A8KAK1	cDNA FLJ77398, highly similar to Homo sapiens UDP-glucose ceramide glucosyltransferase-like 1, transcript variant 2, mRNA OS=Homo sapiens PE=2 SV=1 - [A8KAK1_HUMAN]	34.1323	5.16	2	6	6	13	2.99368e+07	2.46008	5	69.7734	1.45333	5	51.1767	4.30483	5	65.6521	1531	174.897	5.51611
E9PQB7	Cofilin-1 (Fragment) OS=Homo sapiens GN=CFL1 PE=1 SV=1 - [E9PQB7_HUMAN]	34.0372	54.92	9	4	5	9	7.91603e+07	0.01	3	0	1	3	0	0.0997582	4	33522.6	122	13.9143	8.71924
Q59EB5	CSDA protein variant (Fragment) OS=Homo sapiens PE=2 SV=1 - [Q59EB5_HUMAN]	34.0258	44.03	8	1	4	10	5.53476e+07	0.113894	1		2.45446	1		0.279547	1		134	14.7775	9.53955
U3KQ83	Casein kinase I isoform alpha OS=Homo sapiens GN=CSNK1A1 PE=1 SV=1 - [U3KQ83_HUMAN]	33.9964	21.88	8	1	1	6	1.15098e+07	0.438157	2	7.83654	2.21141	2	9.90052	0.968943	2	2.05206	96	11.0974	9.1001
B7Z8A0	cDNA FLJ54727, highly similar to 6-phosphofructo-2-kinase/fructose-2,6-biphosphatase 3 OS=Homo sapiens PE=2 SV=1 - [B7Z8A0_HUMAN]	33.9265	18.8	22	5	8	12	7.20778e+07	0.158288	5	43.6027	1.8098	5	45.0297	0.287441	5	54.4389	500	57.2349	8.20654
E9PQ61	Zinc finger CCCH domain-containing protein 11A OS=Homo sapiens GN=ZC3H11A PE=1 SV=1 - [E9PQ61_HUMAN]	33.7775	11.35	7	5	5	11	2.89171e+07	0.0998984	2	33761.7	1.12056	2	16.9974	1.27237	4	7.10189	652	72.4873	8.63135
E7EWK3	ATP-dependent RNA helicase DHX36 (Fragment) OS=Homo sapiens GN=DHX36 PE=1 SV=1 - [E7EWK3_HUMAN]	33.6171	9.91	7	6	7	10	3.06351e+07	0.643095	5	73.1288	2.87528	4	55.9458	0.842289	5	33.4339	797	91.3732	7.28369
Q13895	Bystin OS=Homo sapiens GN=BYSL PE=1 SV=3 - [BYST_HUMAN]	33.4939	16.7	3	6	6	13	2.79965e+07	0.395887	3	9.61975	1.10206	3	0.217639	0.337885	4	75.743	437	49.57	8.11865
J3QR09	Ribosomal protein L19 OS=Homo sapiens GN=RPL19 PE=1 SV=1 - [J3QR09_HUMAN]	33.0526	21.76	6	4	4	11	708954403	1.02124	4	10.0433	1.28715	4	11.5666	1.27308	4	4.74783	193	23.1201	11.4731
B3KY11	cDNA FLJ46571 fis, clone THYMU3041428, highly similar to Probable ATP-dependent RNA helicase DDX23 (EC 3.6.1.-) OS=Homo sapiens PE=2 SV=1 - [B3KY11_HUMAN]	32.7156	9.63	4	7	7	14	5.01445e+07	0.621974	7	80.0975	1.86539	6	164.587	1.04475	7	56.8001	800	93.1767	9.49561
P62304	Small nuclear ribonucleoprotein E OS=Homo sapiens GN=SNRPE PE=1 SV=1 - [RUXE_HUMAN]	32.4465	52.17	2	3	3	10	3.24284e+08	0.0752284	2	8782.81	1.16052	3	5.01157	0.0810415	2	12293.5	92	10.7966	9.43701
B4DUR8	T-complex protein 1 subunit gamma OS=Homo sapiens GN=CCT3 PE=1 SV=1 - [B4DUR8_HUMAN]	32.1669	22.2	8	7	7	14	7.94918e+07	0.744387	5	45.9473	1.65014	5	52.5869	1.30453	6	62.1141	500	55.6387	5.64307
Q8IWS0	PHD finger protein 6 OS=Homo sapiens GN=PHF6 PE=1 SV=1 - [PHF6_HUMAN]	32.1607	17.53	4	5	5	12	4.61622e+07	0.917654	5	4.42581	1.4517	4	8.71864	1.25545	4	3.39557	365	41.264	8.67529
P63104	14-3-3 protein zeta/delta OS=Homo sapiens GN=YWHAZ PE=1 SV=1 - [1433Z_HUMAN]	31.8542	17.96	22	2	4	11	3.79116e+07	0.85185	2	13.0989	1.47637	2	8.02792	1.25765	2	21.2938	245	27.7277	4.79248
Q9Y3B4	Splicing factor 3B subunit 6 OS=Homo sapiens GN=SF3B6 PE=1 SV=1 - [SF3B6_HUMAN]	31.5521	22.4	1	2	2	8	8.41182e+07	0.60013	2	41.3816	1.49182	4	89.1452	0.895287	2	9.42827	125	14.5756	9.37842
A8K9U6	cDNA FLJ76121, highly similar to Homo sapiens zinc finger CCCH-type, antiviral 1 (ZC3HAV1), transcript variant 1, mRNA OS=Homo sapiens PE=2 SV=1 - [A8K9U6_HUMAN]	31.5191	6.43	4	4	4	8	3.62151e+07	0.819915	4	17.9084	1.5777	4	23.1929	1.12091	4	67.3557	902	101.392	8.35303
Q9Y3U8	60S ribosomal protein L36 OS=Homo sapiens GN=RPL36 PE=1 SV=3 - [RL36_HUMAN]	31.3033	35.24	5	5	5	13	1.72308e+08	0.73608	1		1.45302	1		1.12955	2	8.10747	105	12.2459	11.5903
Q2TAY7	WD40 repeat-containing protein SMU1 OS=Homo sapiens GN=SMU1 PE=1 SV=2 - [SMU1_HUMAN]	31.1697	16.37	1	6	6	10	2.14049e+07	0.746094	4	102.917	1.18093	4	27.0166	1.19067	6	79.9436	513	57.5072	7.18115
P42704	Leucine-rich PPR motif-containing protein, mitochondrial OS=Homo sapiens GN=LRPPRC PE=1 SV=3 - [LPPRC_HUMAN]	30.9758	4.95	5	6	6	13	1.03589e+07	1.00957	5	79.9236	3.3182	5	347.927	2.52733	6	55.1367	1394	157.805	6.12549
B4DET0	cDNA FLJ55900, highly similar to Pre-mRNA-splicing factor ATP-dependent RNA helicase PRP16 (EC 3.6.1.-) OS=Homo sapiens PE=2 SV=1 - [B4DET0_HUMAN]	30.868	5.9	6	5	5	10	1.82049e+07	1	5	89.0512	2.1601	5	163.804	100	5	0	1220	139.594	6.58057
O00231	26S proteasome non-ATPase regulatory subunit 11 OS=Homo sapiens GN=PSMD11 PE=1 SV=3 - [PSD11_HUMAN]	30.1334	21.33	4	8	8	13	2.56289e+07	0.426861	5	123.024	1.24079	6	30.5302	0.642073	4	54.8587	422	47.434	6.48096
B4DTA2	cDNA FLJ60148, highly similar to Homo sapiens heterogeneous nuclear ribonucleoprotein D-like (HNRPDL), transcript variant 2, mRNA OS=Homo sapiens PE=2 SV=1 - [B4DTA2_HUMAN]	29.8314	11.07	3	1	3	11	1.66567e+08										271	30.1957	8.71924
P09211	Glutathione S-transferase P OS=Homo sapiens GN=GSTP1 PE=1 SV=2 - [GSTP1_HUMAN]	29.7656	35.71	6	2	4	8	9.31183e+07	0.01	1		1	1		0.01	1		210	23.341	5.64307
P19474	E3 ubiquitin-protein ligase TRIM21 OS=Homo sapiens GN=TRIM21 PE=1 SV=1 - [RO52_HUMAN]	29.5842	21.68	2	8	8	12	1.05492e+08	0.366918	7	166.412	1.75172	5	120.29	0.86902	5	28.0213	475	54.1351	6.37939
Q8NC51	Plasminogen activator inhibitor 1 RNA-binding protein OS=Homo sapiens GN=SERBP1 PE=1 SV=2 - [PAIRB_HUMAN]	29.4147	17.89	5	5	5	9	1.33936e+08	0.342426	3	68.3564	1.83125	3	3.59761	0.870886	3	56.0806	408	44.9385	8.646
B2RDZ9	cDNA, FLJ96850 OS=Homo sapiens PE=2 SV=1 - [B2RDZ9_HUMAN]	29.3024	20.62	3	4	4	9	41134772	1.51154	3	7.79922	1.2924	3	67.2319	1.44787	4	68.9305	291	31.8542	5.2749
Q9Y230	RuvB-like 2 OS=Homo sapiens GN=RUVBL2 PE=1 SV=3 - [RUVB2_HUMAN]	29.2485	19.01	6	7	7	9	5.45714e+07	0.609223	4	32.3134	1.23443	5	277.663	1.20845	4	104.487	463	51.1246	5.64307
P24534	Elongation factor 1-beta OS=Homo sapiens GN=EEF1B2 PE=1 SV=3 - [EF1B_HUMAN]	29.1703	28.44	5	4	4	8	1.88866e+08	0.882622	5	16.4164	1.01091	5	26.9062	0.955352	5	42.5087	225	24.7483	4.66553
B2R8R5	cDNA, FLJ94025, highly similar to Homo sapiens tripartite motif-containing 28 (TRIM28), mRNA OS=Homo sapiens PE=2 SV=1 - [B2R8R5_HUMAN]	29.0458	17.49	3	10	10	13	1.06222e+07	0.364195	5	79.2266	2.16822	6	95.327	0.987595	6	102.931	835	88.5034	5.77002
Q15717	ELAV-like protein 1 OS=Homo sapiens GN=ELAVL1 PE=1 SV=2 - [ELAV1_HUMAN]	28.8748	13.8	11	4	4	11	6.31593e+07	0.835489	6	30.286	1.41953	6	78.1463	1.30806	6	71.0389	326	36.0692	9.17334
Q13442	28 kDa heat- and acid-stable phosphoprotein OS=Homo sapiens GN=PDAP1 PE=1 SV=1 - [HAP28_HUMAN]	28.8512	31.49	2	4	4	8	6.37574e+07	0.612762	4	32.2012	1	3	6.60292	0.760077	3	36.6764	181	20.6176	8.86572
O14654	Insulin receptor substrate 4 OS=Homo sapiens GN=IRS4 PE=1 SV=1 - [IRS4_HUMAN]	28.7778	10.18	2	8	8	12	4.65704e+07	0.659664	5	68.0389	14.095	6	6797.98	2.04662	8	12503.1	1257	133.685	8.44092
B5BUB5	Autoantigen La (Fragment) OS=Homo sapiens GN=SSB PE=2 SV=1 - [B5BUB5_HUMAN]	28.695	16.42	7	5	5	9	4.23207e+07	0.716473	4	139.626	2.05676	4	6.42289	1.47993	4	138.24	408	46.8382	7.12256
Q15428	Splicing factor 3A subunit 2 OS=Homo sapiens GN=SF3A2 PE=1 SV=2 - [SF3A2_HUMAN]	28.5147	14.87	3	5	5	9	5.12631e+07	1.5673	4	50633.6	1.16409	4	36.8518	2.32097	4	23453.3	464	49.2243	9.64209
A8K521	DNA helicase OS=Homo sapiens PE=2 SV=1 - [A8K521_HUMAN]	28.3521	10.49	10	6	6	11	3.76771e+07	0.962238	2	29.1074	1.18164	3	46.2636	0.980092	4	15.2927	734	82.2172	8.36768
B0AZS5	Kinesin-like protein OS=Homo sapiens PE=2 SV=1 - [B0AZS5_HUMAN]	28.2363	9.55	7	5	5	9	2.43449e+07	0.814297	3	161.297	1.772	4	33.6639	1.23759	4	48.2644	660	74.9821	6.40479
Q13200	26S proteasome non-ATPase regulatory subunit 2 OS=Homo sapiens GN=PSMD2 PE=1 SV=3 - [PSMD2_HUMAN]	28.0946	14.65	9	9	9	15	6.76107e+07	1.07149	5	14.2667	1.23479	4	3.85376	1.40343	4	12.8639	908	100.136	5.19873
O75340	Programmed cell death protein 6 OS=Homo sapiens GN=PDCD6 PE=1 SV=1 - [PDCD6_HUMAN]	28.0654	29.84	5	6	6	13	1.81831e+08	0.908373	4	5.14975	1.75972	4	23.0985	1.64728	6	44.978	191	21.8548	5.40186
Q9HCE1	Putative helicase MOV-10 OS=Homo sapiens GN=MOV10 PE=1 SV=2 - [MOV10_HUMAN]	27.7184	8.57	5	7	7	10	3.2673e+07	0.403732	3	225.831	2.52596	3	236.683	1.00664	4	34488.9	1003	113.599	8.82178
Q9H3K6	BolA-like protein 2 OS=Homo sapiens GN=BOLA2 PE=1 SV=1 - [BOLA2_HUMAN]	27.4526	51.16	6	3	3	8	7.28214e+07	0.642937	3	29.1411	3.12285	3	37.3867	2.05588	4	53.6813	86	10.1102	6.52197
B4DXG8	cDNA FLJ55260, highly similar to Exosome complex exonuclease RRP45 (EC 3.1.13.-) OS=Homo sapiens PE=2 SV=1 - [B4DXG8_HUMAN]	27.3314	15.05	8	5	5	9	4.60726e+07	0.645892	3	51.1217	1.19632	3	12.8146	0.949016	4	47.8681	392	43.534	4.91943
Q86V81	THO complex subunit 4 OS=Homo sapiens GN=ALYREF PE=1 SV=3 - [THOC4_HUMAN]	27.2055	31.13	2	4	4	8	1.23028e+08	1.36672	2	95.4735	0.730114	3	96.4003	0.994012	3	5.70358	257	26.8716	11.1509
A8K492	cDNA FLJ76789, highly similar to Homo sapiens methionine-tRNA synthetase (MARS), mRNA OS=Homo sapiens PE=2 SV=1 - [A8K492_HUMAN]	27.179	6.78	15	5	5	9	3.43326e+07	1.2639	3	4.62807	1.81379	3	62.3496	0.922368	4	96.0793	900	101.08	6.16357
Q9Y5Q9	General transcription factor 3C polypeptide 3 OS=Homo sapiens GN=GTF3C3 PE=1 SV=1 - [TF3C3_HUMAN]	26.9918	6.43	2	4	4	8	6.70069e+06	1.16134	3	38.8445	1.31964	4	3.4544	1.48865	3	26.9104	886	101.208	5.07178
C7DJS2	Glutathione S-transferase pi (Fragment) OS=Homo sapiens GN=GSTP1 PE=2 SV=1 - [C7DJS2_HUMAN]	26.867	37.75	4	1	3	7	1.21694e+08										151	16.6566	5.09717
B5BU24	14-3-3 protein beta/alpha OS=Homo sapiens GN=YWHAB PE=2 SV=1 - [B5BU24_HUMAN]	26.6876	16.67	20	2	4	11	2.67799e+07	0.1	2	33935.7	10	2	33935.7	1	2	1.32629e+12	246	28.0948	4.83057
B4E1E9	cDNA FLJ61034, highly similar to Mitochondrial dicarboxylate carrier OS=Homo sapiens PE=2 SV=1 - [B4E1E9_HUMAN]	26.4501	28.69	7	5	5	9	2.55012e+07	0.924316	4	39.2781	2.37746	5	35.4585	2.28424	5	55.9937	244	26.5239	9.68604
A0A024R1S5	GTP binding protein 1, isoform CRA_c OS=Homo sapiens GN=GTPBP1 PE=4 SV=1 - [A0A024R1S5_HUMAN]	26.2931	11.21	5	6	6	11	5.02821e+07	1.13488	5	8.20816	1.38733	5	38.1542	1.3531	5	23.3824	660	71.4186	8.22119
P42766	60S ribosomal protein L35 OS=Homo sapiens GN=RPL35 PE=1 SV=2 - [RL35_HUMAN]	26.2595	26.02	4	3	3	13	5.24212e+08	1.17924	3	15.0575	1.57819	3	35.1076	1.67733	4	29.0883	123	14.5426	11.0483
Q15650	Activating signal cointegrator 1 OS=Homo sapiens GN=TRIP4 PE=1 SV=4 - [TRIP4_HUMAN]	26.0894	11.53	3	6	6	10	4.53268e+07	0.288714	6	325.804	1.71979	6	61.1399	0.52181	6	161.344	581	66.1049	7.85498
Q7RTV0	PHD finger-like domain-containing protein 5A OS=Homo sapiens GN=PHF5A PE=1 SV=1 - [PHF5A_HUMAN]	26.067	34.55	1	3	3	7	2.86093e+07	0.584502	2	111.566	0.759047	2	44.5908	0.443665	2	218.813	110	12.397	8.41162
B4DRD7	cDNA FLJ54752, highly similar to Poly(rC)-binding protein 2 OS=Homo sapiens PE=2 SV=1 - [B4DRD7_HUMAN]	25.9732	25.18	15	3	5	9	8.41731e+07	0.399342	3	6.61681	2.13419	3	38.2211	0.85227	3	107.095	282	29.7182	7.7085
D3DP78	Aspartyl-tRNA synthetase, isoform CRA_b OS=Homo sapiens GN=DARS PE=4 SV=1 - [D3DP78_HUMAN]	25.8521	18.59	7	7	7	10	5.03493e+07	0.374285	6	39.0228	1.22685	5	31.0217	0.534719	6	43.7409	468	53.4303	6.53662
Q16643	Drebrin OS=Homo sapiens GN=DBN1 PE=1 SV=4 - [DREB_HUMAN]	25.6768	8.32	6	3	3	8	3.39203e+07	0.468264	2	159.511	9.07633	2	55997.9	0.447169	4	163.436	649	71.3854	4.44971
Q9NZB2	Constitutive coactivator of PPAR-gamma-like protein 1 OS=Homo sapiens GN=FAM120A PE=1 SV=2 - [F120A_HUMAN]	25.2955	3.13	2	2	2	7	2.48857e+07	0.819123	2	14.9818	1.58306	2	15.7952	1.29672	2	0.799248	1118	121.811	8.88037
P0C0S5	Histone H2A.Z OS=Homo sapiens GN=H2AFZ PE=1 SV=2 - [H2AZ_HUMAN]	25.2924	23.44	8	1	3	10	1.34544e+09										128	13.5446	10.5796
O15020	Spectrin beta chain, non-erythrocytic 2 OS=Homo sapiens GN=SPTBN2 PE=1 SV=3 - [SPTN2_HUMAN]	25.1677	2.64	8	1	5	9	1.78245e+07	0.0114934	1								2390	271.157	6.11279
S4R3H4	Apoptotic chromatin condensation inducer in the nucleus OS=Homo sapiens GN=ACIN1 PE=1 SV=1 - [S4R3H4_HUMAN]	25.112	5.38	7	5	5	9	28662676	0.258083	5	651.896	0.988919	5	1.65218	0.01	5	0	1283	145.355	5.99854
B4DKE6	cDNA FLJ60629, highly similar to Replication factor C subunit 3 OS=Homo sapiens PE=2 SV=1 - [B4DKE6_HUMAN]	24.8561	15.08	5	3	3	7	2.3236e+07							0.695176	2	119.118	305	34.8101	8.5874
E9PC52	Histone-binding protein RBBP7 OS=Homo sapiens GN=RBBP7 PE=1 SV=1 - [E9PC52_HUMAN]	24.7056	18.03	5	2	5	9	4.96442e+07							0.495972	1		416	46.9088	5.07178
Q08ES8	Cell growth-inhibiting protein 34 OS=Homo sapiens PE=2 SV=1 - [Q08ES8_HUMAN]	24.6333	12.99	4	2	2	7	1401362325	0.849365	3	11.6526	1.2747	3	11.2706	1.00367	3	0.378207	177	20.0816	9.59814
B1AMU7	Exosome complex component CSL4 (Fragment) OS=Homo sapiens GN=EXOSC1 PE=1 SV=2 - [B1AMU7_HUMAN]	24.5697	16.36	6	2	2	6	2.32583e+07				2.89373	1					165	17.888	6.50732
P62857	40S ribosomal protein S28 OS=Homo sapiens GN=RPS28 PE=1 SV=1 - [RS28_HUMAN]	24.5232	30.43	1	2	2	9	7.72302e+08	0.90136	4	25.4546	1.13909	4	11.9743	1.15448	4	14.8113	69	7.8362	10.6968
Q9Y5B6	PAX3- and PAX7-binding protein 1 OS=Homo sapiens GN=PAXBP1 PE=1 SV=2 - [PAXB1_HUMAN]	24.4518	8.4	6	5	5	9	9.05843e+06	0.869668	4	65.8319	1.58793	4	25.123	1.51209	4	20.9374	917	104.739	5.68115
C9JQV0	Uncharacterized protein C7orf50 (Fragment) OS=Homo sapiens GN=C7orf50 PE=1 SV=1 - [C9JQV0_HUMAN]	24.1367	28.65	5	3	3	8	4.58521e+07	0.01	1		1	1		0.01	1		192	21.8697	9.64209
A8K8J9	Dynactin 2 (P50), isoform CRA_b OS=Homo sapiens GN=DCTN2 PE=2 SV=1 - [A8K8J9_HUMAN]	23.8408	26.11	11	6	6	8	2.9177e+07	0.924264	5	272.031	1.38826	4	5.73864	0.626359	4	168.959	314	34.4652	6.06201
A0A087X2G1	ATP-dependent RNA helicase DDX1 OS=Homo sapiens GN=DDX1 PE=1 SV=1 - [A0A087X2G1_HUMAN]	23.7936	7.89	4	3	3	7	1.72996e+07	1.90838	2	122.652	2.11519	3	90.0127	21.4047	2	1358.67	659	73.9284	7.75244
C8C504	Beta-globin OS=Homo sapiens GN=HBB PE=3 SV=1 - [C8C504_HUMAN]	23.7201	48.3	52	3	7	13	1.84047e+08	0.01	1		1	1		0.01	1		147	15.9873	8.06006
Q14008	Cytoskeleton-associated protein 5 OS=Homo sapiens GN=CKAP5 PE=1 SV=3 - [CKAP5_HUMAN]	23.6456	6.79	4	8	8	9	1.92162e+07	0.1	2	33935.7	4.24531	3	989.828	0.98322	5	87.3621	2032	225.352	7.79639
P35251	Replication factor C subunit 1 OS=Homo sapiens GN=RFC1 PE=1 SV=4 - [RFC1_HUMAN]	23.5163	6.79	3	6	6	7	1.49642e+07				1.8588	1		1.16583	2	14.4884	1148	128.175	9.36377
Q9NXS2	Glutaminyl-peptide cyclotransferase-like protein OS=Homo sapiens GN=QPCTL PE=1 SV=2 - [QPCTL_HUMAN]	23.3043	20.94	2	6	6	9	6.67491e+07	0.647535	5	18.3305	0.781501	5	48.5409	1.00729	6	34.729	382	42.8971	9.81787
B2RDP6	cDNA, FLJ96709, highly similar to Homo sapiens glutamate rich WD repeat protein GRWD (GRWD), mRNA OS=Homo sapiens PE=2 SV=1 - [B2RDP6_HUMAN]	23.2068	14.13	6	4	4	8	7.78716e+07	0.48087	4	28.4722	1.40044	4	29.9493	0.673427	4	68.721	446	49.3582	4.91943
B4DED6	cDNA FLJ56545, highly similar to ATP-dependent RNA helicase DDX50 (EC 3.6.1.-) OS=Homo sapiens PE=2 SV=1 - [B4DED6_HUMAN]	22.9462	9.18	7	3	4	6	5.85961e+07							1.21133	1		643	72.113	8.51416
P63173	60S ribosomal protein L38 OS=Homo sapiens GN=RPL38 PE=1 SV=2 - [RL38_HUMAN]	22.2684	48.57	4	3	3	8	4.99043e+07	1.24249	4	25.3557	0.922149	3	14.5744	0.857285	3	87.3589	70	8.21273	10.0962
Q09028	Histone-binding protein RBBP4 OS=Homo sapiens GN=RBBP4 PE=1 SV=3 - [RBBP4_HUMAN]	21.871	24	6	3	6	9	6.56208e+07	0.232395	3	123.252	1.79358	2	33.2027	0.778209	2	324.408	425	47.6261	4.89404
X6R700	Chromatin target of PRMT1 protein OS=Homo sapiens GN=CHTOP PE=1 SV=1 - [X6R700_HUMAN]	21.8395	18.83	4	3	3	8	9.71837e+07	0.778993	2	8.28307	1.41889	2	0.685717	1.17413	3	5.37529	223	23.6469	12.2642
O75592	E3 ubiquitin-protein ligase MYCBP2 OS=Homo sapiens GN=MYCBP2 PE=1 SV=3 - [MYCB2_HUMAN]	21.7676	1.68	3	6	6	8	1.16053e+07	1.09918	4	22.6505	2.11371	4	28.3502	2.43763	4	64.0697	4640	509.759	7.03467
B3KMR5	cDNA FLJ12434 fis, clone NT2RM1000037, highly similar to Homo sapiens KIAA0690 protein OS=Homo sapiens PE=2 SV=1 - [B3KMR5_HUMAN]	21.6984	6.32	6	7	7	9	1.63738e+07	0.01	3	0	1	3	0	0.01	3	0	1297	143.581	8.74854
Q6UXN9	WD repeat-containing protein 82 OS=Homo sapiens GN=WDR82 PE=1 SV=1 - [WDR82_HUMAN]	21.5071	10.86	1	2	2	6	1.97639e+07	1.07714	2	1.11934	0.93652	2	8.86797	1.00876	2	9.99474	313	35.0565	7.69385
O94776	Metastasis-associated protein MTA2 OS=Homo sapiens GN=MTA2 PE=1 SV=1 - [MTA2_HUMAN]	21.4946	9.88	8	4	5	9	3.585e+07	0.985751	2	52.9239	1.22976	2	5.92657	1.06195	3	24.5039	668	74.9757	9.65674
P30041	Peroxiredoxin-6 OS=Homo sapiens GN=PRDX6 PE=1 SV=3 - [PRDX6_HUMAN]	21.3258	29.91	3	5	5	8	2.55376e+07	0.441872	4	38.1482	1.57151	4	28.0556	1.01315	5	10.1414	224	25.0192	6.37939
B4DH17	cDNA FLJ59298, highly similar to Eukaryotic translation initiation factor 4 gamma 3 OS=Homo sapiens PE=2 SV=1 - [B4DH17_HUMAN]	21.2096	6.64	7	4	7	10	4.04314e+07							2.66595	1		1189	134.066	5.43994
A0A024R4E5	High density lipoprotein binding protein (Vigilin), isoform CRA_a OS=Homo sapiens GN=HDLBP PE=1 SV=1 - [A0A024R4E5_HUMAN]	21.197	5.76	13	5	5	7	2.06607e+07	0.830859	3	17.5325	1.30631	3	41.2228	0.906217	4	62.4334	1268	141.352	6.87354
Q13547	Histone deacetylase 1 OS=Homo sapiens GN=HDAC1 PE=1 SV=1 - [HDAC1_HUMAN]	21.1277	9.13	17	3	3	6	1.95926e+07	1.05073	2	2.26288	1.01872	2	6.61883	1.07039	2	4.35106	482	55.0677	5.47803
P56537	Eukaryotic translation initiation factor 6 OS=Homo sapiens GN=EIF6 PE=1 SV=1 - [IF6_HUMAN]	20.9825	18.78	7	3	3	8	2.1965e+07	0.85187	3	28.7438	1.0071	3	21.8977	0.741394	3	6.54044	245	26.5822	4.67822
Q9UKD2	mRNA turnover protein 4 homolog OS=Homo sapiens GN=MRTO4 PE=1 SV=2 - [MRT4_HUMAN]	20.8786	13.81	2	3	3	8	1.67282e+07	1	3	0	100	3	0	100	3	0	239	27.5429	8.29443
B7Z3V1	Sodium/potassium-transporting ATPase subunit alpha (Fragment) OS=Homo sapiens PE=2 SV=1 - [B7Z3V1_HUMAN]	20.8672	8.63	27	6	6	6	3.32657e+07	1	4	0	100	4	0	100	4	0	1020	112.366	5.35107
B3KQV6	Serine/threonine-protein phosphatase 2A 65 kDa regulatory subunit A alpha isoform OS=Homo sapiens GN=PPP2R1A PE=1 SV=1 - [B3KQV6_HUMAN]	20.7154	10.98	10	4	4	7	1.93022e+07	0.452924	5	126.496	3.44781	5	99.212	1.72753	5	22.5243	410	45.5748	5.36377
Q15365	Poly(rC)-binding protein 1 OS=Homo sapiens GN=PCBP1 PE=1 SV=2 - [PCBP1_HUMAN]	20.6879	15.73	6	2	4	7	7.08881e+07	0.55177	2	49.4564	1.96398	2	25.532	1.08366	2	21.9032	356	37.4739	7.09326
A0A087WW66	26S proteasome non-ATPase regulatory subunit 1 OS=Homo sapiens GN=PSMD1 PE=1 SV=1 - [A0A087WW66_HUMAN]	20.6675	7.03	8	5	5	7	2.05257e+07	0.0907039	4	20928.1	1.44662	2	17.7063	1.30652	2	32.1884	953	105.784	5.41455
Q6J1Z7	Hemoglobin beta (Fragment) OS=Homo sapiens GN=HBB PE=3 SV=1 - [Q6J1Z7_HUMAN]	20.4854	41.9	50	1	5	7	1.5869e+08	0.01	1		1	1		0.01	1		105	11.4389	6.68311
H3BV80	RNA-binding protein with serine-rich domain 1 OS=Homo sapiens GN=RNPS1 PE=1 SV=2 - [H3BV80_HUMAN]	20.4298	12.8	7	2	2	5	3.63153e+07	0.932402	2	67.1924	0.943245	2	10.2883	0.879484	2	54.2347	211	24.5461	11.8979
B7Z2Y7	cDNA FLJ59521, moderately similar to Zinc finger and SCAN domain-containing protein 2 OS=Homo sapiens PE=2 SV=1 - [B7Z2Y7_HUMAN]	20.2695	8.61	4	3	3	7	1.11874e+07	0.47096	2	172.512	1.7676	2	93.7955	0.832468	2	39.4598	453	50.1739	7.84033
P08579	U2 small nuclear ribonucleoprotein B'' OS=Homo sapiens GN=SNRPB2 PE=1 SV=1 - [RU2B_HUMAN]	20.1329	19.11	5	2	4	8	1.65346e+08	1.00411	2	0.607472	8.82991	2	64801.2	8.86616	2	63401.2	225	25.4701	9.71533
P35998	26S protease regulatory subunit 7 OS=Homo sapiens GN=PSMC2 PE=1 SV=3 - [PRS7_HUMAN]	20.0687	11.32	4	4	4	6	2.6122e+07	0.587073	2	93.3391	1.59582	2	57.3286	0.936861	2	26.2879	433	48.6031	5.94775
P16403	Histone H1.2 OS=Homo sapiens GN=HIST1H1C PE=1 SV=2 - [H12_HUMAN]	20.0309	10.33	6	3	3	8	7.11325e+07	0.241197	4	99.0486	1.07309	4	67.2814	0.258826	4	25.0617	213	21.3517	10.9312
K7ENX8	Cold-inducible RNA-binding protein (Fragment) OS=Homo sapiens GN=CIRBP PE=1 SV=2 - [K7ENX8_HUMAN]	19.9767	40	17	2	2	5	4.10716e+07	1.06089	2	33.4835	1.06296	1		0.905105	1		80	8.90833	4.80518
E7EPN9	Protein PRRC2C OS=Homo sapiens GN=PRRC2C PE=1 SV=1 - [E7EPN9_HUMAN]	19.9542	5	6	7	7	8	4.56775e+07	0.01	3	0	1	3	0	0.506539	5	305.831	2819	308.589	9.0708
H7C3T4	Peroxiredoxin-4 (Fragment) OS=Homo sapiens GN=PRDX4 PE=1 SV=1 - [H7C3T4_HUMAN]	19.5679	22.98	2	2	4	7	5.0205e+07	0.152197	2	345208	1.59446	2	78.3291	0.242673	2	7.15366e+06	161	18.3133	6.18896
F5GWX5	Chromodomain-helicase-DNA-binding protein 4 OS=Homo sapiens GN=CHD4 PE=1 SV=1 - [F5GWX5_HUMAN]	19.5542	3.46	15	3	5	8	2.02285e+07	1.25209	1		0.989057	1		0.910043	2	48.1639	1905	216.967	5.80811
J3QL05	Serine/arginine-rich-splicing factor 2 (Fragment) OS=Homo sapiens GN=SRSF2 PE=1 SV=1 - [J3QL05_HUMAN]	19.4876	19.23	12	2	2	5	3.49437e+08	0.733813	1		0.986037	1		0.723566	1		130	15.1466	10.9604
Q15750	TGF-beta-activated kinase 1 and MAP3K7-binding protein 1 OS=Homo sapiens GN=TAB1 PE=1 SV=1 - [TAB1_HUMAN]	19.4826	9.92	4	4	4	6	1.99519e+07	0.614543	4	48.3412	1.68078	4	82.1456	1.10405	4	69.0966	504	54.6104	5.51611
Q01780	Exosome component 10 OS=Homo sapiens GN=EXOSC10 PE=1 SV=2 - [EXOSX_HUMAN]	19.3769	10.17	5	7	7	8	2.00708e+07	0.819084	4	134.3	1.57672	4	40.6341	1.70045	5	133.452	885	100.768	8.45557
Q5RKV6	Exosome complex component MTR3 OS=Homo sapiens GN=EXOSC6 PE=1 SV=1 - [EXOS6_HUMAN]	19.3765	13.6	1	3	3	7	4.1391e+07	0.592558	2	47.8791	1.62434	3	20.7963	1.03168	2	36.2561	272	28.2177	6.27783
P23381	Tryptophan--tRNA ligase, cytoplasmic OS=Homo sapiens GN=WARS PE=1 SV=2 - [SYWC_HUMAN]	19.2307	15.5	9	4	4	6	3.95986e+07	0.01	2	0	1	3	0	0.01	3	0	471	53.1316	6.22705
B4DQY2	MICOS complex subunit MIC60 OS=Homo sapiens PE=2 SV=1 - [B4DQY2_HUMAN]	19.2151	7.74	13	4	4	8	3.07055e+07	1.17903	3	16.3689	4.24968	3	207.473	3.42377	4	156.693	711	78.901	7.06396
Q14692	Ribosome biogenesis protein BMS1 homolog OS=Homo sapiens GN=BMS1 PE=1 SV=1 - [BMS1_HUMAN]	19.2036	6.63	1	6	6	8	2.47273e+07	0.584951	5	179.551	1	5	40.5955	0.449479	5	8.17271e+08	1282	145.716	6.44287
B4DXX1	cDNA FLJ56040 OS=Homo sapiens PE=2 SV=1 - [B4DXX1_HUMAN]	19.2021	9.36	3	3	3	7	4.51206e+06	0.972134	3	4.19187	1.54254	4	38.4155	1.60357	3	1.42253e+10	577	64.9918	8.47021
Q9Y3I0	tRNA-splicing ligase RtcB homolog OS=Homo sapiens GN=RTCB PE=1 SV=1 - [RTCB_HUMAN]	19.0827	10.89	4	4	4	6	1.83408e+07	0.351332	1		6.69959	1		1.79028	2	42.2995	505	55.1749	7.2251
F8W1N5	Nascent polypeptide-associated complex subunit alpha (Fragment) OS=Homo sapiens GN=NACA PE=1 SV=1 - [F8W1N5_HUMAN]	19.0711	40.85	8	2	2	4	6.62614e+07	0.1	2	33935.7	10	2	33935.7	1.1143	3	4.49212e+11	71	7.80827	9.62744
B4DKS0	cDNA FLJ53381, highly similar to Monocarboxylate transporter 1 OS=Homo sapiens PE=2 SV=1 - [B4DKS0_HUMAN]	19.0239	6.67	6	2	2	6	7.5677e+07	0.989605	3	68.6688	2.09549	3	12.9082	1.90148	3	24.4035	480	51.8027	8.49951
O00458	Interferon-related developmental regulator 1 OS=Homo sapiens GN=IFRD1 PE=1 SV=4 - [IFRD1_HUMAN]	18.8364	11.75	8	3	3	8	4.7441e+07	0.13658	2	463.46	3.88725	2	121.338	0.918631	3	10.3646	451	50.2364	7.18115
Q9BU76	Multiple myeloma tumor-associated protein 2 OS=Homo sapiens GN=MMTAG2 PE=1 SV=1 - [MMTA2_HUMAN]	18.6923	12.55	1	3	3	8	3.84578e+07	2.36639	1		0.736198	2	54.476	1.40208	2	18.949	263	29.3939	10.0229
Q4VB87	EPB41 protein (Fragment) OS=Homo sapiens GN=EPB41 PE=2 SV=1 - [Q4VB87_HUMAN]	18.6414	9.11	7	3	3	6	1.49932e+07	0.52665	1		2.93888	1		1.54776	1		615	68.3662	5.90967
P53007	Tricarboxylate transport protein, mitochondrial OS=Homo sapiens GN=SLC25A1 PE=1 SV=2 - [TXTP_HUMAN]	18.5695	17.68	4	5	5	7	5.21964e+07	1.00433	3	25.6787	1.80572	5	16.4995	1.9255	3	6.28749	311	33.991	9.89111
Q13242	Serine/arginine-rich splicing factor 9 OS=Homo sapiens GN=SRSF9 PE=1 SV=1 - [SRSF9_HUMAN]	18.4562	18.1	5	3	4	7	3.54913e+07	0.740472	3	37.7959	1.00805	2	1.18884	0.0981198	2	30839.4	221	25.5264	8.646
Q96HS1	Serine/threonine-protein phosphatase PGAM5, mitochondrial OS=Homo sapiens GN=PGAM5 PE=1 SV=2 - [PGAM5_HUMAN]	18.369	20.42	2	5	5	8	6.35009e+07	1.19222	3	17.7576	1.33251	3	1.68247	1.57071	3	28.5055	289	31.9846	8.67529
P53621	Coatomer subunit alpha OS=Homo sapiens GN=COPA PE=1 SV=2 - [COPA_HUMAN]	18.2859	3.51	1	4	4	6	1.52426e+07	1.11546	3	9.5552	1.28197	3	7.31851	1.44075	4	18.4397	1224	138.258	7.66455
A0A0U1RRM1	Transcriptional repressor p66-beta OS=Homo sapiens GN=GATAD2B PE=1 SV=1 - [A0A0U1RRM1_HUMAN]	18.2494	9.71	4	2	3	6	2.39418e+07	0.1	2	33935.7	10	2	33935.7	0.608346	3	1.13652e+10	577	63.4221	9.67139
Q53GR7	Solute carrier family 25, member 13 (Citrin) variant (Fragment) OS=Homo sapiens PE=2 SV=1 - [Q53GR7_HUMAN]	18.1554	11.85	6	8	8	9	2.05236e+07	1.80455	4	68.1296	1.26069	4	39.4923	2.88804	4	96.8102	675	74.0696	8.38232
Q96DI9	POLDIP3 protein (Fragment) OS=Homo sapiens GN=POLDIP3 PE=2 SV=2 - [Q96DI9_HUMAN]	18.1451	10.55	11	3	3	6	3.47849e+07	0.330532	4	106.618	1.98682	4	73.3507	0.656705	4	16657	417	45.6303	10.0376
B4E3M6	cDNA FLJ55446, highly similar to Superkiller viralicidic activity 2-like 2 (EC 3.6.1.-) OS=Homo sapiens PE=2 SV=1 - [B4E3M6_HUMAN]	18.0986	4.68	4	4	4	7	4.12359e+07	0.793674	3	22.1992	1.35095	3	12.2878	1.07222	3	5.89513	941	106.688	7.13721
P13639	Elongation factor 2 OS=Homo sapiens GN=EEF2 PE=1 SV=4 - [EF2_HUMAN]	18.0876	6.53	7	5	5	7	4.15481e+07	0.300581	5	53.418	3.0144	4	73.2526	1.12553	4	44.6013	858	95.277	6.82959
B4DPY2	cDNA FLJ59286, highly similar to Pre-mRNA-processing factor 40 homolog A (Fragment) OS=Homo sapiens PE=2 SV=1 - [B4DPY2_HUMAN]	18.0206	5.51	6	3	3	6	3.73109e+07	0.910205	2	14.0173	13.6388	2	7842.33	1.5411	3	73.4628	816	92.8389	8.14795
P06730	Eukaryotic translation initiation factor 4E OS=Homo sapiens GN=EIF4E PE=1 SV=2 - [IF4E_HUMAN]	18.0187	17.97	9	4	4	7	1.87218e+07	1.13286	3	4.50644	0.959218	3	65.209	0.967903	3	89.4684	217	25.0815	6.15088
Q9BV61	TRAP1 protein (Fragment) OS=Homo sapiens GN=TRAP1 PE=2 SV=2 - [Q9BV61_HUMAN]	17.9843	4.72	11	2	3	5	1.3257e+08	0.681588	1		1.95176	1		1.33029	1		699	79.3072	7.79639
P50402	Emerin OS=Homo sapiens GN=EMD PE=1 SV=1 - [EMD_HUMAN]	17.9658	22.05	2	4	4	7	4.70373e+07	0.967867	4	4.84507	17.8046	4	2637.32	17.2325	4	2989.14	254	28.9759	5.50342
A0A087WTP3	Far upstream element-binding protein 2 OS=Homo sapiens GN=KHSRP PE=1 SV=1 - [A0A087WTP3_HUMAN]	17.8264	4.92	5	3	3	5	7.75411e+06	0.290923	2	53.4088	3.15803	2	17.2236	1.14777	3	73.877	711	72.9823	7.7085
Q9BYN8	28S ribosomal protein S26, mitochondrial OS=Homo sapiens GN=MRPS26 PE=1 SV=1 - [RT26_HUMAN]	17.8139	11.22	1	3	3	6	9.9329e+06	1.15855	1		1.56103	1		0.972461	2	115.353	205	24.1969	10.3892
Q9H7D7	WD repeat-containing protein 26 OS=Homo sapiens GN=WDR26 PE=1 SV=3 - [WDR26_HUMAN]	17.7153	9.23	4	4	4	6	1.21746e+07	0.424481	2	2.26363	1.71231	2	1.49271	0.737571	2	1.58377	661	72.0787	6.16357
Q5H909	Melanoma-associated antigen D2 OS=Homo sapiens GN=MAGED2 PE=1 SV=2 - [Q5H909_HUMAN]	17.6205	15.82	6	4	4	5	5.8283e+06	0.0782361	2	10468.7	1.49035	2	64.7312	0.116599	2	75767.7	588	63.1004	9.34912
A0A087WVS8	MOB kinase activator 2 OS=Homo sapiens GN=MOB2 PE=1 SV=1 - [A0A087WVS8_HUMAN]	17.6188	22.46	4	5	5	7	1.47056e+08	0.644718	4	21.4848	1.15492	4	18.812	0.731679	4	30.6461	236	26.8624	7.12256
F5GY37	Prohibitin-2 OS=Homo sapiens GN=PHB2 PE=1 SV=1 - [F5GY37_HUMAN]	17.3636	10.86	7	2	2	5	1.8191e+07	1	3	22.2827	1	3	2.00013	1.14452	3	3.45064e+11	267	29.705	9.87646
A0A024QZP7	Cyclin-dependent kinase 1 OS=Homo sapiens GN=CDK1 PE=1 SV=1 - [A0A024QZP7_HUMAN]	17.2138	22.56	130	4	5	6	2.3806e+07							2.06738	1		297	34.0599	8.39697
P10599	Thioredoxin OS=Homo sapiens GN=TXN PE=1 SV=3 - [THIO_HUMAN]	17.0752	32.38	1	3	3	5	3.42006e+07	0.953204	2	2.85309	1.09979	2	53.4919	1.04832	2	50.087	105	11.7297	4.91943
P31942	Heterogeneous nuclear ribonucleoprotein H3 OS=Homo sapiens GN=HNRNPH3 PE=1 SV=2 - [HNRH3_HUMAN]	16.9135	11.85	11	4	4	8	3.17835e+07	0.859847	2	27.8584	0.62522	2	85.093	0.735461	1		346	36.9031	6.87354
F8WBS5	60S ribosomal protein L35a OS=Homo sapiens GN=RPL35A PE=1 SV=1 - [F8WBS5_HUMAN]	16.8658	30.91	4	3	3	8	3.38e+08	1.17387	3	11.5814	1.46846	3	33.1461	1.38645	3	15.7788	55	6.46844	9.99365
K7EMV3	Histone H3 OS=Homo sapiens GN=H3F3B PE=1 SV=1 - [K7EMV3_HUMAN]	16.8178	29.35	15	4	4	7	1.16718e+09	0.269671	3	20.5296	0.681681	3	61.7201	0.0943992	3	177.025	92	10.3278	11.8247
B4E1T1	cDNA FLJ54081, highly similar to Keratin, type II cytoskeletal 5 OS=Homo sapiens PE=2 SV=1 - [B4E1T1_HUMAN]	16.7224	10.99	24	3	6	6	1.14008e+08										555	58.8143	5.97314
B3KM48	cDNA FLJ10286 fis, clone HEMBB1001384, highly similar to COP9 signalosome complex subunit 4 OS=Homo sapiens PE=2 SV=1 - [B3KM48_HUMAN]	16.5964	16.75	6	5	5	5	40050521	1	2	0	100	2	0	100	2	0	406	46.2257	5.8335
H0Y731	BTB/POZ domain-containing protein KCTD17 (Fragment) OS=Homo sapiens GN=KCTD17 PE=1 SV=1 - [H0Y731_HUMAN]	16.58	31.67	4	3	3	7	6.52973e+07	0.439147	2	36.8343	0.153294	2	360382	0.0900716	2	20231.4	180	20.6992	4.99561
B4E266	cDNA FLJ58466, highly similar to Leucyl-tRNA synthetase, cytoplasmic (EC 6.1.1.4) OS=Homo sapiens PE=2 SV=1 - [B4E266_HUMAN]	16.5689	3.98	12	4	4	6	3.30479e+07	0.875478	2	183.757	1.52035	2	47.0491	1.33103	2	89.6246	1130	129.105	7.78174
B7Z855	cDNA FLJ50427, highly similar to Ubiquitin carboxyl-terminal hydrolase 7 (EC3.1.2.15) OS=Homo sapiens PE=2 SV=1 - [B7Z855_HUMAN]	16.5255	9.77	8	7	7	9	3.10111e+07	0.611342	5	33.8562	0.888249	5	283.184	0.0736902	4	8017.38	1003	116.952	5.89697
B7Z972	Protein-L-isoaspartate O-methyltransferase OS=Homo sapiens PE=2 SV=1 - [B7Z972_HUMAN]	16.5195	38.54	10	4	4	5	5.62952e+07	0.696854	3	0.797721	1.46848	3	4.17031	1.02884	3	3.37175	192	20.6696	6.87354
A0A087X074	Spindlin-2A OS=Homo sapiens GN=SPIN2A PE=4 SV=1 - [A0A087X074_HUMAN]	16.4777	17.2	5	1	2	6	9.63573e+06							0.623575	1		157	17.6199	8.86572
P62195	26S protease regulatory subunit 8 OS=Homo sapiens GN=PSMC5 PE=1 SV=1 - [PRS8_HUMAN]	16.4525	18.97	9	5	5	5	2.19497e+07	1.55417	2	58.1687	1.27824	3	9.70911	1.92274	2	52.2643	406	45.5971	7.54736
P24752	Acetyl-CoA acetyltransferase, mitochondrial OS=Homo sapiens GN=ACAT1 PE=1 SV=1 - [THIL_HUMAN]	16.4177	9.13	2	3	3	5	2.66259e+07	0.714758	2	54.1818	2.24276	2	34.0011	1.60303	2	17.798	427	45.1706	8.85107
A1JUI8	Chaperonin subunit 6A (Fragment) OS=Homo sapiens GN=CCT6A PE=2 SV=1 - [A1JUI8_HUMAN]	16.3926	18.03	6	5	5	5	1.19111e+07	0.504799	1		1.19286	1		0.916647	2	68.8641	488	53.6472	6.12549
Q16531	DNA damage-binding protein 1 OS=Homo sapiens GN=DDB1 PE=1 SV=1 - [DDB1_HUMAN]	16.3296	5.61	7	3	3	5	7.71948e+06	0.0867731	2	16920.3	1.58748	2	77.4054	0.137751	2	192142	1140	126.887	5.26221
P25705	ATP synthase subunit alpha, mitochondrial OS=Homo sapiens GN=ATP5A1 PE=1 SV=1 - [ATPA_HUMAN]	16.1916	13.2	8	5	5	6	1.34128e+07	1	4	0	100	4	0	100	4	0	553	59.7136	9.12939
Q7Z4V5	Hepatoma-derived growth factor-related protein 2 OS=Homo sapiens GN=HDGFRP2 PE=1 SV=1 - [HDGR2_HUMAN]	16.185	7.3	6	3	3	6	5.71645e+07	0.199388	1		1.05168	1		0.779751	3	41.1323	671	74.2722	7.48877
P46087	Probable 28S rRNA (cytosine(4447)-C(5))-methyltransferase OS=Homo sapiens GN=NOP2 PE=1 SV=2 - [NOP2_HUMAN]	16.0446	3.69	2	2	2	5	1.38925e+07	1.17527	1		1.59683	1		1.0611	2	102.155	812	89.2471	9.23193
B4E312	cDNA FLJ53422, highly similar to TATA-binding protein-associated factor 2N OS=Homo sapiens PE=2 SV=1 - [B4E312_HUMAN]	15.8122	7.85	3	1	3	7	2.27866e+07	0.790905	2	24.2674	0.909251	2	56.4952	0.719131	2	29.312	395	40.0542	9.46631
Q9BRP8	Partner of Y14 and mago OS=Homo sapiens GN=PYM1 PE=1 SV=1 - [PYM1_HUMAN]	15.7979	8.82	1	1	1	3	2.67252e+07	0.187816	1		2.87486	1		0.539945	1		204	22.642	9.45166
Q01991	Dihydrolipoamide S-acetyltransferase (Fragment) OS=Homo sapiens PE=2 SV=1 - [Q01991_HUMAN]	15.7857	14.55	8	3	3	5	1.78442e+07	0.433851	1		1.32086	1		1.13617	2	134.174	220	23.3827	9.77393
Q5JXM0	Putative uncharacterized protein DKFZp564C0482 OS=Homo sapiens GN=DKFZp564C0482 PE=4 SV=1 - [Q5JXM0_HUMAN]	15.6207	12.1	2	2	2	4	3.15859e+07	2.18881	1		0.577404	1		1.10996	2	19.427	248	27.0939	5.52881
Q8IXB1	DnaJ homolog subfamily C member 10 OS=Homo sapiens GN=DNAJC10 PE=1 SV=2 - [DJC10_HUMAN]	15.5909	4.92	9	3	3	6	1.15086e+07	0.796811	3	18.979	1.69942	3	7.45437	1.42384	3	11.4041	793	91.0213	7.18115
A0A024R2V0	Microtubule-associated protein OS=Homo sapiens GN=MAP4 PE=4 SV=1 - [A0A024R2V0_HUMAN]	15.5504	6.59	11	3	3	5	2.3237e+07	0.523787	3	28.921	1.18952	3	26.4977	0.362536	3	8.65839	592	60.5619	9.86182
A0A024R326	Ribosomal protein L29, isoform CRA_a OS=Homo sapiens GN=RPL29 PE=4 SV=1 - [A0A024R326_HUMAN]	15.3648	9.55	3	1	1	4	720532268	0.43489	1		1.43222	1		0.622859	1		157	17.5419	11.6636
Q9UKY7	Protein CDV3 homolog OS=Homo sapiens GN=CDV3 PE=1 SV=1 - [CDV3_HUMAN]	15.3598	30.62	4	4	4	6	2.28674e+07	2.04226	3	1.68602e+09	0.621067	3	80.4101	1.26838	3	1.27191e+11	258	27.3184	6.40479
Q8N523	Tuftelin-interacting protein 11 OS=Homo sapiens GN=TFIP11 PE=2 SV=1 - [Q8N523_HUMAN]	15	9.56	6	5	5	5	2.2598e+07	1	5	0	100	4	0	100	4	0	837	96.7324	5.66846
A0A024R7L5	UPF1 regulator of nonsense transcripts homolog (Yeast), isoform CRA_b OS=Homo sapiens GN=UPF1 PE=4 SV=1 - [A0A024R7L5_HUMAN]	14.927	3.31	8	3	3	5	8.67134e+06	0.552739	1		0.784028	1		0.974333	2	179.793	1118	122.958	6.68311
Q53GF0	Cytidine 5'-monophosphate N-acetylneuraminic acid synthetase variant (Fragment) OS=Homo sapiens PE=2 SV=1 - [Q53GF0_HUMAN]	14.9113	15.67	4	4	4	6	1.19574e+07	0.869634	2	20.9334	0.784242	3	12.3816	0.593093	3	26.1544	434	48.2986	7.92822
A8K0T9	cDNA FLJ75422, highly similar to Homo sapiens capping protein (actin filament) muscle Z-line, alpha 1, mRNA OS=Homo sapiens PE=2 SV=1 - [A8K0T9_HUMAN]	14.8988	14.69	8	3	3	6	3.29881e+07	0.165413	1		3.31062	1		0.54762	1		286	32.8883	5.69385
P54886	Delta-1-pyrroline-5-carboxylate synthase OS=Homo sapiens GN=ALDH18A1 PE=1 SV=2 - [P5CS_HUMAN]	14.7435	5.16	1	3	3	5	2.90201e+07	2.35482	1		0.477954	1		1.12549	1		795	87.2475	7.12256
O00487	26S proteasome non-ATPase regulatory subunit 14 OS=Homo sapiens GN=PSMD14 PE=1 SV=1 - [PSDE_HUMAN]	14.6877	11.61	5	3	3	5	1.24681e+07	0.838739	1		0.812491	2	138.21	1.36836	1		310	34.5546	6.52197
Q9Y5S9	RNA-binding protein 8A OS=Homo sapiens GN=RBM8A PE=1 SV=1 - [RBM8A_HUMAN]	14.4905	17.24	2	2	2	4	3.33361e+07	1.14178	1		0.810034	1		0.537291	2	95.5238	174	19.8767	5.71924
B2R6A9	cDNA, FLJ92868, highly similar to Homo sapiens HIRA interacting protein 3 (HIRIP3), mRNA OS=Homo sapiens PE=2 SV=1 - [B2R6A9_HUMAN]	14.4339	8.45	2	3	3	5	7.88292e+06	0.0486602	2	1563.55	2.69544	1		0.422784	2	67.2181	556	61.8479	8.66064
B4DRA2	cDNA FLJ57828, highly similar to Treacle protein (Fragment) OS=Homo sapiens PE=2 SV=1 - [B4DRA2_HUMAN]	14.4032	5.53	7	3	3	5	5.52098e+06	0.662135	1		1.35408	1		0.896582	1		923	93.7135	8.93896
B4DL23	cDNA FLJ53512, highly similar to Homo sapiens centrosomal protein 170 kDa (CEP170), transcript variant alpha, mRNA (Fragment) OS=Homo sapiens PE=2 SV=1 - [B4DL23_HUMAN]	14.2917	3.29	5	2	2	5	1.8406e+07	0.699197	1		1.91509	1		0.673621	2	134.99	911	101.708	6.63916
A0A087WXZ3	YTH domain-containing family protein 2 OS=Homo sapiens GN=YTHDF2 PE=1 SV=1 - [A0A087WXZ3_HUMAN]	14.2797	7.38	16	4	4	8	1.01615e+08	0.854548	3	6.28819	1.58781	3	33.3883	1.19047	4	18.685	569	61.1261	9.02686
B4DGH9	cDNA FLJ58772, highly similar to Fragile X mental retardation syndrome-related protein 1 OS=Homo sapiens PE=2 SV=1 - [B4DGH9_HUMAN]	14.2511	13.66	11	3	4	5	2.43323e+07	1.69731	1		1.6625	1		2.82178	1		454	50.8604	7.04932
P02533	Keratin, type I cytoskeletal 14 OS=Homo sapiens GN=KRT14 PE=1 SV=4 - [K1C14_HUMAN]	14.2505	12.92	11	3	4	4	2.46143e+07	0.01	2	0	1	2	0	0.01	2	0	472	51.5294	5.16064
Q6UN15	Pre-mRNA 3'-end-processing factor FIP1 OS=Homo sapiens GN=FIP1L1 PE=1 SV=1 - [FIP1_HUMAN]	14.1549	8.59	4	3	3	5	16596350	0.229503	1		4.24249	1		1.13354	2	22.8307	594	66.4865	5.59229
A0A087WVT9	Nucleoside diphosphate kinase OS=Homo sapiens GN=NME4 PE=1 SV=1 - [A0A087WVT9_HUMAN]	14.0956	9.15	4	1	1	5	3.1529e+07	0.353815	1		2.38255	2	82.9458	1.37331	1		153	16.7726	10.9312
Q15008	26S proteasome non-ATPase regulatory subunit 6 OS=Homo sapiens GN=PSMD6 PE=1 SV=1 - [PSMD6_HUMAN]	14.0827	9	5	3	3	7	1.28856e+07	1.53982	2	71.1473	13.1623	2	9176.83	4.10776	3	181.331	389	45.5023	5.61768
Q00610	Clathrin heavy chain 1 OS=Homo sapiens GN=CLTC PE=1 SV=5 - [CLH1_HUMAN]	14.005	3.52	3	4	4	6	1.11736e+07	0.2866	5	547.36	1	5	14.8764	0.680581	5	3.17409e+10	1675	191.493	5.69385
Q05BU6	SFRS11 protein (Fragment) OS=Homo sapiens GN=SFRS11 PE=2 SV=1 - [Q05BU6_HUMAN]	13.9149	10.16	9	2	2	5	4.55729e+07	0.996586	1		1.78032	1		1.01896	2	98.2925	246	24.8321	6.34131
B4DZM1	cDNA FLJ58310, highly similar to Homo sapiens trinucleotide repeat containing 15 (TNRC15), mRNA OS=Homo sapiens PE=2 SV=1 - [B4DZM1_HUMAN]	13.9057	1.61	4	1	1	3	2.12152e+07							3.42266	1		872	100.549	5.021
H0YKU5	COP9 signalosome complex subunit 2 (Fragment) OS=Homo sapiens GN=COPS2 PE=1 SV=1 - [H0YKU5_HUMAN]	13.897	15.21	7	3	3	5	2.52983e+07										263	30.8903	5.16064
B2R802	cDNA, FLJ93681, highly similar to Homo sapiens small nuclear ribonucleoprotein polypeptide A (SNRPA), mRNA OS=Homo sapiens PE=2 SV=1 - [B2R802_HUMAN]	13.8877	8.87	9	1	3	6	1.35769e+08	0.949154	1								282	31.2872	9.86182
P30048	Thioredoxin-dependent peroxide reductase, mitochondrial OS=Homo sapiens GN=PRDX3 PE=1 SV=3 - [PRDX3_HUMAN]	13.7933	12.89	3	3	3	5	12413518	0.530701	3	84.2387	0.927624	3	69.0995	0.388178	3	149.746	256	27.6752	7.78174
B7Z920	cDNA FLJ61714, highly similar to Tripeptidyl-peptidase 2 (EC 3.4.14.10) (Fragment) OS=Homo sapiens PE=2 SV=1 - [B7Z920_HUMAN]	13.745	2.53	3	2	2	4	5.51187e+06	0.895191	1		0.7253	1		0.649282	1		1069	117.891	6.39209
Q04760	Lactoylglutathione lyase OS=Homo sapiens GN=GLO1 PE=1 SV=4 - [LGUL_HUMAN]	13.7309	27.72	2	5	5	7	3.41272e+07	0.779793	2	62.8768	1.63045	3	9.80702	1.36625	2	49.7818	184	20.7642	5.31299
B8ZZU8	Transcription elongation factor B (SIII), polypeptide 2 (18kDa, elongin B), isoform CRA_b OS=Homo sapiens GN=TCEB2 PE=1 SV=1 - [B8ZZU8_HUMAN]	13.7294	23.89	4	3	3	5	9.46189e+07	15.1442	1		3.0622	1		50.3642	2	12.2813	113	12.5193	4.97021
K7EMH3	DNA-directed RNA polymerase, mitochondrial (Fragment) OS=Homo sapiens GN=POLRMT PE=1 SV=4 - [K7EMH3_HUMAN]	13.7198	6.92	5	1	1	3	2.58976e+07										347	38.8585	9.18799
I3L397	Eukaryotic translation initiation factor 5A (Fragment) OS=Homo sapiens GN=EIF5A PE=1 SV=7 - [I3L397_HUMAN]	13.6079	21.09	8	3	3	7	8.04288e+06	0.790482	3	23.397	1.91215	2	96.655	0.82186	2	33.0519	147	16.108	4.99561
G8JLG1	Structural maintenance of chromosomes protein OS=Homo sapiens GN=SMC1A PE=1 SV=2 - [G8JLG1_HUMAN]	13.5804	2.73	11	3	3	6	2.30506e+07	0.715541	2	10.0011	1.60973	2	9.40801	1.15183	2	0.588937	1211	140.772	7.40088
B4DMD3	cDNA FLJ58174, highly similar to WW domain-binding protein 11 OS=Homo sapiens PE=2 SV=1 - [B4DMD3_HUMAN]	13.5523	7.81	3	3	3	5	8.7153e+06	0.131551	2	147679	0.901217	2	15.5125	0.118556	2	82915	589	64.8671	7.00537
Q5W0B1	RING finger protein 219 OS=Homo sapiens GN=RNF219 PE=1 SV=1 - [RN219_HUMAN]	13.4931	5.1	1	3	3	5	5.62199e+06	1.39229	2	52.1732	8.22539	2	95125.1	5.06141	3	735.401	726	81.0657	5.71924
F5H6P7	Protein mago nashi homolog 2 OS=Homo sapiens GN=MAGOHB PE=4 SV=1 - [F5H6P7_HUMAN]	13.4712	30.39	5	2	2	4	4.40484e+07							0.225481	2	12.2993	102	11.7912	5.51611
Q96J85	C-Mpl binding protein OS=Homo sapiens GN=LARP4 PE=1 SV=1 - [Q96J85_HUMAN]	13.4426	15.2	9	3	4	6	1.98843e+07	1	3	0	77.8517	3	38.4352	9.22872	4	18506.7	375	42.4777	6.06201
A8K9U0	cDNA FLJ78260, highly similar to Homo sapiens RNA binding motif protein 4, mRNA OS=Homo sapiens PE=2 SV=1 - [A8K9U0_HUMAN]	13.3979	16.48	9	4	4	6	36392935	1.32969	1		1.3958	1		1.85598	1		364	40.2586	7.07861
Q9NPD3	Exosome complex component RRP41 OS=Homo sapiens GN=EXOSC4 PE=1 SV=3 - [EXOS4_HUMAN]	13.3909	17.55	3	3	3	6	3.6766e+07	0.771989	3	23.6262	1.50358	3	55.3451	0.866012	3	26.1886	245	26.3665	6.52197
A0A075B6R9	Protein IGKV2D-24 (Fragment) OS=Homo sapiens GN=IGKV2D-24 PE=4 SV=1 - [A0A075B6R9_HUMAN]	13.3535	13.33	1	2	2	8	2.1657e+09	0.01	1		1	1		0.01	1		120	13.0707	8.86572
P49207	60S ribosomal protein L34 OS=Homo sapiens GN=RPL34 PE=1 SV=3 - [RL34_HUMAN]	13.3495	12.82	2	2	2	6	9.99254e+08	0.660929	2	218.329	2.26903	2	129.443	1.49966	2	34.0954	117	13.2845	11.4731
B4E043	KH domain containing, RNA binding, signal transduction associated 1, isoform CRA_b OS=Homo sapiens GN=KHDRBS1 PE=2 SV=1 - [B4E043_HUMAN]	13.3211	15.27	4	3	3	5	5.85332e+07	0.01	1		1	1		0.01	1		347	38.6583	6.46826
O43324	Eukaryotic translation elongation factor 1 epsilon-1 OS=Homo sapiens GN=EEF1E1 PE=1 SV=1 - [MCA3_HUMAN]	13.3085	25.86	5	3	3	5	1.39265e+07	1.34361	2	1.24093	1.59815	3	83.3071	0.961042	2	173.778	174	19.7983	8.54346
B4E0Q6	cDNA FLJ60209, highly similar to Transcriptional repressor p66 alpha OS=Homo sapiens PE=2 SV=1 - [B4E0Q6_HUMAN]	13.2511	8.78	4	1	2	5	3.90317e+07	0.818053	1		1.20088	1		0.982381	1		262	28.6337	9.94971
Q92522	Histone H1x OS=Homo sapiens GN=H1FX PE=1 SV=1 - [H1X_HUMAN]	13.2327	9.86	1	2	2	4	7.25699e+07	1.35834	1		1.10056	2	99.6278	2.61724	1		213	22.4735	10.7554
B7Z3Y3	cDNA FLJ50557, highly similar to Homo sapiens microtubule-associated protein 7 (MAP7), mRNA OS=Homo sapiens PE=2 SV=1 - [B7Z3Y3_HUMAN]	13.1788	5.97	6	3	3	5	5.42042e+06	0.285982	2	501.252	1.60753	3	84.8408	0.358633	2	262.904	603	66.9277	9.45166
Q9NX58	Cell growth-regulating nucleolar protein OS=Homo sapiens GN=LYAR PE=1 SV=2 - [LYAR_HUMAN]	13.1765	17.41	2	4	4	5	2.173e+07	0.0396025	2	795.668	0.1	2	33935.7	0.01	2	0	379	43.5879	9.53955
Q9Y4E8	Ubiquitin carboxyl-terminal hydrolase 15 OS=Homo sapiens GN=USP15 PE=1 SV=3 - [UBP15_HUMAN]	13.1447	6.32	6	5	5	6	9.65255e+06	0.673313	1		2.17475	1		1.46428	1		981	112.348	5.22412
B5MCZ9	Glutaminyl-peptide cyclotransferase (Fragment) OS=Homo sapiens GN=QPCT PE=1 SV=1 - [B5MCZ9_HUMAN]	13.111	17.25	3	3	3	4	1.29028e+07	0.253475	3	786.403	100	2	0	100	1		284	32.0875	7.50342
O00567	Nucleolar protein 56 OS=Homo sapiens GN=NOP56 PE=1 SV=4 - [NOP56_HUMAN]	13.027	13.13	7	6	6	6	7.65796e+06	0.797949	5	46.8214	0.675253	3	2.95112e+10	0.727541	3	5.92328e+10	594	66.0087	9.18799
Q86VM9	Zinc finger CCCH domain-containing protein 18 OS=Homo sapiens GN=ZC3H18 PE=1 SV=2 - [ZCH18_HUMAN]	13.0029	8.29	7	4	4	4	2.76392e+06							0.788761	2	106.254	953	106.316	8.32373
P41567	Eukaryotic translation initiation factor 1 OS=Homo sapiens GN=EIF1 PE=1 SV=1 - [EIF1_HUMAN]	12.9839	38.05	2	1	3	4	20901703	1.72805	1		0.693281	1		1.19802	1		113	12.7246	7.44482
Q6ZMY0	cDNA FLJ16598 fis, clone TESTI4006473, weakly similar to ATP-dependent RNA helicase A OS=Homo sapiens PE=2 SV=1 - [Q6ZMY0_HUMAN]	12.9718	3.06	4	3	3	6	6.86038e+06	0.1	2	33935.7	10	2	33935.7	1.26635	3	1.29167e+11	1340	150.875	8.22119
B2RAR2	cDNA, FLJ95064, highly similar to Homo sapiens nin one binding protein (NOB1P), mRNA OS=Homo sapiens PE=2 SV=1 - [B2RAR2_HUMAN]	12.8995	11.89	3	3	3	4	6.35021e+07	0.0593631	3	3265.58	1	3	9.47958	0.0669253	3	3698.26	412	46.6158	7.18115
H7C3P9	COP9 signalosome complex subunit 3 OS=Homo sapiens GN=COPS3 PE=1 SV=2 - [H7C3P9_HUMAN]	12.86	10.72	6	2	2	4	6.56622e+07	0.893926	2	16.7403	39.2288	2	241.939	35.0677	2	318.983	345	39.0105	5.92236
F8WEI6	Interferon-related developmental regulator 2 OS=Homo sapiens GN=IFRD2 PE=1 SV=1 - [F8WEI6_HUMAN]	12.7979	25.68	5	1	1	3	3.20565e+06							1.16114	1		74	7.66582	9.979
Q5SWX8	Protein odr-4 homolog OS=Homo sapiens GN=ODR4 PE=1 SV=1 - [ODR4_HUMAN]	12.7933	10.35	2	3	3	4	8.29301e+06	1	2	1.32629e+12	1.3337	2	44.7134	1	2	1.32629e+12	454	51.0708	5.92236
F2Z2V6	Glutamine--tRNA ligase OS=Homo sapiens GN=QARS PE=1 SV=1 - [F2Z2V6_HUMAN]	12.7663	28	15	2	2	3	18248770	0.221677	1		4.12679	1		1.58184	2	96.6043	100	10.7367	9.56885
K7EJM5	TAR DNA-binding protein 43 (Fragment) OS=Homo sapiens GN=TARDBP PE=1 SV=1 - [K7EJM5_HUMAN]	12.7568	16.42	19	2	2	4	2.56127e+07	1.27798	1		1.71198	1		2.18788	1		201	22.8294	6.771
P55036	26S proteasome non-ATPase regulatory subunit 4 OS=Homo sapiens GN=PSMD4 PE=1 SV=1 - [PSMD4_HUMAN]	12.7284	8.75	4	2	2	3	1.19701e+07	0.832068	2	27.7704	11.9758	2	14120.4	9.96465	2	34550	377	40.7112	4.79248
O60747	Putative G-binding protein (Fragment) OS=Homo sapiens PE=4 SV=1 - [O60747_HUMAN]	12.6803	6.41	6	3	3	5	2.30966e+07	0.0452653	2	1221.25	1.56028	2	73.8238	0.0706267	2	6666.84	562	65.3754	9.17334
P35249	Replication factor C subunit 4 OS=Homo sapiens GN=RFC4 PE=1 SV=2 - [RFC4_HUMAN]	12.6189	13.22	8	2	2	3	1.02648e+07	0.01	3	0	1	3	0	0.01	3	0	363	39.6569	8.01611
B4E0R6	cDNA FLJ54573, highly similar to Importin beta-3 OS=Homo sapiens PE=2 SV=1 - [B4E0R6_HUMAN]	12.6094	4.12	16	4	4	5	6.39782e+06	0.60184	1		1.65361	1		1.80509	2	108.621	972	109.288	4.88135
Q05BW5	SMARCC1 protein (Fragment) OS=Homo sapiens GN=SMARCC1 PE=2 SV=1 - [Q05BW5_HUMAN]	12.6039	4.55	7	3	3	5	7.1644e+06	0.932171	1		3.28691	1		3.06396	1		814	91.3417	5.78271
E7ESY4	Metastasis-associated protein MTA1 OS=Homo sapiens GN=MTA1 PE=1 SV=1 - [E7ESY4_HUMAN]	12.5772	4.84	15	2	3	5	1.42996e+07	0.443792	2	847.559	2.30773	2	100.545	1.02415	2	189.629	703	79.3235	9.11475
H0YFD2	Protein KRI1 homolog (Fragment) OS=Homo sapiens GN=KRI1 PE=1 SV=3 - [H0YFD2_HUMAN]	12.5189	18.95	7	2	2	4											190	22.2969	4.98291
B9EG90	Topoisomerase (DNA) I OS=Homo sapiens GN=TOP1 PE=2 SV=1 - [B9EG90_HUMAN]	12.4362	8.37	11	5	5	6	5.35087e+07	0.0756466	4	9001.74	1.00235	4	0.347778	0.0758242	4	9096.22	765	90.6429	9.30518
M0R301	Mitochondrial import inner membrane translocase subunit TIM44 (Fragment) OS=Homo sapiens GN=TIMM44 PE=1 SV=1 - [M0R301_HUMAN]	12.3951	18.25	6	2	2	4	5.51952e+06				0.693028	1		1.19253	1		126	14.4025	9.89111
A0A087WWP4	Putative RNA-binding protein 15 OS=Homo sapiens GN=RBM15 PE=1 SV=1 - [A0A087WWP4_HUMAN]	12.3144	5.47	3	3	3	4	1.01205e+07	0.301907	2	3.46047	1.28057	1		0.761222	2	139.414	933	102.073	9.93506
Q9P219	Protein Daple OS=Homo sapiens GN=CCDC88C PE=1 SV=3 - [DAPLE_HUMAN]	12.2913	2.81	1	4	4	5	1.69407e+07	1	1		17.2148	2	3001.07	100	1		2028	228.091	6.22705
R9WQY1	Fragile X mental retardation 1 OS=Homo sapiens GN=FMR1 PE=2 SV=1 - [R9WQY1_HUMAN]	12.2315	9.72	18	3	4	5	3.19679e+07	1	3	36.606	1.77298	3	687.341	1.39581	3	53.236	566	63.9424	8.39697
E9PE17	28S ribosomal protein S17, mitochondrial (Fragment) OS=Homo sapiens GN=MRPS17 PE=3 SV=1 - [E9PE17_HUMAN]	12.1974	29.46	4	2	2	3	2.7969e+07	0.1	2	33935.7	10	2	33935.7	1.24283	3	1.54701e+11	129	14.3649	9.84717
B4E063	Kinesin-like protein OS=Homo sapiens PE=2 SV=1 - [B4E063_HUMAN]	12.1813	4.66	3	2	2	3	1.06419e+07	0.0883018	2	18389.8	1.0352	2	5.13307	0.0914105	2	21731.7	665	73.001	8.98291
Q14684	Ribosomal RNA processing protein 1 homolog B OS=Homo sapiens GN=RRP1B PE=1 SV=3 - [RRP1B_HUMAN]	12.0535	6.6	1	3	3	4	1.18916e+07	0.0509204	2	1836.19	1.19817	2	27.2939	0.0610115	2	3638.54	758	84.3752	9.75928
B4DR72	cDNA FLJ59963, highly similar to Homo sapiens multiple substrate lipid kinase (MULK), mRNA OS=Homo sapiens PE=2 SV=1 - [B4DR72_HUMAN]	12.0429	17.21	5	2	2	3	92998879	0.267619	1		2.83528	1		0.758773	1		244	26.8622	9.33447
A8K964	cDNA FLJ75071, highly similar to Homo sapiens pinin, desmosome associated protein (PNN), mRNA OS=Homo sapiens PE=2 SV=1 - [A8K964_HUMAN]	12.034	5.3	2	3	3	5	6696879	0.980793	2	18.8044	1.39991	2	42.8845	1.37302	2	22.7323	717	81.4929	7.37158
Q9H7E9	UPF0488 protein C8orf33 OS=Homo sapiens GN=C8orf33 PE=1 SV=1 - [CH033_HUMAN]	12.0148	6.99	1	1	1	3	35928797							0.922644	1		229	24.9769	9.94971
Q96GA3	Protein LTV1 homolog OS=Homo sapiens GN=LTV1 PE=1 SV=1 - [LTV1_HUMAN]	11.9714	5.05	2	2	2	4	4348209										475	54.8212	4.90674
P48444	Coatomer subunit delta OS=Homo sapiens GN=ARCN1 PE=1 SV=1 - [COPD_HUMAN]	11.9489	3.91	4	2	2	4	2.08195e+07	0.697785	1		2.61971	1		1.82799	1		511	57.1741	6.21436
A0A0S2Z476	Proteasome 26S subunit non-ATPase 12 isoform 2 OS=Homo sapiens GN=PSMD12 PE=2 SV=1 - [A0A0S2Z476_HUMAN]	11.8854	6.96	2	2	2	4	1.84952e+07	0.5654	2	61.3013	1.63674	2	68.3768	0.925412	2	5.45621	316	36.5641	7.56201
A8KAQ5	cDNA FLJ77404, highly similar to Homo sapiens small nuclear ribonucleoprotein 70kDa polypeptide (RNP antigen) (SNRP70), transcript variant 1, mRNA OS=Homo sapiens PE=2 SV=1 - [A8KAQ5_HUMAN]	11.7963	5.26	4	2	2	5	7.91029e+07	0.646808	1		1.19065	1		0.770122	1		437	51.4649	10.0083
D3DWB6	Ubiquitin specific peptidase 9, X-linked, isoform CRA_b OS=Homo sapiens GN=USP9X PE=4 SV=1 - [D3DWB6_HUMAN]	11.7382	1.56	4	3	3	4	6.68413e+06										2379	271.081	5.97314
P60510	Serine/threonine-protein phosphatase 4 catalytic subunit OS=Homo sapiens GN=PPP4C PE=1 SV=1 - [PP4C_HUMAN]	11.7053	14.33	5	2	3	4	17597856	0.123427	2	103385	0.918524	2	12.6504	0.113371	2	65165.7	307	35.0574	5.05908
Q9P035	Very-long-chain (3R)-3-hydroxyacyl-CoA dehydratase 3 OS=Homo sapiens GN=HACD3 PE=1 SV=2 - [HACD3_HUMAN]	11.5642	9.67	5	2	2	4	2.91051e+07	0.591459	1		4.62092	1		2.73308	1		362	43.1316	8.93896
M0QXC3	Mitochondrial import inner membrane translocase subunit TIM50 (Fragment) OS=Homo sapiens GN=TIMM50 PE=1 SV=1 - [M0QXC3_HUMAN]	11.5641	15.32	10	1	1	3	18078651	0.09955	1		7.15448	1		0.712228	1		111	11.6318	6.53662
C9JJT5	Protein ATP5J2-PTCD1 OS=Homo sapiens GN=ATP5J2-PTCD1 PE=4 SV=2 - [C9JJT5_HUMAN]	11.5532	44.44	6	2	2	4	1.33131e+07	0.618671	1		0.435121	1		0.269197	1		54	5.91113	9.31982
Q9NUJ1	Mycophenolic acid acyl-glucuronide esterase, mitochondrial OS=Homo sapiens GN=ABHD10 PE=1 SV=1 - [ABHDA_HUMAN]	11.4586	12.75	1	3	3	5	7.36519e+06	1.36923	2	14.2216	2.14287	2	49.2383	2.93408	2	33.3137	306	33.9107	8.57275
Q9BY44	Eukaryotic translation initiation factor 2A OS=Homo sapiens GN=EIF2A PE=1 SV=3 - [EIF2A_HUMAN]	11.4432	8.72	5	4	4	5	2.12914e+07	0.0872223	3	17340.8	1.24656	2	33.5661	0.153012	2	356424	585	64.9492	8.86572
H0YL43	Reticulocalbin-2 (Fragment) OS=Homo sapiens GN=RCN2 PE=1 SV=1 - [H0YL43_HUMAN]	11.4029	21.94	2	2	2	3	1.4151e+07	1	1		100	1		100	1		155	17.7084	4.58936
O60739	Eukaryotic translation initiation factor 1b OS=Homo sapiens GN=EIF1B PE=1 SV=2 - [EIF1B_HUMAN]	11.3299	42.48	2	2	4	4	2.37949e+07	1	1		100	1		10.755	2	23615.8	113	12.8157	7.37158
B4DXW6	cDNA FLJ50285, highly similar to Arginyl-tRNA synthetase (EC 6.1.1.19) OS=Homo sapiens PE=2 SV=1 - [B4DXW6_HUMAN]	11.326	7.27	2	3	3	4	6.61649e+06	0.484722	3	79.3248	2.14234	2	35.2733	1.31434	2	0.688282	454	52.2577	6.48096
K7ERE3	Keratin, type I cytoskeletal 13 OS=Homo sapiens GN=KRT13 PE=1 SV=1 - [K7ERE3_HUMAN]	11.3255	13.98	13	2	4	4	5.28804e+07										415	45.2322	4.80518
O14880	Microsomal glutathione S-transferase 3 OS=Homo sapiens GN=MGST3 PE=1 SV=1 - [MGST3_HUMAN]	11.2519	17.76	4	2	2	3	21716159	1.63338	1		3.9004	1		6.37085	1		152	16.5056	9.37842
B4DDB5	cDNA FLJ54284, highly similar to Transcription initiation factor IIF alpha subunit (EC 2.7.11.1) OS=Homo sapiens PE=2 SV=1 - [B4DDB5_HUMAN]	11.1191	4.82	5	1	1	3	2.44953e+07	0.155754	1		2.7954	1		0.435396	1		415	46.352	5.89697
K7EK06	Phenylalanine--tRNA ligase alpha subunit (Fragment) OS=Homo sapiens GN=FARSA PE=1 SV=7 - [K7EK06_HUMAN]	11.1113	8.28	4	1	1	3	1.1731e+07	0.750358	1		4.71821	1		3.54034	1		169	18.4903	5.59229
F5GYV5	ADP-ribosylation factor-like protein 6-interacting protein 4 (Fragment) OS=Homo sapiens GN=ARL6IP4 PE=1 SV=1 - [F5GYV5_HUMAN]	11.059	7.58	8	1	1	3	8.74949e+06	0.332946	1		1.77905	1		0.592329	1		211	23.6735	10.9604
Q548W1	HRNT1 OS=Homo sapiens GN=OGT PE=2 SV=1 - [Q548W1_HUMAN]	11.053	6.74	2	4	4	4	8.94502e+06	0.01	1		1	1		0.01	1		920	102.946	6.85889
B7Z5M1	cDNA FLJ50625, highly similar to Importin beta-1 subunit OS=Homo sapiens PE=2 SV=1 - [B7Z5M1_HUMAN]	10.9989	3.64	6	2	2	3	3.38155e+07	0.917285	2	12.8529	13.9118	2	7193.39	12.7611	2	10545.8	660	73.2517	4.77979
B3KR89	cDNA FLJ33864 fis, clone CTONG2006412, highly similar to Mus musculus widely-interspaced zinc finger motifs (Wiz), transcript variant 1, mRNA OS=Homo sapiens PE=2 SV=1 - [B3KR89_HUMAN]	10.9755	8.75	4	3	3	4	3.03935e+07	0.482525	1		0.653703	1		0.315428	1		583	62.8437	9.5542
Q86YM6	HOMER1F OS=Homo sapiens GN=HOMER1 PE=1 SV=1 - [Q86YM6_HUMAN]	10.9739	22.22	4	3	3	4	2.17075e+07	0.0836295	2	14221.3	3.02318	3	370.623	0.145409	2	263323	180	20.8068	5.0083
A7E2Y5	DnaJ (Hsp40) homolog, subfamily C, member 13 OS=Homo sapiens GN=DNAJC13 PE=2 SV=1 - [A7E2Y5_HUMAN]	10.9495	1.34	5	2	2	3	6.09672e+06	0.891512	1		1.0592	1		0.944287	1		2243	254.291	6.75635
H3BRG4	Cytochrome b-c1 complex subunit 2, mitochondrial OS=Homo sapiens GN=UQCRC2 PE=1 SV=1 - [H3BRG4_HUMAN]	10.9415	7.28	7	2	2	5	4.81199e+07	1.08545	2	12.2015	15.8592	2	4152.96	17.2144	2	3001.35	412	44.607	8.99756
J3QLL0	Importin subunit alpha-1 (Fragment) OS=Homo sapiens GN=KPNA2 PE=1 SV=1 - [J3QLL0_HUMAN]	10.934	18.66	6	2	2	4	9.88889e+06	0.1	2	33935.7	10	2	33935.7	1	2	1.32629e+12	134	15.2249	10.2134
Q15084	Protein disulfide-isomerase A6 OS=Homo sapiens GN=PDIA6 PE=1 SV=1 - [PDIA6_HUMAN]	10.9338	8.18	1	2	2	4	1.63504e+07	0.265326	1		4.58898	1		1.21757	1		440	48.0913	5.08447
Q05CW7	NAT10 protein (Fragment) OS=Homo sapiens GN=NAT10 PE=2 SV=1 - [Q05CW7_HUMAN]	10.8999	2.71	3	1	1	3	16964575	0.596828	1		1.36764	1		0.816248	1		554	62.345	9.26123
F8VSE7	Transcription factor E2F7 (Fragment) OS=Homo sapiens GN=E2F7 PE=1 SV=1 - [F8VSE7_HUMAN]	10.7763	6.78	4	3	3	3	1.17941e+07	0.85954	2	22.7259	16.3714	2	3655.32	14.0719	2	6846.22	693	77.0086	7.18115
A0A024R5M3	Cortactin, isoform CRA_c OS=Homo sapiens GN=CTTN PE=4 SV=1 - [A0A024R5M3_HUMAN]	10.7469	9.36	7	4	4	5	1.51608e+07	1.23867	2	4.84342	1.03493	2	20.9899	1.62795	4	36.5675	513	57.4315	5.32568
O00483	Cytochrome c oxidase subunit NDUFA4 OS=Homo sapiens GN=NDUFA4 PE=1 SV=1 - [NDUA4_HUMAN]	10.7394	37.04	1	3	3	4	2.84954e+07	0.515831	2	54.1482	3.06334	2	2.81951	1.58017	2	50.7696	81	9.36391	9.37842
C9J7Y4	Cytoskeleton-associated protein 2 (Fragment) OS=Homo sapiens GN=CKAP2 PE=1 SV=1 - [C9J7Y4_HUMAN]	10.6411	13.4	3	1	1	3	7.40587e+06										97	10.8585	8.17725
Q9BWJ5	Splicing factor 3B subunit 5 OS=Homo sapiens GN=SF3B5 PE=1 SV=1 - [SF3B5_HUMAN]	10.6273	32.56	1	2	2	5	8.39962e+06	0.01	3	0	1	3	0	0.01	3	0	86	10.1288	6.354
B4DV47	cDNA FLJ57893, highly similar to Parafibromin OS=Homo sapiens PE=2 SV=1 - [B4DV47_HUMAN]	10.6135	11.39	4	3	3	4	1.1907e+07	1.10874	2	41.2699	1.79276	2	49.6167	1.98769	2	105.634	316	35.9149	9.27588
B4DQJ4	cDNA FLJ59213, highly similar to Nuclear valosin-containing protein-like OS=Homo sapiens PE=2 SV=1 - [B4DQJ4_HUMAN]	10.5744	5.43	3	2	2	3	1.32767e+07	0.165701	1		1.10189	1		0.182585	1		589	64.8734	5.88428
B2R9L6	cDNA, FLJ94450, highly similar to Homo sapiens cyclin-dependent kinase 9 (CDC2-related kinase) (CDK9), mRNA OS=Homo sapiens PE=2 SV=1 - [B2R9L6_HUMAN]	10.565	9.68	125	2	3	5	2.68842e+07				1.30113	1		1.02759	1		372	42.7202	8.79248
B4DS27	cDNA FLJ51288, highly similar to Kinesin heavy chain OS=Homo sapiens PE=2 SV=1 - [B4DS27_HUMAN]	10.4905	3.65	8	1	1	3	2.35368e+06										438	49.9481	8.96826
A0A024QZM0	Activating signal cointegrator 1 complex subunit 1, isoform CRA_a OS=Homo sapiens GN=ASCC1 PE=4 SV=1 - [A0A024QZM0_HUMAN]	10.4475	8.68	7	3	3	5	8.25736e+06	1.31413	1		0.01	1		0.01	1		357	41.2015	5.52881
C9JFE4	COP9 signalosome complex subunit 1 OS=Homo sapiens GN=GPS1 PE=1 SV=2 - [C9JFE4_HUMAN]	10.4364	11.04	7	4	4	4	5.9249e+07										471	53.338	6.7417
P08670	Vimentin OS=Homo sapiens GN=VIM PE=1 SV=4 - [VIME_HUMAN]	10.4347	10.09	10	4	4	4	2.24103e+07	0.0228606	2	186.92	1.60097	2	79.1919	0.0365991	2	628.124	466	53.6191	5.12256
P35606	Coatomer subunit beta' OS=Homo sapiens GN=COPB2 PE=1 SV=2 - [COPB2_HUMAN]	10.423	4.19	3	3	3	4	1.44152e+07	1.15369	2	21.4369	8.536	3	803.565	16.9106	2	3216.62	906	102.422	5.2749
C9JLU1	DNA-directed RNA polymerases I, II, and III subunit RPABC3 (Fragment) OS=Homo sapiens GN=POLR2H PE=1 SV=7 - [C9JLU1_HUMAN]	10.4216	8.72	2	1	1	3	2.04541e+07	1.01319	1		1.20425	1		1.22013	1		149	16.9854	4.67822
P62191	26S protease regulatory subunit 4 OS=Homo sapiens GN=PSMC1 PE=1 SV=1 - [PRS4_HUMAN]	10.3846	5.45	2	2	2	3	46871758	0.739818	1		1.62509	1		1.20227	1		440	49.1537	6.21436
Q68E00	Putative uncharacterized protein DKFZp686G2045 (Fragment) OS=Homo sapiens GN=DKFZp686G2045 PE=4 SV=2 - [Q68E00_HUMAN]	10.3294	5.08	3	1	1	3	3.26004e+07	0.137413	1		7.57888	1		1.04143	1		315	32.5593	6.771
B2RD24	cDNA, FLJ96424 OS=Homo sapiens PE=2 SV=1 - [B2RD24_HUMAN]	10.2864	3.41	5	2	2	3	9.66171e+06	0.44419	1		3.305	1		1.17768	2	33.5659	733	79.5889	7.97217
D3DWL9	Cleavage and polyadenylation specific factor 1, 160kDa, isoform CRA_a OS=Homo sapiens GN=CPSF1 PE=4 SV=1 - [D3DWL9_HUMAN]	10.2817	3.74	2	3	3	3	1.9227e+06	1	1		100	1		100	1		1365	151.89	6.32861
Q9NUD5	Zinc finger CCHC domain-containing protein 3 OS=Homo sapiens GN=ZCCHC3 PE=1 SV=1 - [ZCHC3_HUMAN]	10.2205	10.15	5	3	3	4	5.08236e+06	0.0911433	2	21424.7	1.24264	2	33.0618	0.113259	2	64823.2	404	43.5909	8.52881
Q86UP2	Kinectin OS=Homo sapiens GN=KTN1 PE=1 SV=1 - [KTN1_HUMAN]	10.1678	2.8	4	3	3	4	3.54266e+06	0.0918504	2	22245.7	1.50387	2	66.478	0.138131	2	195223	1357	156.179	5.64307
O43670	BUB3-interacting and GLEBS motif-containing protein ZNF207 OS=Homo sapiens GN=ZNF207 PE=1 SV=1 - [ZN207_HUMAN]	10.0732	6.07	7	2	2	4	1.32797e+07	0.0601839	2	3446.83	1.63316	2	83.4887	0.0982902	2	31109.3	478	50.7171	9.1001
B4DF70	cDNA FLJ60461, highly similar to Peroxiredoxin-2 (EC 1.11.1.15) OS=Homo sapiens PE=2 SV=1 - [B4DF70_HUMAN]	10.0268	21.31	4	2	3	4	1.4464e+08	0.01	1		1.28534	2	38.5434	0.01	1		183	20.0946	8.77783
O60832	H/ACA ribonucleoprotein complex subunit 4 OS=Homo sapiens GN=DKC1 PE=1 SV=3 - [DKC1_HUMAN]	10.0227	8.75	6	3	3	4	1.20638e+07	0.82045	1					0.347853	1		514	57.6378	9.42236
Q08J23	tRNA (cytosine(34)-C(5))-methyltransferase OS=Homo sapiens GN=NSUN2 PE=1 SV=2 - [NSUN2_HUMAN]	10.0023	3.91	1	3	3	4	1.97099e+07	0.575907	3	46.6556	1.63828	3	2.62531	0.943495	3	15.9435	767	86.4158	6.771
Q9NQT5	Exosome complex component RRP40 OS=Homo sapiens GN=EXOSC3 PE=1 SV=3 - [EXOS3_HUMAN]	9.94964	28.36	2	3	3	4	2.48523e+07	0.688878	3	59.7537	1.65412	3	86.3114	1.13949	3	3.60353e+11	275	29.5534	8.104
Q49AN9	SNRPG protein OS=Homo sapiens GN=SNRPG PE=1 SV=1 - [Q49AN9_HUMAN]	9.92816	20.31	4	2	2	3	5.65707e+07	0.933595	2	7.4836	0.79766	2	51.2749	0.744692	2	42.6041	64	7.09667	7.18115
J3QT54	Cleavage and polyadenylation-specificity factor subunit 7 (Fragment) OS=Homo sapiens GN=CPSF7 PE=1 SV=7 - [J3QT54_HUMAN]	9.91615	5.37	6	1	1	3	94879398	0.582648	1		1.35652	1		0.790372	1		205	22.7624	5.09717
Q5T8P6	RNA-binding protein 26 OS=Homo sapiens GN=RBM26 PE=1 SV=3 - [RBM26_HUMAN]	9.90357	1.29	1	1	1	3	2.51002e+07										1007	113.527	9.15869
H0Y4R1	Inosine-5'-monophosphate dehydrogenase 2 (Fragment) OS=Homo sapiens GN=IMPDH2 PE=1 SV=1 - [H0Y4R1_HUMAN]	9.80694	2.55	2	1	1	3	3.41335e+07	0.939546	1		1.23928	1		1.16436	1		470	51.0352	8.17725
O15084	Serine/threonine-protein phosphatase 6 regulatory ankyrin repeat subunit A OS=Homo sapiens GN=ANKRD28 PE=1 SV=5 - [ANR28_HUMAN]	9.77296	4.27	3	3	3	4	1.4469e+07	1.23099	2	41.7331	0.957595	2	22.6772	1.17879	2	17.8151	1053	112.894	6.25244
C9J0J7	Profilin-2 OS=Homo sapiens GN=PFN2 PE=1 SV=1 - [C9J0J7_HUMAN]	9.76673	15.38	8	1	1	3	16913393	0.0667422	2	5246.24	20.2667	2	1641.75	0.650289	2	308.36	91	9.83408	9.17334
B3KRR4	cDNA FLJ34750 fis, clone MESAN2009580, highly similar to Peptidyl-prolyl cis-trans isomerase-like 4 (EC 5.2.1.8) OS=Homo sapiens PE=2 SV=1 - [B3KRR4_HUMAN]	9.75287	3.26	4	1	1	3	1.68657e+07	0.75767	1		1.6364	1		1.23985	1		368	42.0211	4.90674
P10644	cAMP-dependent protein kinase type I-alpha regulatory subunit OS=Homo sapiens GN=PRKAR1A PE=1 SV=1 - [KAP0_HUMAN]	9.70012	15.22	4	4	4	4	1.66583e+07	1	3	5.13311	3.66729	3	631.836	4.51327	4	1888.98	381	42.955	5.35107
K7ESH8	Ribonuclease P protein subunit p29 OS=Homo sapiens GN=POP4 PE=1 SV=1 - [K7ESH8_HUMAN]	9.60591	35	4	1	1	3	7.56824e+06	0.61779	1		1.59828	1		0.987398	1		40	4.52733	9.99365
B3KQJ0	cDNA FLJ90530 fis, clone NT2RP4002187, highly similar to Homo sapiens hydroxysteroid (17-beta) dehydrogenase 12 (HSD17B12), mRNA OS=Homo sapiens PE=2 SV=1 - [B3KQJ0_HUMAN]	9.59795	18.59	4	3	3	3	3.06433e+07	0.331316	2	40.8893	3.90628	2	73.1885	1.29421	2	26.6302	312	34.2881	9.26123
A0A087WT48	DnaJ homolog subfamily A member 2 (Fragment) OS=Homo sapiens GN=DNAJA2 PE=1 SV=1 - [A0A087WT48_HUMAN]	9.58822	9.7	2	1	1	3	36233286	0.902249	1		2.13046	1		1.9222	1		134	14.6783	9.27588
A0A024R599	Solute carrier family 3 (Activators of dibasic and neutral amino acid transport), member 2, isoform CRA_e OS=Homo sapiens GN=SLC3A2 PE=4 SV=1 - [A0A024R599_HUMAN]	9.57593	6.28	10	2	2	3	1.37238e+07	0.498298	1		5.88079	1		2.93039	1		398	43.4916	5.49072
Q8TDN6	Ribosome biogenesis protein BRX1 homolog OS=Homo sapiens GN=BRIX1 PE=1 SV=2 - [BRX1_HUMAN]	9.57373	8.78	3	3	3	5	1.31736e+07	0.481909	4	92.9477	3.74546	4	110.245	0.989048	4	16.5703	353	41.3749	9.92041
G3V5V3	Nuclear export mediator factor NEMF (Fragment) OS=Homo sapiens GN=NEMF PE=1 SV=7 - [G3V5V3_HUMAN]	9.47827	3.4	4	3	3	4	6.36128e+06	0.792269	4	68.5558	1.58721	4	137.621	1.19914	4	43270.1	999	113.949	5.84619
D6RH20	28S ribosomal protein S27, mitochondrial (Fragment) OS=Homo sapiens GN=MRPS27 PE=1 SV=1 - [D6RH20_HUMAN]	9.40158	6.69	8	2	2	4	7.08599e+06	100	1		0.354261	1		100	1		299	34.4366	5.57959
B3KM97	cDNA FLJ10554 fis, clone NT2RP2002385, highly similar to Synaptic glycoprotein SC2 OS=Homo sapiens PE=2 SV=1 - [B3KM97_HUMAN]	9.37229	8.44	4	3	3	5	2.3898e+07	1.26725	3	8.55385	1.55522	3	25.7358	1.9387	3	6.10533	308	36.0298	9.49561
A8K8U1	cDNA FLJ77762, highly similar to Homo sapiens cullin-associated and neddylation-dissociated 1 (CAND1), mRNA OS=Homo sapiens PE=2 SV=1 - [A8K8U1_HUMAN]	9.34055	3.09	5	3	3	3	1.57792e+07	1	2	0	100	2	0	100	2	0	1230	136.231	5.8335
Q75MT5	Putative uncharacterized protein RFC2 OS=Homo sapiens GN=RFC2 PE=2 SV=1 - [Q75MT5_HUMAN]	9.26243	14.69	10	3	3	3	11272959	0.184658	2	1.14391e+06	0.671944	2	64.4562	0.12408	2	106446	320	35.2209	5.5415
B2R823	cDNA, FLJ93703, highly similar to Homo sapiens putatative 28 kDa protein (LOC56902), mRNA OS=Homo sapiens PE=2 SV=1 - [B2R823_HUMAN]	9.21899	17.86	3	4	4	5	5.18075e+07	0.387383	2	21.819	2.20038	2	78.8053	0.852391	2	50.8271	252	27.9229	9.72998
O60231	Putative pre-mRNA-splicing factor ATP-dependent RNA helicase DHX16 OS=Homo sapiens GN=DHX16 PE=1 SV=2 - [DHX16_HUMAN]	9.13711	4.9	6	3	4	5	2.34099e+07	0.927773	2	35.9185	1.78671	2	49.045	2.45877	3	23.1101	1041	119.189	6.80029
X6RDA4	Paraspeckle component 1 (Fragment) OS=Homo sapiens GN=PSPC1 PE=1 SV=1 - [X6RDA4_HUMAN]	9.10767	4.44	4	1	1	3	1.68106e+07	0.615114	1		1.29203	1		0.794747	1		248	27.2572	5.45264
E5RHG8	Transcription elongation factor B polypeptide 1 (Fragment) OS=Homo sapiens GN=TCEB1 PE=1 SV=1 - [E5RHG8_HUMAN]	9.06261	22.47	2	1	1	2	12450562										89	9.95372	5.38916
A8K3S0	cDNA FLJ76127, highly similar to Homo sapiens replication factor C (activator 1) 5, 36.5kDa (RFC5), transcript variant 1, mRNA OS=Homo sapiens PE=2 SV=1 - [A8K3S0_HUMAN]	9.0182	12.35	10	3	3	3	5.45793e+06	0.626473	1					1.4867	1		340	38.4422	7.1958
Q9NW13	RNA-binding protein 28 OS=Homo sapiens GN=RBM28 PE=1 SV=3 - [RBM28_HUMAN]	9.01761	5.4	1	4	4	4	1.45198e+07	0.968348	2	43.6267	1.26023	4	44.2856	1.42522	2	0.577526	759	85.6847	9.21729
B2RD27	cDNA, FLJ96428, highly similar to Homo sapiens proteasome (prosome, macropain) 26S subunit, non-ATPase, 7 (Mov34 homolog) (PSMD7), mRNA OS=Homo sapiens PE=2 SV=1 - [B2RD27_HUMAN]	8.99725	8.95	6	2	2	4	1.26335e+07	0.597555	2	28.0387	2.66432	2	89.4117	1.14295	3	44.3647	324	36.9885	6.771
A0A087WVM7	Ribosomal RNA small subunit methyltransferase NEP1 (Fragment) OS=Homo sapiens GN=EMG1 PE=1 SV=1 - [A0A087WVM7_HUMAN]	8.96988	18.79	8	2	2	3	4.60493e+06	1	1		100	1		100	1		149	16.6318	8.60205
P43686	26S protease regulatory subunit 6B OS=Homo sapiens GN=PSMC4 PE=1 SV=2 - [PRS6B_HUMAN]	8.86481	12.2	1	3	3	3	7.67865e+06	0.900072	1		4.15001	1		3.73531	1		418	47.3365	5.21143
A0A024R5B2	MAP/microtubule affinity-regulating kinase 2, isoform CRA_c OS=Homo sapiens GN=MARK2 PE=4 SV=1 - [A0A024R5B2_HUMAN]	8.85483	2.89	6	1	1	3	1.39326e+07	0.541597	1								691	77.5828	9.5835
F8VSC5	SCY1-like protein 2 (Fragment) OS=Homo sapiens GN=SCYL2 PE=1 SV=1 - [F8VSC5_HUMAN]	8.79298	8.08	6	4	4	4	1.00311e+07	0.319629	3	5.3618e+07	1	3	939.933	0.659888	4	637.227	681	77.0044	7.04932
P78362	SRSF protein kinase 2 OS=Homo sapiens GN=SRPK2 PE=1 SV=3 - [SRPK2_HUMAN]	8.74875	4.94	10	2	3	3	2.33813e+07										688	77.4782	4.97021
Q9NP29	Microfibrillar protein 2 (Fragment) OS=Homo sapiens PE=2 SV=1 - [Q9NP29_HUMAN]	8.74326	18.46	9	2	2	3	4.92249e+08	0.01	1		1	1		0.01	1		130	14.1192	9.64209
P62699	Protein yippee-like 5 OS=Homo sapiens GN=YPEL5 PE=1 SV=1 - [YPEL5_HUMAN]	8.74023	23.14	1	2	2	3	1.41888e+07	1	1		100	1		100	1		121	13.8328	7.31299
O60762	Dolichol-phosphate mannosyltransferase subunit 1 OS=Homo sapiens GN=DPM1 PE=1 SV=1 - [DPM1_HUMAN]	8.73299	16.54	5	3	3	4	2.19374e+07	0.1	2	33935.7	2.75224	4	120.819	1	2	1.32629e+12	260	29.6158	9.56885
P50454	Serpin H1 OS=Homo sapiens GN=SERPINH1 PE=1 SV=2 - [SERPH_HUMAN]	8.68081	12.44	14	3	3	3	6.27747e+06	1	1		100	1		15.4115	2	4667.86	418	46.4112	8.68994
H0YMM1	Annexin (Fragment) OS=Homo sapiens GN=ANXA2 PE=1 SV=1 - [H0YMM1_HUMAN]	8.64095	14.09	22	2	2	3	1.70199e+06	0.176605	2	832.004	1.23517	2	32.0968	0.218137	2	1675.6	149	16.4485	5.90967
Q53SY7	Putative uncharacterized protein CAD (Fragment) OS=Homo sapiens GN=CAD PE=3 SV=1 - [Q53SY7_HUMAN]	8.63737	1.91	4	4	4	5	1.4192e+07							0.912225	3	69.2325	2151	235.029	6.59521
B2R514	cDNA, FLJ92300, Homo sapiens COP9 subunit 6 (MOV34 homolog, 34 kD) (COPS6), mRNA OS=Homo sapiens PE=2 SV=1 - [B2R514_HUMAN]	8.5194	14.14	4	3	3	3	2.47128e+07	1	2	0	100	2	0	100	2	0	297	33.554	5.99854
B3KRE0	cDNA FLJ34086 fis, clone FCBBF3005320, highly similar to Double-stranded RNA-binding protein Staufen homolog 1 OS=Homo sapiens PE=2 SV=1 - [B3KRE0_HUMAN]	8.50412	10.96	9	3	3	3	5.775e+06	1	3	30.0904	1.29904	3	40.2949	1.5844	3	1.58699e+10	365	39.9759	9.49561
B4DRW1	cDNA FLJ55805, highly similar to Keratin, type II cytoskeletal 4 OS=Homo sapiens PE=2 SV=1 - [B4DRW1_HUMAN]	8.49849	6.33	16	1	3	3	8.67387e+07										474	51.7272	6.81494
A0A0A0MSR2	Alpha-adducin OS=Homo sapiens GN=ADD1 PE=1 SV=1 - [A0A0A0MSR2_HUMAN]	8.45361	10.75	9	3	3	3	5.84613e+06	0.56386	1		1.39912	1		0.788906	1		400	43.9623	6.53662
Q9Y6A5	Transforming acidic coiled-coil-containing protein 3 OS=Homo sapiens GN=TACC3 PE=1 SV=1 - [TACC3_HUMAN]	8.44313	2.74	4	2	2	3	3.87454e+06							0.746352	1		838	90.3038	5.04639
B4E0B9	cDNA FLJ54526, highly similar to 5'-3' exoribonuclease 2 (EC 3.1.11.-) OS=Homo sapiens PE=2 SV=1 - [B4E0B9_HUMAN]	8.42425	2.29	4	2	2	3	1.39144e+07	0.731331	2	39.0314	1.28233	2	11.2827	0.937807	2	26.8765	874	99.8881	8.01611
Q9UKJ3	G patch domain-containing protein 8 OS=Homo sapiens GN=GPATCH8 PE=1 SV=2 - [GPTC8_HUMAN]	8.42121	2.06	6	2	2	3	3.52393e+06	0.01	1		1	1		0.140497	2	215397	1502	164.098	8.66064
G3V5E1	Cyclin-K OS=Homo sapiens GN=CCNK PE=1 SV=1 - [G3V5E1_HUMAN]	8.28648	10.58	3	2	2	3	1.82346e+07	0.10341	1		2.12971	1		0.220233	1		378	43.3771	8.30908
Q4LDX3	Tyrosine-protein kinase OS=Homo sapiens GN=JAK1 PE=2 SV=1 - [Q4LDX3_HUMAN]	8.27745	2.45	6	2	2	3	2.20306e+07	1.07912	2	29.6055	2.13075	2	22.0105	2.29934	2	54.1837	1141	131.606	7.60596
B7Z8K4	cDNA FLJ51772, highly similar to Ras-GTPase-activating protein-binding protein 1 (EC 3.6.1.-) OS=Homo sapiens PE=2 SV=1 - [B7Z8K4_HUMAN]	8.25922	3.87	5	1	1	3	5.44028e+07	0.457815	1		2.4374	1		1.11588	1		284	31.4921	5.97314
P20700	Lamin-B1 OS=Homo sapiens GN=LMNB1 PE=1 SV=2 - [LMNB1_HUMAN]	8.25087	6.48	6	3	3	3	3.1578e+07	0.0326107	2	453.544	0.495331	2	139.966	0.0161531	2	81.1002	586	66.3676	5.16064
Q5VTL8	Pre-mRNA-splicing factor 38B OS=Homo sapiens GN=PRPF38B PE=1 SV=1 - [PR38B_HUMAN]	8.22175	5.31	3	3	3	3	1.35553e+07	0.0850997	2	15431.9	1.671	2	88.6004	0.142201	2	231057	546	64.4292	10.5356
A0A024RDB2	Ras-GTPase activating protein SH3 domain-binding protein 2, isoform CRA_b OS=Homo sapiens GN=G3BP2 PE=4 SV=1 - [A0A024RDB2_HUMAN]	8.18431	2.9	3	1	1	3	4.79284e+07	0.299601	1		2.08923	1		0.625936	1		449	50.7861	5.37646
Q9UKA9	Polypyrimidine tract-binding protein 2 OS=Homo sapiens GN=PTBP2 PE=1 SV=1 - [PTBP2_HUMAN]	8.1835	3.39	8	1	2	4	1.54138e+08	0.439554	1		1.47728	1		0.649347	1		531	57.4548	8.66064
E9PKD5	26S protease regulatory subunit 6A (Fragment) OS=Homo sapiens GN=PSMC3 PE=1 SV=2 - [E9PKD5_HUMAN]	8.143	12.54	8	3	3	3	8.03038e+06	0.68709	2	60.2381	8.72621	2	69027.3	5.99569	2	602544	311	34.5923	5.33838
A0A0F7NGI8	Leucine rich repeat (In FLII) interacting protein 1, isoform CRA_c OS=Homo sapiens GN=LRRFIP1 PE=2 SV=1 - [A0A0F7NGI8_HUMAN]	8.09445	3.32	7	2	2	3	3.55125e+06										752	82.6386	4.61475
G5E9W3	Cleavage and polyadenylation specific factor 3, 73kDa, isoform CRA_b OS=Homo sapiens GN=CPSF3 PE=1 SV=1 - [G5E9W3_HUMAN]	8.00278	2.94	6	2	2	4	6.11729e+06	0.455096	1		1.00266	2	40.8228	0.594651	1		647	73.43	5.57959
B3KTI5	cDNA FLJ38324 fis, clone FCBBF3024663, weakly similar to Zyg-11 protein homolog OS=Homo sapiens PE=2 SV=1 - [B3KTI5_HUMAN]	7.91505	9.22	4	5	5	5	3.1306e+07	1	2	0	100	2	0	100	2	0	683	77.128	7.28369
B1AJY7	26S proteasome non-ATPase regulatory subunit 10 OS=Homo sapiens GN=PSMD10 PE=1 SV=1 - [B1AJY7_HUMAN]	7.88657	28.5	4	3	3	3	3.57632e+06	1	1		100	1		100	1		193	20.7946	6.63916
H0YA82	La-related protein 7 (Fragment) OS=Homo sapiens GN=LARP7 PE=1 SV=1 - [H0YA82_HUMAN]	7.85964	12.28	4	3	3	3	3.48742e+06	1.35104	1		1.64207	2	34.1509	2.77556	1		334	38.1798	9.31982
Q9NUP3	cDNA FLJ11224 fis, clone PLACE1008273, moderately similar to COATOMER GAMMA SUBUNIT OS=Homo sapiens PE=2 SV=1 - [Q9NUP3_HUMAN]	7.77937	2.48	7	1	1	2	2.29175e+07	1.54684	1		1.4166	1		2.19125	1		483	53.9897	6.21436
Q9Y2P8	RNA 3'-terminal phosphate cyclase-like protein OS=Homo sapiens GN=RCL1 PE=1 SV=3 - [RCL1_HUMAN]	7.74875	9.38	3	3	3	3	1.42285e+07	0.116597	2	75758.4	1.09697	2	13.7865	0.127903	2	126044	373	40.8166	9.26123
P08779	Keratin, type I cytoskeletal 16 OS=Homo sapiens GN=KRT16 PE=1 SV=4 - [K1C16_HUMAN]	7.70055	13.74	9	3	4	4	4.69714e+07										473	51.2362	5.04639
I3L0T6	rRNA methyltransferase 3, mitochondrial OS=Homo sapiens GN=RNMTL1 PE=1 SV=1 - [I3L0T6_HUMAN]	7.66225	20.91	3	2	2	3	1.8585e+07	0.654737	1		1.23755	1		0.810272	1		110	12.5897	10.3745
A0A087WWJ1	DNA mismatch repair protein Msh6 OS=Homo sapiens GN=MSH6 PE=1 SV=1 - [A0A087WWJ1_HUMAN]	7.62934	2.81	3	2	2	2	9.54043e+06							2.11345	1		1067	121.04	8.27979
P11177	Pyruvate dehydrogenase E1 component subunit beta, mitochondrial OS=Homo sapiens GN=PDHB PE=1 SV=3 - [ODPB_HUMAN]	7.55649	8.91	3	2	2	2	9.36521e+06	0.99114	1		1.67822	1		4.89593	2	345.826	359	39.208	6.65381
A0A087WYC8	Regulator of nonsense transcripts 3B OS=Homo sapiens GN=UPF3B PE=1 SV=1 - [A0A087WYC8_HUMAN]	7.48653	16.13	4	3	3	3	3.64079e+06	0.661697	2	57.8023	0.912942	1		0.867713	1		217	25.2169	8.57275
Q0D2M5	SNW1 protein (Fragment) OS=Homo sapiens GN=SNW1 PE=2 SV=1 - [Q0D2M5_HUMAN]	7.45431	5.21	10	1	1	3	1.31192e+07	0.247389	1		1.65102	1		0.408444	1		288	32.5092	9.93506
O14980	Exportin-1 OS=Homo sapiens GN=XPO1 PE=1 SV=1 - [XPO1_HUMAN]	7.43745	2.24	10	2	2	2	1.17992e+06	0.01	1								1071	123.306	6.06201
E5RFI3	Serine/threonine-protein phosphatase (Fragment) OS=Homo sapiens GN=PPP2CB PE=3 SV=1 - [E5RFI3_HUMAN]	7.43617	23.2	12	1	2	3	6.70871e+06										125	14.4823	5.84619
Q59EC6	Ret finger protein isoform beta variant (Fragment) OS=Homo sapiens PE=2 SV=1 - [Q59EC6_HUMAN]	7.37688	3.14	2	1	1	2	2.388e+07	0.255375	1		4.11059	1		1.04974	1		382	43.3549	8.1626
A0A087WTT6	40S ribosomal protein S29 OS=Homo sapiens GN=RPS29 PE=1 SV=1 - [A0A087WTT6_HUMAN]	7.3698	15.09	2	1	1	3	307491128	1.02781	1		1.23705	1		1.27145	1		53	6.11113	9.14404
P46109	Crk-like protein OS=Homo sapiens GN=CRKL PE=1 SV=1 - [CRKL_HUMAN]	7.30333	5.61	1	1	1	2	15523030	0.0430669	2	1036.73	2.08273	2	150.493	0.0896968	2	19828.3	303	33.7559	6.7417
D3DSW1	HCG1640171, isoform CRA_a OS=Homo sapiens GN=hCG_1640171 PE=4 SV=1 - [D3DSW1_HUMAN]	7.30015	11.26	2	2	2	3	7.62122e+06	0.324411	1		1.60065	1		0.519266	1		222	25.591	8.45557
A0A0C4DGS5	Golgi autoantigen, golgin subfamily a, 2, isoform CRA_a OS=Homo sapiens GN=GOLGA2 PE=1 SV=1 - [A0A0C4DGS5_HUMAN]	7.28965	2.42	2	2	2	3	2.48885e+07	0.1	2	33935.7	100	1		100	1		990	111.59	4.99561
A8K984	Structural maintenance of chromosomes protein OS=Homo sapiens PE=2 SV=1 - [A8K984_HUMAN]	7.2811	2.76	9	3	3	3	4.00407e+06	18.6862	2	2200.53	1.03185	2	25.5893	20.664	2	1533.85	1197	135.512	8.42627
B3KVJ5	cDNA FLJ16648 fis, clone TESTI4035508, highly similar to Structural maintenance of chromosomes 4-like 1 protein OS=Homo sapiens PE=2 SV=1 - [B3KVJ5_HUMAN]	7.19001	1.93	6	2	2	3	4.13029e+06							5.18433	1		883	101.012	7.07861
A0A087WXT2	NF-kappa-B-repressing factor OS=Homo sapiens GN=NKRF PE=1 SV=1 - [A0A087WXT2_HUMAN]	7.09505	9.04	7	3	3	3	1.35368e+07	0.17094	3	162.278	2.22168	3	174.871	0.817051	3	39.4838	387	43.4934	7.66455
Q8N1G4	Leucine-rich repeat-containing protein 47 OS=Homo sapiens GN=LRRC47 PE=1 SV=1 - [LRC47_HUMAN]	7.06674	2.74	1	2	2	2	3.22596e+06	1.03803	2	1.22844	0.70628	2	34.515	0.733141	2	35.8554	583	63.4337	8.27979
P51532	Transcription activator BRG1 OS=Homo sapiens GN=SMARCA4 PE=1 SV=2 - [SMCA4_HUMAN]	7.00672	1.88	10	2	2	2	4.02345e+06	1	1		100	1		100	1		1647	184.53	7.88428
Q13595	Transformer-2 protein homolog alpha OS=Homo sapiens GN=TRA2A PE=1 SV=1 - [TRA2A_HUMAN]	7.00444	4.96	1	1	1	2	6.25453e+07	0.483651	1		1.48707	1		0.719224	1		282	32.6691	11.2681
B4DLS8	cDNA FLJ55983, highly similar to U4/U6 small nuclear ribonucleoprotein Prp3 OS=Homo sapiens PE=2 SV=1 - [B4DLS8_HUMAN]	6.98474	2.54	5	2	2	3	1.28274e+07	1.52068	2	20.6141	1.13193	2	32.1823	1.72131	2	11.026	669	75.802	9.51025
Q96QR8	Transcriptional activator protein Pur-beta OS=Homo sapiens GN=PURB PE=1 SV=3 - [PURB_HUMAN]	6.98426	4.17	1	1	1	2											312	33.2205	5.42725
H7C5F2	28S ribosomal protein S22, mitochondrial (Fragment) OS=Homo sapiens GN=MRPS22 PE=1 SV=1 - [H7C5F2_HUMAN]	6.94812	19.39	7	2	2	2	9.30285e+06	0.01	1		1	1		0.01	1		165	18.6717	8.27979
Q9BS26	Endoplasmic reticulum resident protein 44 OS=Homo sapiens GN=ERP44 PE=1 SV=1 - [ERP44_HUMAN]	6.9247	5.42	1	2	2	3	1.92673e+07	0.920798	1		1.56422	1		1.44033	1		406	46.9414	5.26221
Q6AHX7	Putative uncharacterized protein DKFZp686F20131 (Fragment) OS=Homo sapiens GN=DKFZp686F20131 PE=2 SV=1 - [Q6AHX7_HUMAN]	6.91404	6.1	3	1	1	2	1.12431e+07	0.139323	1		3.42373	1		0.477005	1		246	26.6007	5.13525
Q7L0Y3	Mitochondrial ribonuclease P protein 1 OS=Homo sapiens GN=TRMT10C PE=1 SV=2 - [MRRP1_HUMAN]	6.90865	17.37	2	4	4	4	2.50476e+07	0.1	4	33935.7	10	4	33935.7	1	4	1.32629e+12	403	47.3166	9.36377
J3KNQ3	26S proteasome non-ATPase regulatory subunit 13 OS=Homo sapiens GN=PSMD13 PE=1 SV=1 - [J3KNQ3_HUMAN]	6.87354	10.03	12	3	3	4	1.0796e+07	1.22645	2	30.9692	12.2368	2	12775.4	15.0078	2	5210.19	349	39.8045	5.56689
Q52LJ0	Protein FAM98B OS=Homo sapiens GN=FAM98B PE=1 SV=1 - [FA98B_HUMAN]	6.79416	3.94	1	1	1	2											330	37.167	6.29053
V9GY14	Transcription initiation factor TFIID subunit 4 (Fragment) OS=Homo sapiens GN=TAF4 PE=1 SV=1 - [V9GY14_HUMAN]	6.76633	6.51	3	1	1	2	7.11868e+06	1.51781	1		3.63094	1		5.51108	1		215	22.7242	10.0815
K7EML4	WD repeat-containing protein 18 (Fragment) OS=Homo sapiens GN=WDR18 PE=1 SV=1 - [K7EML4_HUMAN]	6.7656	4.1	5	1	1	3	2.47208e+07										268	29.2005	6.37939
F8WEG8	Interferon-inducible double-stranded RNA-dependent protein kinase activator A OS=Homo sapiens GN=PRKRA PE=1 SV=1 - [F8WEG8_HUMAN]	6.73125	15.79	4	1	1	2	8.65297e+06				2.28377	1					95	10.4073	9.01221
B3KM36	cDNA FLJ10153 fis, clone HEMBA1003417, highly similar to BAG family molecular chaperone regulator 2 OS=Homo sapiens PE=2 SV=1 - [B3KM36_HUMAN]	6.64082	18.01	3	2	2	2	2.19985e+07	1	1		100	1		100	1		211	23.6972	6.69775
U3KQI1	Peptidyl-prolyl cis-trans isomerase FKBP8 (Fragment) OS=Homo sapiens GN=FKBP8 PE=1 SV=1 - [U3KQI1_HUMAN]	6.56069	29.13	6	2	2	2	18074725	1	1		100	1		100	1		103	11.1228	7.89893
H0YNR9	Homer protein homolog 2 (Fragment) OS=Homo sapiens GN=HOMER2 PE=1 SV=1 - [H0YNR9_HUMAN]	6.54819	5.95	3	1	1	2	3.14735e+07	0.536339	1		2.31513	1		1.2417	1		185	21.2228	5.74463
C9JEL3	Eukaryotic translation initiation factor 4E type 2 (Fragment) OS=Homo sapiens GN=EIF4E2 PE=1 SV=1 - [C9JEL3_HUMAN]	6.5361	6.1	5	1	1	2	1.50687e+07	0.558283	1								213	24.5871	7.53271
B7Z881	cDNA FLJ52376, highly similar to Ras GTPase-activating-like protein IQGAP2 OS=Homo sapiens PE=2 SV=1 - [B7Z881_HUMAN]	6.51243	2.77	7	2	2	2	48705712							26.2643	1		865	99.3653	8.22119
E9PMJ3	Ribonuclease inhibitor (Fragment) OS=Homo sapiens GN=RNH1 PE=1 SV=1 - [E9PMJ3_HUMAN]	6.47305	7.94	5	1	1	2	1.70451e+06	0.1	2	33935.7	10	2	33935.7	1	2	1.32629e+12	189	20.4623	4.729
Q86WP2	Vasculin OS=Homo sapiens GN=GPBP1 PE=1 SV=1 - [GPBP1_HUMAN]	6.43104	4.65	2	1	1	2	4.92335e+06	0.1	2	33935.7	10	2	33935.7	1	2	1.32629e+12	473	53.3069	7.04932
A0A024R1T4	Trinucleotide repeat containing 6B, isoform CRA_b OS=Homo sapiens GN=TNRC6B PE=4 SV=1 - [A0A024R1T4_HUMAN]	6.37766	2.36	6	2	2	2	2.85099e+06	0.0245408	1		1	1		0.0245408	1		1527	162.068	6.52197
A0A0G2JHN8	Bromodomain-containing protein 2 (Fragment) OS=Homo sapiens GN=BRD2 PE=1 SV=1 - [A0A0G2JHN8_HUMAN]	6.36451	3.96	5	1	1	2	4.86155e+07										328	35.794	6.62451
C9JA28	Translocon-associated protein subunit gamma OS=Homo sapiens GN=SSR3 PE=1 SV=1 - [C9JA28_HUMAN]	6.34053	8.05	2	1	1	2	8.19412e+06										174	20.1485	9.43701
B3KUD7	DNA helicase OS=Homo sapiens PE=2 SV=1 - [B3KUD7_HUMAN]	6.32255	4.58	7	2	2	2	2.96977e+06	0.01	1		0.654519	2	69.5866	0.01	1		612	68.545	7.62061
K7EKR9	Ribonucleoprotein PTB-binding 1 (Fragment) OS=Homo sapiens GN=RAVER1 PE=1 SV=1 - [K7EKR9_HUMAN]	6.31886	13.54	4	1	1	2	1.80157e+06										96	10.9346	5.88428
B4DQR0	cDNA FLJ54377 OS=Homo sapiens PE=2 SV=1 - [B4DQR0_HUMAN]	6.28311	2.26	2	1	1	2	5.30202e+06	1	1		100	1		100	1		797	90.5904	9.26123
A0A125QYY8	IBM-B1 light chain variable region (Fragment) OS=Homo sapiens PE=2 SV=1 - [A0A125QYY8_HUMAN]	6.28278	11.61	1	1	1	2	6.12571e+07	0.01	1		1	1		0.01	1		112	12.1591	8.49951
Q8QN37	CPXV024 protein GN=CPXV024 - [Q8QN37_COWPX]	6.2548	23.02	1	2	2	2	1.07695e+07	1.88114	1		0.352763	1		0.663595	1		126	14.385	6.50732
P19784	Casein kinase II subunit alpha' OS=Homo sapiens GN=CSNK2A2 PE=1 SV=1 - [CSK22_HUMAN]	6.16094	9.71	3	2	2	2	8.08398e+06	0.01	1		1	1		0.01	1		350	41.1871	8.55811
B7WPG3	Heterogeneous nuclear ribonucleoprotein L-like OS=Homo sapiens GN=HNRNPLL PE=1 SV=1 - [B7WPG3_HUMAN]	6.12622	3.94	7	1	2	2	1.59453e+07	1.83268	1		1.11704	1		2.04717	1		508	56.4151	7.79639
F5GX99	Caseinolytic peptidase B protein homolog OS=Homo sapiens GN=CLPB PE=1 SV=1 - [F5GX99_HUMAN]	6.06455	6.99	6	2	2	2	1.68331e+07	1	1		100	2	0	100	1		501	54.7883	8.79248
C9J8T0	Selenocysteine-specific elongation factor OS=Homo sapiens GN=EEFSEC PE=1 SV=1 - [C9J8T0_HUMAN]	6.00204	2.98	2	1	1	2	8.2803e+06	2.06014	1		1.17946	1		2.42985	1		436	47.8459	7.86963
P00492	Hypoxanthine-guanine phosphoribosyltransferase OS=Homo sapiens GN=HPRT1 PE=1 SV=2 - [HPRT_HUMAN]	6.00202	11.47	2	2	2	2	6.62538e+06	1.16877	1		1.94795	1		2.27669	1		218	24.5636	6.68311
Q5T8A0	28S ribosomal protein S2, mitochondrial (Fragment) OS=Homo sapiens GN=MRPS2 PE=1 SV=1 - [Q5T8A0_HUMAN]	5.98353	2.96	3	1	1	3	5.10952e+06	1.09568	1		1.31386	1		1.43957	1		270	30.4597	9.59814
P31689	DnaJ homolog subfamily A member 1 OS=Homo sapiens GN=DNAJA1 PE=1 SV=2 - [DNJA1_HUMAN]	5.95278	11.08	3	2	2	2	2.32008e+07	1	1		100	1		100	1		397	44.8395	7.07861
C9J352	Importin subunit alpha-5 (Fragment) OS=Homo sapiens GN=KPNA1 PE=1 SV=1 - [C9J352_HUMAN]	5.94588	6.51	7	1	1	2	1.07645e+07	0.886561	1		1.06493	1		0.944127	1		169	19.3767	5.77002
Q7Z478	ATP-dependent RNA helicase DHX29 OS=Homo sapiens GN=DHX29 PE=1 SV=2 - [DHX29_HUMAN]	5.94458	3.29	2	3	3	3	13576051	0.618784	1		1.84524	1		1.14181	1		1369	155.139	8.08936
Q6IBG5	MYL6 protein OS=Homo sapiens GN=MYL6 PE=2 SV=1 - [Q6IBG5_HUMAN]	5.9326	11.21	11	1	1	2	24887605	1.16775	1		1.46198	1		1.70723	1		116	12.9614	4.70361
Q8N201	Integrator complex subunit 1 OS=Homo sapiens GN=INTS1 PE=1 SV=2 - [INT1_HUMAN]	5.91995	0.41	3	1	1	2	1.30894e+07										2190	244.143	6.12549
J3QKT5	RNA-binding protein Musashi homolog 2 OS=Homo sapiens GN=MSI2 PE=1 SV=1 - [J3QKT5_HUMAN]	5.88187	15.15	4	1	1	2	5.61032e+06							1.57727	1		99	11.0663	8.51416
Q96I24	Far upstream element-binding protein 3 OS=Homo sapiens GN=FUBP3 PE=1 SV=2 - [FUBP3_HUMAN]	5.87215	5.59	1	2	2	2	7.6203e+06							0.497618	1		572	61.6022	8.38232
B4DFG0	Protein DEK OS=Homo sapiens GN=DEK PE=1 SV=1 - [B4DFG0_HUMAN]	5.83036	7.49	7	2	2	2	1.35271e+07	1.48507	1		0.742182	1		1.10219	1		347	39.4763	8.51416
B4DJL0	cDNA FLJ60278, highly similar to Dolichyl-diphosphooligosaccharide--proteinglycosyltransferase 63 kDa subunit (EC 2.4.1.119) OS=Homo sapiens PE=2 SV=1 - [B4DJL0_HUMAN]	5.82956	9.19	5	2	2	2	1.81201e+07	1	1		100	1		100	1		283	31.3441	5.78271
Q12873	Chromodomain-helicase-DNA-binding protein 3 OS=Homo sapiens GN=CHD3 PE=1 SV=3 - [CHD3_HUMAN]	5.81677	2.5	16	1	3	3	9.27877e+06	0.0137284	1		1	1		0.0137284	1		2000	226.45	7.29834
J3KP33	Cellular tumor antigen p53 OS=Homo sapiens GN=TP53 PE=1 SV=1 - [J3KP33_HUMAN]	5.70332	12.83	66	3	3	3	5.36366e+06	0.01	1		1	1		0.01	1		343	37.9095	6.45557
D3DQF6	POU domain, class 4, transcription factor 3, isoform CRA_a OS=Homo sapiens GN=POU4F3 PE=4 SV=1 - [D3DQF6_HUMAN]	5.68972	1.43	3	1	1	2	2.34754e+06	1	1		100	1		100	1		771	84.0537	9.83252
P01605	Ig kappa chain V-I region Lay OS=Homo sapiens PE=1 SV=1 - [KV113_HUMAN]	5.62081	25	10	1	2	2	3.08794e+07										108	11.8268	7.95752
Q69YP1	Putative uncharacterized protein DKFZp762M013 (Fragment) OS=Homo sapiens GN=DKFZp762M013 PE=2 SV=1 - [Q69YP1_HUMAN]	5.61143	3.43	4	2	2	2	2.89234e+06	1.08694	2	12.4076	12.0196	2	13882.2	13.0646	2	9487.43	728	87.3125	6.87354
Q9Y295	Developmentally-regulated GTP-binding protein 1 OS=Homo sapiens GN=DRG1 PE=1 SV=1 - [DRG1_HUMAN]	5.59364	7.36	1	2	2	2	5.48677e+06	0.807668	2	35.0276	0.770495	1		0.782806	1		367	40.5168	8.89502
F8VRK6	Ataxin-2 (Fragment) OS=Homo sapiens GN=ATXN2 PE=1 SV=2 - [F8VRK6_HUMAN]	5.5902	7.23	8	1	1	2	21291234	0.191905	1		1.60117	1		0.307273	1		235	25.8254	8.90967
Q12797	Aspartyl/asparaginyl beta-hydroxylase OS=Homo sapiens GN=ASPH PE=1 SV=3 - [ASPH_HUMAN]	5.58924	1.85	1	1	1	2	3.6183e+06										758	85.8095	5.0083
B1APE1	Transcription initiation factor IIB (Fragment) OS=Homo sapiens GN=GTF2B PE=1 SV=1 - [B1APE1_HUMAN]	5.55792	6.25	3	1	1	2	5.38652e+06	2.98681	1		0.984868	1		2.94162	1		224	24.9723	8.1626
Q7L014	Probable ATP-dependent RNA helicase DDX46 OS=Homo sapiens GN=DDX46 PE=1 SV=2 - [DDX46_HUMAN]	5.51642	1.84	4	2	2	3	1.46533e+07	0.472776	2	27.1616	3.92931	2	35.5143	1.85768	2	7.79708	1031	117.29	9.29053
Q92917	G patch domain and KOW motifs-containing protein OS=Homo sapiens GN=GPKOW PE=1 SV=2 - [GPKOW_HUMAN]	5.50039	6.3	1	2	2	2	2.06535e+06	0.01	1					0.399446	1		476	52.1966	6.15088
Q9UNU2	Complement protein C4B frameshift mutant (Fragment) OS=Homo sapiens GN=C4B PE=4 SV=1 - [Q9UNU2_HUMAN]	5.44001	5.93	6	2	2	2	6.09805e+07	0.01	1		1	1		0.01	1		354	38.1144	8.52881
P51398	28S ribosomal protein S29, mitochondrial OS=Homo sapiens GN=DAP3 PE=1 SV=1 - [RT29_HUMAN]	5.42282	6.53	7	2	2	2	5.61339e+06	100	1		1.23563	1		10.7115	2	24090	398	45.5376	8.88037
A0A024RDZ9	Uncharacterized protein OS=Homo sapiens GN=RP11-98F14.6 PE=4 SV=1 - [A0A024RDZ9_HUMAN]	5.41381	4.11	4	1	1	2	7.18894e+06	0.504133	1		0.828625	1		0.417737	1		292	33.7609	9.21729
Q5C9Z4	Nucleolar MIF4G domain-containing protein 1 OS=Homo sapiens GN=NOM1 PE=1 SV=1 - [NOM1_HUMAN]	5.37195	1.51	1	1	1	2	1.20046e+07	0.522364	1		3.55656	1		1.85782	1		860	96.1976	8.104
Q92615	La-related protein 4B OS=Homo sapiens GN=LARP4B PE=1 SV=3 - [LAR4B_HUMAN]	5.36709	4.2	4	2	3	3	7.43933e+06										738	80.5026	6.91748
Q13868	Exosome complex component RRP4 OS=Homo sapiens GN=EXOSC2 PE=1 SV=2 - [EXOS2_HUMAN]	5.32141	8.87	6	2	2	2	2.95655e+07	0.979997	2	82.1614	1.35891	2	1.55202	1.33172	2	79.9072	293	32.7681	7.50342
Q9NP73	Putative bifunctional UDP-N-acetylglucosamine transferase and deubiquitinase ALG13 OS=Homo sapiens GN=ALG13 PE=1 SV=2 - [ALG13_HUMAN]	5.31334	2.2	2	2	2	2	3.11548e+06										1137	125.975	6.7417
Q6P158	Putative ATP-dependent RNA helicase DHX57 OS=Homo sapiens GN=DHX57 PE=1 SV=2 - [DHX57_HUMAN]	5.30913	1.59	4	1	2	2	1.55981e+07	1.78489	1		1.86834	1		3.33477	1		1386	155.507	7.7085
Q5U0D0	Mitogen-activated protein kinase kinase kinase 7 OS=Homo sapiens PE=2 SV=1 - [Q5U0D0_HUMAN]	5.28658	2.94	3	1	1	2	4.44458e+06	1	1		100	1		100	1		579	64.2307	6.66846
P11388	DNA topoisomerase 2-alpha OS=Homo sapiens GN=TOP2A PE=1 SV=3 - [TOP2A_HUMAN]	5.22867	2.68	6	3	3	3	1.10866e+07	0.727624	2	121.722	0.01	1		0.01	1		1531	174.276	8.71924
C9JJU7	Protein FAM207A (Fragment) OS=Homo sapiens GN=FAM207A PE=1 SV=1 - [C9JJU7_HUMAN]	5.18706	14.78	2	2	2	2	2.18749e+06	0.769239	1		1.41386	1		1.08759	1		203	22.204	10.8872
Q8IYV2	DEAD (Asp-Glu-Ala-Asp) box polypeptide 20 OS=Homo sapiens GN=DDX20 PE=2 SV=1 - [Q8IYV2_HUMAN]	5.18441	3.03	4	2	2	3	1.37549e+07	0.8588	3	22.8584	1.64687	3	85.3326	1.41433	3	4.52914e+10	824	92.0985	7.03467
P61081	NEDD8-conjugating enzyme Ubc12 OS=Homo sapiens GN=UBE2M PE=1 SV=1 - [UBC12_HUMAN]	5.17666	10.38	2	2	2	2	2.12739e+07	1	1		100	1		21.8366	2	1269.8	183	20.8866	7.69385
U3KQK1	U6 snRNA-associated Sm-like protein LSm4 OS=Homo sapiens GN=LSM4 PE=1 SV=1 - [U3KQK1_HUMAN]	5.09705	12.8	3	1	1	2	12618582	1.13189	1		0.909726	1		1.02971	1		125	13.796	9.93506
Q9BZK3	Putative nascent polypeptide-associated complex subunit alpha-like protein OS=Homo sapiens GN=NACAP1 PE=5 SV=1 - [NACP1_HUMAN]	5.04253	7.04	1	1	1	1											213	23.2919	4.58936
A0A0X9T7V9	GCT-A4 light chain variable region (Fragment) OS=Homo sapiens PE=2 SV=1 - [A0A0X9T7V9_HUMAN]	5.04037	24.77	10	1	2	2	3.02263e+07	0.01	1		1	1		0.01	1		109	11.8379	8.47021
P01859	Ig gamma-2 chain C region OS=Homo sapiens GN=IGHG2 PE=1 SV=2 - [IGHG2_HUMAN]	5.03371	2.76	5	1	1	2	3264664976										326	35.8778	7.59131
G3V4C6	UPF0568 protein C14orf166 OS=Homo sapiens GN=C14orf166 PE=1 SV=1 - [G3V4C6_HUMAN]	5.02779	12.44	5	2	2	2	6456275							0.277787	1		193	22.6885	6.90283
B2R4V2	cDNA, FLJ92227, highly similar to Homo sapiens ribosomal protein L36a-like (RPL36AL), mRNA OS=Homo sapiens PE=2 SV=1 - [B2R4V2_HUMAN]	5.00912	8.49	6	1	1	2	3.97034e+08	0.809196	1		1.1811	1		0.955743	1		106	12.5189	10.6528
H0Y5S9	Casein kinase I isoform epsilon (Fragment) OS=Homo sapiens GN=CSNK1E PE=1 SV=1 - [H0Y5S9_HUMAN]	5.00189	22.69	5	2	2	2	8.82251e+06							0.562487	1		119	12.9696	11.4292
Q9Y4W2	Ribosomal biogenesis protein LAS1L OS=Homo sapiens GN=LAS1L PE=1 SV=2 - [LAS1L_HUMAN]	4.98963	5.59	3	2	2	2	7.32528e+06	0.1	2	33935.7	10	2	33935.7	1	2	1.32629e+12	734	83.0128	4.729
Q92878	DNA repair protein RAD50 OS=Homo sapiens GN=RAD50 PE=1 SV=1 - [RAD50_HUMAN]	4.97122	1.52	6	2	2	2	2.70393e+06	0.562742	1		1.42655	1		0.802778	1		1312	153.797	6.88818
P22102	Trifunctional purine biosynthetic protein adenosine-3 OS=Homo sapiens GN=GART PE=1 SV=1 - [PUR2_HUMAN]	4.85974	2.87	12	2	2	2	4.83375e+06	0.01	1		1	1		0.01	1		1010	107.699	6.69775
H0Y7N6	Actin-binding LIM protein 1 (Fragment) OS=Homo sapiens GN=ABLIM1 PE=1 SV=1 - [H0Y7N6_HUMAN]	4.84724	8.14	9	1	1	2	1.66413e+06							0.392258	1		172	19.63	8.85107
Q6PJD4	LOC389906 protein (Fragment) OS=Homo sapiens GN=LOC389906 PE=2 SV=1 - [Q6PJD4_HUMAN]	4.79922	10.4	1	1	1	1											202	21.228	9.67139
Q9UK73	Protein fem-1 homolog B OS=Homo sapiens GN=FEM1B PE=1 SV=1 - [FEM1B_HUMAN]	4.72757	3.83	2	2	2	2	1.21203e+07	1	2	0	100	2	0	100	2	0	627	70.2197	6.60986
Q6N021	Methylcytosine dioxygenase TET2 OS=Homo sapiens GN=TET2 PE=1 SV=3 - [TET2_HUMAN]	4.72098	1.35	4	2	2	2	1.96834e+06	1.14721	1		4.08751	1		4.68922	1		2002	223.671	7.98682
Q9Y5T5	Ubiquitin carboxyl-terminal hydrolase 16 OS=Homo sapiens GN=USP16 PE=1 SV=1 - [UBP16_HUMAN]	4.65793	1.46	1	1	1	2	971762										823	93.5109	6.93213
P52756	RNA-binding protein 5 OS=Homo sapiens GN=RBM5 PE=1 SV=2 - [RBM5_HUMAN]	4.65643	2.7	7	1	2	3	3.87804e+07	0.474642	1		1.47015	1		0.697794	1		815	92.097	6.27783
A0A0F7G8J1	Plasminogen OS=Homo sapiens GN=PLG PE=2 SV=1 - [A0A0F7G8J1_HUMAN]	4.6548	1.98	1	1	2	2	2.17355e+08	0.01	1		1	1		0.01	1		809	90.5692	7.35693
A0A024RA66	Cell division cycle 2-like 5 (Cholinesterase-related cell division controller), isoform CRA_b OS=Homo sapiens GN=CDC2L5 PE=4 SV=1 - [A0A024RA66_HUMAN]	4.65405	2.48	124	1	2	3	53887227										1452	158.338	9.70068
A8K6X9	cDNA FLJ76427, highly similar to Homo sapiens SH2 domain binding protein 1 (tetratricopeptide repeat containing) (SH2BP1), mRNA OS=Homo sapiens PE=2 SV=1 - [A8K6X9_HUMAN]	4.626	2.81	2	2	2	2	4.30078e+06										1173	133.448	6.771
B4DJE1	cDNA FLJ56914, highly similar to Rattus norvegicus rcd1 (required for cell differentiation) homolog 1, mRNA OS=Homo sapiens PE=2 SV=1 - [B4DJE1_HUMAN]	4.60184	8.53	3	1	1	2	3.56378e+06	1	1		100	1		100	1		129	14.6438	8.92432
Q9Y3F4	Serine-threonine kinase receptor-associated protein OS=Homo sapiens GN=STRAP PE=1 SV=1 - [STRAP_HUMAN]	4.58122	6	1	2	2	2	1.66292e+07	0.600014	2	88.0065	19.9993	2	1720.69	11.9998	2	13988.8	350	38.414	5.12256
Q15456	Protein-serine/threonine kinase (Fragment) OS=Homo sapiens PE=2 SV=1 - [Q15456_HUMAN]	4.52861	17.39	4	1	1	2	5.14152e+06	0.01	1								46	5.13653	5.09717
Q59GH5	COP9 signalosome subunit 5 variant (Fragment) OS=Homo sapiens PE=2 SV=1 - [Q59GH5_HUMAN]	4.51329	6.16	4	2	2	2	3.7123e+07	1	1		100	1		100	1		276	31.2386	6.63916
A0A0A0MTR7	E3 ubiquitin-protein ligase RNF213 OS=Homo sapiens GN=RNF213 PE=1 SV=1 - [A0A0A0MTR7_HUMAN]	4.4865	0.23	3	1	1	2	1.02994e+06	1	1		65.6077	1		65.6077	1		5207	591.031	6.48096
H3BM42	Golgi apparatus protein 1 OS=Homo sapiens GN=GLG1 PE=1 SV=1 - [H3BM42_HUMAN]	4.48158	3.44	2	2	2	2	3.86124e+06	1	2	0	100	2	0	100	2	0	698	79.2658	6.55127
P62312	U6 snRNA-associated Sm-like protein LSm6 OS=Homo sapiens GN=LSM6 PE=1 SV=1 - [LSM6_HUMAN]	4.47118	22.5	1	2	2	3	9.52487e+06	1.75306	1		1.3012	1		2.28108	1		80	9.12177	9.5835
C9J3L8	Translocon-associated protein subunit alpha OS=Homo sapiens GN=SSR1 PE=1 SV=1 - [C9J3L8_HUMAN]	4.46159	5.66	6	1	1	1	3.12585e+07	1	1		100	1		100	1		265	29.5548	4.29736
Q5D862	Filaggrin-2 OS=Homo sapiens GN=FLG2 PE=1 SV=1 - [FILA2_HUMAN]	4.45614	0.79	1	1	1	1	1.50373e+06										2391	247.928	8.30908
B7Z9V0	cDNA, FLJ78964, highly similar to Coronin-1C OS=Homo sapiens PE=2 SV=1 - [B7Z9V0_HUMAN]	4.41997	10.56	8	2	2	2	1.46227e+07	0.943766	1		0.720742	1		0.393936	2	96.2647	303	34.4675	7.7085
Q8QN11	CPXV054 protein GN=CPXV054 - [Q8QN11_COWPX]	4.38338	13.58	1	1	1	2	2.29848e+07	0.528215	1		6.69236	1		3.535	1		81	9.55354	5.23682
A1A5C5	RRBP1 protein OS=Homo sapiens GN=RRBP1 PE=2 SV=1 - [A1A5C5_HUMAN]	4.37147	2.4	7	1	1	1											751	84.2561	5.0083
Q5JPU2	Pyruvate dehydrogenase E1 component subunit alpha, somatic form, mitochondrial (Fragment) OS=Homo sapiens GN=PDHA1 PE=1 SV=1 - [Q5JPU2_HUMAN]	4.36596	10.74	6	1	1	2	14521009										121	13.8053	10.1841
C9JAM8	Plastin-1 (Fragment) OS=Homo sapiens GN=PLS1 PE=1 SV=1 - [C9JAM8_HUMAN]	4.34967	3.38	11	1	1	2	7267359	0.01	1								266	29.4453	5.21143
C4TNW6	Protein phosphatase 1, catalytic subunit, alpha (Fragment) OS=Homo sapiens GN=PPP1CA PE=4 SV=1 - [C4TNW6_HUMAN]	4.33284	27.45	12	1	1	1											51	5.7676	4.55127
A0A0X9V9B3	MS-F1 light chain variable region (Fragment) OS=Homo sapiens PE=2 SV=1 - [A0A0X9V9B3_HUMAN]	4.33237	14.29	1	1	1	1	147244618	0.01	1		1	1		0.01	1		112	12.1	5.96045
C9K0U8	Single-stranded DNA-binding protein, mitochondrial (Fragment) OS=Homo sapiens GN=SSBP1 PE=1 SV=1 - [C9K0U8_HUMAN]	4.31085	12.4	6	1	1	1	1.10088e+07	3.65249	1		0.821066	1		2.99893	1		121	14.1224	9.56885
B2R7F8	Plasminogen OS=Homo sapiens PE=2 SV=1 - [B2R7F8_HUMAN]	4.27662	2.22	4	1	2	2	3.77801e+08	0.01	1		1	1		0.01	1		810	90.4802	7.23975
E9PH82	Protein FAM98A OS=Homo sapiens GN=FAM98A PE=1 SV=1 - [E9PH82_HUMAN]	4.26246	4.81	5	1	1	1	1.01993e+07	0.01	1		1	1		0.01	1		312	34.4091	8.27979
F5H625	Probable ATP-dependent RNA helicase DHX40 (Fragment) OS=Homo sapiens GN=DHX40 PE=1 SV=2 - [F5H625_HUMAN]	4.21775	5.2	4	1	1	1	1.5127e+07	0.489091	1		1.52266	1		0.74472	1		250	28.0307	9.1001
Q8WVW9	Similar to signal recognition particle 9kD (Fragment) OS=Homo sapiens PE=2 SV=1 - [Q8WVW9_HUMAN]	4.21369	24.44	2	1	1	1	2.22657e+07	1	1		100	1		100	1		45	5.25267	5.94775
O60361	Putative nucleoside diphosphate kinase OS=Homo sapiens GN=NME2P1 PE=5 SV=1 - [NDK8_HUMAN]	4.19532	6.57	6	1	1	2	2.22228e+07	0.606084	1		2.15791	1		1.30787	1		137	15.519	8.57275
Q8TEN0	FLJ00163 protein (Fragment) OS=Homo sapiens GN=FLJ00163 PE=2 SV=1 - [Q8TEN0_HUMAN]	4.12249	2.88	3	1	1	1	1.99766e+06	0.01	1		1	1		0.01	1		521	56.2782	9.08545
H3BQZ7	HCG2044799 OS=Homo sapiens GN=HNRNPUL2-BSCL2 PE=4 SV=1 - [H3BQZ7_HUMAN]	4.11428	1.74	2	1	1	1	10209904							0.505652	1		746	84.6392	4.93213
A0A024R478	COP9 constitutive photomorphogenic homolog subunit 7B (Arabidopsis), isoform CRA_a OS=Homo sapiens GN=COPS7B PE=4 SV=1 - [A0A024R478_HUMAN]	4.10516	10.83	7	1	1	1	8.83866e+06										157	18.1454	7.34229
H0YJS8	26S protease regulatory subunit 10B (Fragment) OS=Homo sapiens GN=PSMC6 PE=1 SV=2 - [H0YJS8_HUMAN]	4.08675	11.34	7	2	2	2	9.57262e+06	10	2	33935.7	8.26288	2	92781.7	100	2	0	194	22.0365	8.41162
Q86WV4	MRPS9 protein (Fragment) OS=Homo sapiens GN=MRPS9 PE=2 SV=1 - [Q86WV4_HUMAN]	4.08367	5.3	2	1	1	1	9.77157e+06	1	1		100	1		100	1		302	35.1261	9.0708
P98179	RNA-binding protein 3 OS=Homo sapiens GN=RBM3 PE=1 SV=1 - [RBM3_HUMAN]	4.08225	21.02	1	2	2	3	2.19159e+07							1.82798	1		157	17.16	8.90967
C9JPQ9	Fibrinogen gamma chain (Fragment) OS=Homo sapiens GN=FGG PE=1 SV=1 - [C9JPQ9_HUMAN]	4.0795	10.08	7	1	1	1	8.10229e+06										119	13.5378	7.1958
Q9ULX6	A-kinase anchor protein 8-like OS=Homo sapiens GN=AKAP8L PE=1 SV=3 - [AKP8L_HUMAN]	4.04353	3.56	6	2	2	2	2.23075e+07				4.50202	1					646	71.6037	5.07178
B4DFD7	cDNA FLJ55457, highly similar to ATP-dependent RNA helicase DHX8 (EC 3.6.1.-) OS=Homo sapiens PE=2 SV=1 - [B4DFD7_HUMAN]	4.02272	2.46	7	1	2	2	5.7151e+07										854	97.4459	8.32373
B7Z553	cDNA FLJ51266, highly similar to Vitronectin OS=Homo sapiens PE=2 SV=1 - [B7Z553_HUMAN]	4.02013	7.01	2	1	1	1	7008739	0.01	1		1	1		0.01	1		214	23.5904	4.64014
Q9H2W6	39S ribosomal protein L46, mitochondrial OS=Homo sapiens GN=MRPL46 PE=1 SV=1 - [RM46_HUMAN]	4.00883	5.02	1	1	1	1	6.518e+06				0.699521	1					279	31.6854	7.04932
R4GMX5	Basigin (Fragment) OS=Homo sapiens GN=BSG PE=1 SV=1 - [R4GMX5_HUMAN]	3.97122	10.71	8	1	1	2	22197283	1.23437	1		3.01503	1		3.72167	1		84	9.32951	5.36377
Q9NVB0	cDNA FLJ10835 fis, clone NT2RP4001210 OS=Homo sapiens PE=2 SV=1 - [Q9NVB0_HUMAN]	3.97114	8.61	2	1	1	1	1.80155e+07										244	27.6522	4.75439
Q14558	Phosphoribosyl pyrophosphate synthase-associated protein 1 OS=Homo sapiens GN=PRPSAP1 PE=1 SV=2 - [KPRA_HUMAN]	3.9135	4.21	1	1	1	1											356	39.3686	7.1958
A0A087WUZ8	28S ribosomal protein S34, mitochondrial OS=Homo sapiens GN=MRPS34 PE=1 SV=1 - [A0A087WUZ8_HUMAN]	3.90221	8.52	4	2	2	2	5.44154e+06										176	20.6499	10.7993
Q5H924	HECT, UBA and WWE domain containing 1 (Fragment) OS=Homo sapiens GN=HUWE1 PE=4 SV=1 - [Q5H924_HUMAN]	3.84096	0.5	3	1	1	1	1538689										3407	373.963	5.09717
Q9UK59	Lariat debranching enzyme OS=Homo sapiens GN=DBR1 PE=1 SV=2 - [DBR1_HUMAN]	3.79152	1.65	1	1	1	2	12794622										544	61.5163	5.46533
B4DGN8	cDNA FLJ53377, highly similar to Procollagen-lysine, 2-oxoglutarate 5-dioxygenase 1 (EC 1.14.11.4) OS=Homo sapiens PE=2 SV=1 - [B4DGN8_HUMAN]	3.77149	2.17	3	1	1	1	9.0106e+06										690	79.3492	7.02002
Q5QPM0	RNA-binding protein Raly (Fragment) OS=Homo sapiens GN=RALY PE=1 SV=7 - [Q5QPM0_HUMAN]	3.75748	12.21	13	2	2	2	1.84354e+07	2.3645	1		0.462861	1		1.09444	1		172	18.7061	10.0229
B4E1V7	cDNA FLJ51515, highly similar to Von Hippel-Lindau disease tumor suppressor OS=Homo sapiens PE=2 SV=1 - [B4E1V7_HUMAN]	3.75676	10.69	3	1	1	1	1.84118e+07										131	15.2096	4.83057
Q59H95	Flightless I homolog variant (Fragment) OS=Homo sapiens PE=2 SV=1 - [Q59H95_HUMAN]	3.75151	1.27	3	1	1	1	5.53564e+06	0.323368	1								1101	125.198	5.26221
F8VVB8	Meiosis arrest female protein 1 OS=Homo sapiens GN=KIAA0430 PE=1 SV=1 - [F8VVB8_HUMAN]	3.72201	1.64	2	1	1	1	5.60932e+06	0.01	1		1	1		0.01	1		1037	112.874	8.38232
K7EQ03	RNA-binding protein 42 OS=Homo sapiens GN=RBM42 PE=1 SV=1 - [K7EQ03_HUMAN]	3.68211	4.93	3	1	1	1											426	44.61	9.49561
D6RAA6	Transmembrane protein 33 (Fragment) OS=Homo sapiens GN=TMEM33 PE=1 SV=1 - [D6RAA6_HUMAN]	3.67968	5.41	3	1	1	1	5.09436e+06										222	25.2073	9.56885
I3L2C7	Gem-associated protein 4 OS=Homo sapiens GN=GEMIN4 PE=1 SV=1 - [I3L2C7_HUMAN]	3.65594	0.67	5	1	1	2	3.06899e+08										1047	118.745	6.18896
H7BXF3	Transformer-2 protein homolog beta (Fragment) OS=Homo sapiens GN=TRA2B PE=1 SV=1 - [H7BXF3_HUMAN]	3.64644	11.02	6	1	1	1	9.92857e+06										127	15.2204	10.1987
P62877	E3 ubiquitin-protein ligase RBX1 OS=Homo sapiens GN=RBX1 PE=1 SV=1 - [RBX1_HUMAN]	3.62666	12.96	1	1	1	1	4.10955e+07										108	12.2657	6.96143
B2RAX6	cDNA, FLJ95176, Homo sapiens CGI-48 protein (CGI-48), mRNA OS=Homo sapiens PE=2 SV=1 - [B2RAX6_HUMAN]	3.61411	3.45	2	1	1	1	7.06831e+06	0.01	1		1	1		0.01	1		521	57.6711	7.45947
E9PNJ4	Stromal interaction molecule 1 OS=Homo sapiens GN=STIM1 PE=1 SV=1 - [E9PNJ4_HUMAN]	3.57643	4.1	4	1	1	1	1.76721e+07										512	57.5847	8.30908
B7ZL50	KLB protein OS=Homo sapiens GN=KLB PE=2 SV=1 - [B7ZL50_HUMAN]	3.54049	0.68	2	1	1	2	6.7678e+07										1035	118.822	9.21729
B3KMI0	cDNA FLJ11050 fis, clone PLACE1004564, highly similar to Cleavage and polyadenylation specificity factor 100 kDa subunit OS=Homo sapiens PE=2 SV=1 - [B3KMI0_HUMAN]	3.50212	2.33	3	1	1	1											644	72.9675	4.94482
Q5F1R6	DnaJ homolog subfamily C member 21 OS=Homo sapiens GN=DNAJC21 PE=1 SV=2 - [DJC21_HUMAN]	3.49547	3.01	1	1	1	1	1.80171e+06							0.765848	1		531	61.9893	5.46533
O96019	Actin-like protein 6A OS=Homo sapiens GN=ACTL6A PE=1 SV=1 - [ACL6A_HUMAN]	3.49151	6.99	3	1	1	1											429	47.4303	5.60498
I3L0W0	A-kinase anchor protein 1, mitochondrial (Fragment) OS=Homo sapiens GN=AKAP1 PE=1 SV=1 - [I3L0W0_HUMAN]	3.47597	6.86	4	1	1	1	2067406	0.01	1		1	1		0.01	1		204	21.7706	4.61475
A0A0J9YX88	PHD and RING finger domain-containing protein 1 OS=Homo sapiens GN=PHRF1 PE=1 SV=1 - [A0A0J9YX88_HUMAN]	3.46114	1.67	8	1	1	1											1494	161.814	9.0708
Q6P6C2	RNA demethylase ALKBH5 OS=Homo sapiens GN=ALKBH5 PE=1 SV=2 - [ALKB5_HUMAN]	3.45714	3.81	1	1	1	1	5.73014e+06	100	1		1.69129	1		100	1		394	44.2286	9.08545
Q3ZCT3	SPON1 protein (Fragment) OS=Homo sapiens GN=SPON1 PE=2 SV=1 - [Q3ZCT3_HUMAN]	3.43589	8.17	3	1	1	1	6796503										257	29.5897	7.94287
D6R9I9	ATP-binding cassette sub-family E member 1 OS=Homo sapiens GN=ABCE1 PE=1 SV=1 - [D6R9I9_HUMAN]	3.40547	3.8	2	1	1	1	2.68533e+07	1	1		100	1		100	1		421	47.0064	8.30908
Q96PK6	RNA-binding protein 14 OS=Homo sapiens GN=RBM14 PE=1 SV=2 - [RBM14_HUMAN]	3.39728	5.98	9	2	2	2	5.07857e+06	0.228497	1		5.92158	2	39.0918	1.04919	1		669	69.4489	9.67139
P48047	ATP synthase subunit O, mitochondrial OS=Homo sapiens GN=ATP5O PE=1 SV=1 - [ATPO_HUMAN]	3.39237	7.98	3	1	1	1	9465117	0.553026	1								213	23.2627	9.96436
A4D1F6	Leucine-rich repeat and death domain-containing protein 1 OS=Homo sapiens GN=LRRD1 PE=2 SV=2 - [LRRD1_HUMAN]	3.37961	1.74	1	1	1	1	8.42476e+06										860	97.9737	7.45947
P40939	Trifunctional enzyme subunit alpha, mitochondrial OS=Homo sapiens GN=HADHA PE=1 SV=2 - [ECHA_HUMAN]	3.35508	2.75	1	1	1	1	1.86124e+06	0.01	1		1	1		0.01	1		763	82.9469	9.0415
A0A0A0MTB8	WD repeat-containing protein 36 OS=Homo sapiens GN=WDR36 PE=1 SV=1 - [A0A0A0MTB8_HUMAN]	3.32211	1.56	2	1	1	1	4.48485e+06										895	99.3031	7.35693
D6RA57	Translation machinery-associated protein 16 OS=Homo sapiens GN=TMA16 PE=1 SV=1 - [D6RA57_HUMAN]	3.32199	10.42	4	1	1	1	8.14258e+06	3.32641	1		0.01	1		0.01	1		144	17.1451	9.96436
Q5TG40	DNA methyltransferase 1-associated protein 1 (Fragment) OS=Homo sapiens GN=DMAP1 PE=1 SV=1 - [Q5TG40_HUMAN]	3.31151	3.97	3	1	1	1											302	35.3675	9.59814
E9PP73	Coatomer subunit beta (Fragment) OS=Homo sapiens GN=COPB1 PE=1 SV=7 - [E9PP73_HUMAN]	3.30569	3.7	2	1	1	1	1.2352e+07	1	1		100	1		100	1		486	55.5024	6.43018
Q0P607	Splicing factor, arginine/serine-rich 15 OS=Homo sapiens GN=SFRS15 PE=2 SV=1 - [Q0P607_HUMAN]	3.30231	1.66	7	2	2	2	3.89181e+06	0.108831	2	52491	0.826108	2	28.8997	0.0899058	2	20052.3	1146	125.662	9.5542
I3QJX8	Survival motor neuron 1 protein isoform f (Fragment) OS=Homo sapiens GN=SMN1 PE=2 SV=1 - [I3QJX8_HUMAN]	3.30122	7.69	8	1	1	1	6.68302e+06										130	14.1888	4.60205
A0A024R094	Poly(A) binding protein interacting protein 1, isoform CRA_a OS=Homo sapiens GN=PAIP1 PE=4 SV=1 - [A0A024R094_HUMAN]	3.29791	3.92	3	1	1	1	2.56865e+06	1	1		100	1		100	1		306	34.9922	4.79248
H0YJ87	Zinc finger CCCH domain-containing protein 14 (Fragment) OS=Homo sapiens GN=ZC3H14 PE=1 SV=1 - [H0YJ87_HUMAN]	3.29349	13.58	7	1	1	1	14332252	0.75507	1		1.6825	1		1.2704	1		81	8.62935	9.99365
P49356	Protein farnesyltransferase subunit beta OS=Homo sapiens GN=FNTB PE=1 SV=1 - [FNTB_HUMAN]	3.29094	5.95	3	1	1	1	12294663										437	48.7421	5.8208
H3BUH7	Fructose-bisphosphate aldolase A (Fragment) OS=Homo sapiens GN=ALDOA PE=1 SV=1 - [H3BUH7_HUMAN]	3.27223	9.03	5	1	1	1	4.59746e+06	0.01	1		1	1		0.01	1		155	16.9068	8.55811
B4DH21	cDNA FLJ58505, highly similar to Cyclin-T2 OS=Homo sapiens PE=2 SV=1 - [B4DH21_HUMAN]	3.26699	3.69	2	1	1	1	5.14901e+06	0.01	1		1	1		0.01	1		488	53.6579	9.40771
Q68DQ2	Very large A-kinase anchor protein OS=Homo sapiens GN=CRYBG3 PE=1 SV=3 - [CRBG3_HUMAN]	3.26696	0.64	1	1	1	1	5.94934e+07										2970	330.427	5.19873
N0E650	Casein kinase II subunit beta (Fragment) OS=Homo sapiens GN=CSNK2B PE=2 SV=1 - [N0E650_HUMAN]	3.26325	38.46	12	2	2	2	1.30601e+07	0.01	1		1	1		0.01	1		78	8.95014	4.29736
O95425	Supervillin OS=Homo sapiens GN=SVIL PE=1 SV=2 - [SVIL_HUMAN]	3.24945	0.81	1	1	1	1	754336										2214	247.593	6.97607
J3KTL8	Structural maintenance of chromosomes flexible hinge domain-containing protein 1 (Fragment) OS=Homo sapiens GN=SMCHD1 PE=1 SV=1 - [J3KTL8_HUMAN]	3.24014	0.72	2	1	1	1	1.45275e+07	0.335663	1		0.892005	1		0.299413	1		1388	155.549	8.01611
P82912	28S ribosomal protein S11, mitochondrial OS=Homo sapiens GN=MRPS11 PE=1 SV=2 - [RT11_HUMAN]	3.2238	8.25	3	1	1	1	5.28505e+06				2.12058	1					194	20.6029	10.814
Q5UIP0	Telomere-associated protein RIF1 OS=Homo sapiens GN=RIF1 PE=1 SV=2 - [RIF1_HUMAN]	3.21782	0.53	1	1	1	1	3.08525e+06	1	1		100	1		100	1		2472	274.294	5.51611
A0A087X239	Round spermatid basic protein 1-like protein OS=Homo sapiens GN=RSBN1L PE=1 SV=1 - [A0A087X239_HUMAN]	3.20323	2.25	2	1	1	1											843	94.5533	8.83643
Q6ZP26	CDNA FLJ26672 fis, clone MPG03403, highly similar to Ligatin (Hepatocellular carcinoma-associated antigen 56) OS=Homo sapiens PE=2 SV=1 - [Q6ZP26_HUMAN]	3.20301	4.32	2	1	1	1	16024391	0.01	1		1	1		0.01	1		440	49.4768	6.69775
Q8N5Q1	Protein FAM71E2 OS=Homo sapiens GN=FAM71E2 PE=2 SV=3 - [F71E2_HUMAN]	3.19564	2.6	1	1	1	1	28902862										922	99.852	9.39307
B4DNK3	cDNA FLJ52127, highly similar to Multisynthetase complex auxiliary component p43 OS=Homo sapiens PE=2 SV=1 - [B4DNK3_HUMAN]	3.17869	6.69	2	1	1	1	1.40158e+07										269	29.7268	9.0708
P55769	NHP2-like protein 1 OS=Homo sapiens GN=SNU13 PE=1 SV=3 - [NH2L1_HUMAN]	3.15983	9.38	2	1	1	1	5134380							0.069578	1		128	14.1646	8.45557
B3KN91	Putative tRNA (cytidine(32)/guanosine(34)-2'-O)-methyltransferase OS=Homo sapiens GN=FTSJ1 PE=2 SV=1 - [B3KN91_HUMAN]	3.15666	4.89	3	1	1	1	919832										327	35.872	6.0874
Q9P0G0	HSPC076 (Fragment) OS=Homo sapiens PE=2 SV=1 - [Q9P0G0_HUMAN]	3.13549	10.1	6	1	1	1	129268805										99	11.1227	5.90967
H7C5E4	5'-3' exoribonuclease 1 (Fragment) OS=Homo sapiens GN=XRN1 PE=1 SV=1 - [H7C5E4_HUMAN]	3.11613	2.76	3	2	2	2	7.38386e+06	0.01	1		1	1		0.092926	2	23548.1	1160	130.107	8.32373
K7EKI4	39S ribosomal protein L4, mitochondrial OS=Homo sapiens GN=MRPL4 PE=1 SV=1 - [K7EKI4_HUMAN]	3.11023	12.6	6	1	1	1											127	14.0473	7.40088
Q05CP4	EIF2AK2 protein (Fragment) OS=Homo sapiens GN=EIF2AK2 PE=2 SV=1 - [Q05CP4_HUMAN]	3.09311	3.31	4	1	1	1	7552045	1.30954	1		2.04167	1		2.67365	1		363	40.6549	9.36377
K7EJE9	DnaJ homolog subfamily C member 7 (Fragment) OS=Homo sapiens GN=DNAJC7 PE=1 SV=1 - [K7EJE9_HUMAN]	3.08329	14.86	14	1	1	1	1.58443e+07	1	1		100	1		100	1		74	8.25204	9.14404
B3KN82	cDNA FLJ13913 fis, clone Y79AA1000231, highly similar to Nucleolar protein NOP5 OS=Homo sapiens PE=2 SV=1 - [B3KN82_HUMAN]	3.08011	2.79	2	1	1	1	6.81851e+06	0.284761	1								466	52.2557	9.01221
A0A0A0MS14	Protein IGHV1-45 (Fragment) OS=Homo sapiens GN=IGHV1-45 PE=1 SV=1 - [A0A0A0MS14_HUMAN]	3.07914	9.4	1	1	1	1	34360728										117	13.4995	9.1001
C9J6C5	MKI67 FHA domain-interacting nucleolar phosphoprotein (Fragment) OS=Homo sapiens GN=NIFK PE=1 SV=1 - [C9J6C5_HUMAN]	3.05085	8.43	3	1	1	1											166	19.5414	9.96436
Q9NYB0	Telomeric repeat-binding factor 2-interacting protein 1 OS=Homo sapiens GN=TERF2IP PE=1 SV=1 - [TE2IP_HUMAN]	3.04903	7.27	1	1	1	1											399	44.2328	4.729
A0A0F7T7M3	IGHV1-2 protein (Fragment) OS=Homo sapiens GN=IGHV1-2 PE=4 SV=1 - [A0A0F7T7M3_HUMAN]	3.02764	11.58	9	1	1	1	78773233	0.01	1		1	1		0.01	1		95	10.7569	5.2876
O43660	Pleiotropic regulator 1 OS=Homo sapiens GN=PLRG1 PE=1 SV=1 - [PLRG1_HUMAN]	3.02021	9.73	3	2	2	2	1.34957e+07										514	57.1581	9.17334
Q4KMP7	TBC1 domain family member 10B OS=Homo sapiens GN=TBC1D10B PE=1 SV=3 - [TB10B_HUMAN]	3.00746	2.6	1	1	1	1											808	87.1447	9.18799
F8WDS9	LanC-like protein 1 OS=Homo sapiens GN=LANCL1 PE=1 SV=1 - [F8WDS9_HUMAN]	3.00681	14.63	7	1	1	1	6.88533e+06	1	1		100	1		100	1		82	9.27676	9.99365
Q86W42	THO complex subunit 6 homolog OS=Homo sapiens GN=THOC6 PE=1 SV=1 - [THOC6_HUMAN]	2.98776	5.57	1	1	1	1	9.23895e+06										341	37.511	7.43018
H7C1W5	MMS19 nucleotide excision repair protein homolog (Fragment) OS=Homo sapiens GN=MMS19 PE=1 SV=1 - [H7C1W5_HUMAN]	2.98759	12.08	2	1	1	1	2.47087e+06	1	1		100	1		100	1		149	16.4334	7.69385
I3L3A7	Mapk-regulated corepressor-interacting protein 1 OS=Homo sapiens GN=FAM195B PE=1 SV=1 - [I3L3A7_HUMAN]	2.96062	36.51	5	1	1	1	192549124	1	1		100	1		100	1		63	7.11064	9.86182
X5D8U4	Arginine vasopressin isoform A (Fragment) OS=Homo sapiens GN=AVP PE=2 SV=1 - [X5D8U4_HUMAN]	2.95082	11.26	1	1	1	1	19827777										222	23.21	8.29443
Q9BV73	Centrosome-associated protein CEP250 OS=Homo sapiens GN=CEP250 PE=1 SV=2 - [CP250_HUMAN]	2.93841	0.57	1	1	1	1											2442	280.967	5.021
A0A0J9YX35	Uncharacterized protein (Fragment) OS=Homo sapiens PE=1 SV=1 - [A0A0J9YX35_HUMAN]	2.9255	9.4	1	1	1	1	12298838										117	12.8143	7.85498
Q8WUW7	Pyruvate kinase (Fragment) OS=Homo sapiens GN=PKM2 PE=2 SV=2 - [Q8WUW7_HUMAN]	2.92281	3.21	13	1	1	1	2.02728e+07	0.01	1		1	1		0.01	1		343	37.2524	8.22119
B3KM81	cDNA FLJ10471 fis, clone NT2RP2000045, highly similar to DnaJ homolog subfamily A member 3, mitochondrial OS=Homo sapiens PE=2 SV=1 - [B3KM81_HUMAN]	2.92021	2.65	3	1	1	1	1.61762e+07	0.31859	1		14.7789	1		4.7084	1		453	49.5521	9.34912
C0JYZ2	Titin OS=Homo sapiens GN=TTN PE=4 SV=1 - [C0JYZ2_HUMAN]	2.91417	0.09	4	1	1	1											33423	3711.4	6.52197
E5RIV7	3'-5' exoribonuclease 1 OS=Homo sapiens GN=ERI1 PE=1 SV=1 - [E5RIV7_HUMAN]	2.89939	15.15	2	1	1	1	4.50062e+06	0.01	1		1	1		0.01	1		99	10.9864	4.7417
A0A087X0I4	Coatomer subunit epsilon OS=Homo sapiens GN=COPE PE=1 SV=1 - [A0A087X0I4_HUMAN]	2.88457	4.56	5	1	1	1	1.12289e+06										307	34.4884	5.19873
A0A087WXC6	Transducin beta-like protein 2 (Fragment) OS=Homo sapiens GN=TBL2 PE=1 SV=1 - [A0A087WXC6_HUMAN]	2.8707	12.5	10	1	1	1	5.00377e+06	0.902864	1								96	11.1215	8.90967
Q9Y277	Voltage-dependent anion-selective channel protein 3 OS=Homo sapiens GN=VDAC3 PE=1 SV=1 - [VDAC3_HUMAN]	2.87034	3.89	1	1	1	1	9.64343e+06	3.88789	1		2.09575	1		8.14804	1		283	30.6393	8.66064
H7C3S9	COP9 signalosome complex subunit 8 (Fragment) OS=Homo sapiens GN=COPS8 PE=1 SV=1 - [H7C3S9_HUMAN]	2.86446	16.87	4	1	1	1	8.68039e+07										83	9.03869	4.50049
E5RIY1	Serine/threonine-protein phosphatase 2A 55 kDa regulatory subunit B alpha isoform OS=Homo sapiens GN=PPP2R2A PE=1 SV=1 - [E5RIY1_HUMAN]	2.86326	8.33	3	1	1	1	5.71639e+06	0.332736	1		8.12749	1		2.70431	1		132	14.7412	4.97021
F8WE41	Nuclear cap-binding protein subunit 2 OS=Homo sapiens GN=NCBP2 PE=1 SV=1 - [F8WE41_HUMAN]	2.85615	20.37	3	1	1	1											54	6.19524	10.1548
I3L3Y9	G protein pathway suppressor 2 (Fragment) OS=Homo sapiens GN=GPS2 PE=1 SV=1 - [I3L3Y9_HUMAN]	2.85012	8.87	2	1	1	1	9.3211e+06										327	36.3733	9.64209
P04080	Cystatin-B OS=Homo sapiens GN=CSTB PE=1 SV=2 - [CYTB_HUMAN]	2.84709	33.67	1	2	2	2	6.76221e+06	0.01	1		1	1		0.01	1		98	11.1326	7.56201
B7ZM30	CAMTA2 protein OS=Homo sapiens GN=CAMTA2 PE=2 SV=1 - [B7ZM30_HUMAN]	2.83379	1.61	5	1	1	1	21890532										1178	128.521	7.13721
B2R7X3	cDNA, FLJ93645, highly similar to Homo sapiens chromatin assembly factor 1, subunit B (p60) (CHAF1B),mRNA OS=Homo sapiens PE=2 SV=1 - [B2R7X3_HUMAN]	2.83002	2.68	2	1	1	2											559	61.4802	7.48877
B1AK53	Espin OS=Homo sapiens GN=ESPN PE=1 SV=1 - [ESPN_HUMAN]	2.823	2.69	1	1	1	1	773639										854	91.6752	6.93213
A6NLM8	Translocon-associated protein subunit delta OS=Homo sapiens GN=SSR4 PE=1 SV=1 - [A6NLM8_HUMAN]	2.81235	7.43	2	1	1	1	3.20844e+07	0.897432	1		4.01112	1		3.5997	1		148	16.2353	5.74463
E9PN17	ATP synthase subunit g, mitochondrial OS=Homo sapiens GN=ATP5L PE=1 SV=1 - [E9PN17_HUMAN]	2.81229	14.47	2	1	1	1	24942651				0.991487	1					76	8.44668	10.2866
E5RFK4	Dematin (Fragment) OS=Homo sapiens GN=DMTN PE=1 SV=2 - [E5RFK4_HUMAN]	2.80888	8.72	3	1	1	1	1.25547e+07										218	24.8556	5.89697
C9JW69	Regulator of chromosome condensation (Fragment) OS=Homo sapiens GN=RCC1 PE=1 SV=1 - [C9JW69_HUMAN]	2.79836	2.69	4	1	1	1	8.87984e+06							0.173234	1		372	39.5589	8.36768
J3KTJ1	Myosin regulatory light chain 12A (Fragment) OS=Homo sapiens GN=MYL12A PE=1 SV=1 - [J3KTJ1_HUMAN]	2.79139	15.79	9	1	1	1											114	13.0492	4.88135
J3QLR8	28S ribosomal protein S23, mitochondrial OS=Homo sapiens GN=MRPS23 PE=1 SV=1 - [J3QLR8_HUMAN]	2.78717	6.58	2	1	1	1	9.22458e+06	100	1		1.50738	1		100	1		152	17.5064	9.62744
B3KP82	cDNA FLJ31376 fis, clone NESOP1000010, highly similar to Homo sapiens zinc finger RNA binding protein (ZFR), mRNA OS=Homo sapiens PE=2 SV=1 - [B3KP82_HUMAN]	2.78413	12.5	3	1	1	1	3.05911e+06	0.01	1		1	1		0.01	1		128	14.3772	6.56592
B4DM37	cDNA FLJ55339, highly similar to Homo sapiens Rho GTPase activating protein 21 (ARHGAP21), mRNA (Fragment) OS=Homo sapiens PE=2 SV=1 - [B4DM37_HUMAN]	2.78355	1.43	5	1	1	1	4.32916e+06	0.01	1		1	1		0.01	1		907	100.781	7.95752
H9NAJ8	Axonemal dynein heavy chain 11 (Fragment) OS=Homo sapiens GN=DNAH11 PE=2 SV=1 - [H9NAJ8_HUMAN]	2.78111	8.26	5	1	1	1											242	28.718	6.11279
Q15149	Plectin OS=Homo sapiens GN=PLEC PE=1 SV=3 - [PLEC_HUMAN]	2.77093	0.19	1	1	1	1											4684	531.466	5.96045
Q96J17	NOLC1 protein OS=Homo sapiens GN=NOLC1 PE=2 SV=1 - [Q96J17_HUMAN]	2.77081	6.7	4	1	1	1	209190										418	44.1546	9.59814
B4DWZ7	cDNA FLJ56802, highly similar to LanC-like protein 2 OS=Homo sapiens PE=2 SV=1 - [B4DWZ7_HUMAN]	2.76818	7.41	3	2	2	2	3.96008e+06	1	2	0	100	2	0	100	2	0	432	48.8534	7.41553
M0R050	Exosome complex component RRP46 OS=Homo sapiens GN=EXOSC5 PE=1 SV=1 - [M0R050_HUMAN]	2.76791	6.09	3	1	1	1	4.27614e+06	0.735161	1								197	21.2426	7.23975
Q7L3T8	Probable proline--tRNA ligase, mitochondrial OS=Homo sapiens GN=PARS2 PE=1 SV=1 - [SYPM_HUMAN]	2.76029	2.32	1	1	1	1											475	53.2281	8.104
G3V5Z3	Serine/threonine-protein phosphatase 4 regulatory subunit 3A OS=Homo sapiens GN=PPP4R3A PE=1 SV=1 - [G3V5Z3_HUMAN]	2.75827	1.7	3	1	1	1	9.13394e+06							1.30518	1		706	81.9782	4.89404
P81605	Dermcidin OS=Homo sapiens GN=DCD PE=1 SV=2 - [DCD_HUMAN]	2.75382	10	1	1	1	1	4.03873e+07										110	11.2768	6.53662
Q5JRI1	Serine/arginine-rich-splicing factor 10 OS=Homo sapiens GN=SRSF10 PE=1 SV=1 - [Q5JRI1_HUMAN]	2.75094	12.79	4	2	2	2	8.14124e+06	1	1		100	1		100	1		172	20.9005	10.4771
Q96EY7	Pentatricopeptide repeat domain-containing protein 3, mitochondrial OS=Homo sapiens GN=PTCD3 PE=1 SV=3 - [PTCD3_HUMAN]	2.73361	4.64	5	2	2	2	8.55283e+06	0.963648	1		1.6237	1		1.56468	1		689	78.4997	6.41748
Q59FC8	Eukaryotic translation initiation factor 2B, subunit 4 delta long isoform variant (Fragment) OS=Homo sapiens PE=2 SV=1 - [Q59FC8_HUMAN]	2.73027	8.19	8	1	1	1	1.21387e+06	0.882139	1								171	18.919	9.83252
P35580	Myosin-10 OS=Homo sapiens GN=MYH10 PE=1 SV=3 - [MYH10_HUMAN]	2.72193	1.37	4	2	2	2	2.53127e+06	0.010146	1		1.04022	2	5.85152	0.010146	1		1976	228.858	5.5415
O75934	Pre-mRNA-splicing factor SPF27 OS=Homo sapiens GN=BCAS2 PE=1 SV=1 - [SPF27_HUMAN]	2.72035	9.78	2	2	2	2	1.13614e+07										225	26.115	5.65576
B4DUI5	Triosephosphate isomerase OS=Homo sapiens PE=2 SV=1 - [B4DUI5_HUMAN]	2.72021	5.63	5	1	1	1	383467										213	22.8567	6.91748
A0A024R4V8	G-2 and S-phase expressed 1, isoform CRA_b OS=Homo sapiens GN=GTSE1 PE=4 SV=1 - [A0A024R4V8_HUMAN]	2.71884	2.22	3	1	1	1	1.89168e+06	0.01	1		1	1		0.01	1		586	61.5361	10.1401
B7Z954	cDNA FLJ61560, highly similar to Tight junction protein ZO-2 OS=Homo sapiens PE=2 SV=1 - [B7Z954_HUMAN]	2.71488	1.53	3	1	1	1	2.73496e+06										1108	124.801	8.68994
P55081	Microfibrillar-associated protein 1 OS=Homo sapiens GN=MFAP1 PE=1 SV=2 - [MFAP1_HUMAN]	2.69244	4.56	1	1	1	1	6.68638e+06	0.01	1		1	1		0.01	1		439	51.9266	4.98291
A0A0X7YU37	MHC class II antigen (Fragment) OS=Homo sapiens GN=HLA-DQB1 PE=4 SV=1 - [A0A0X7YU37_HUMAN]	2.68767	29.21	1	1	1	1											89	10.5783	9.20264
A0A087WW06	Tetratricopeptide repeat protein 28 OS=Homo sapiens GN=TTC28 PE=1 SV=1 - [A0A087WW06_HUMAN]	2.66593	0.55	2	1	1	1	8.04048e+06										2354	256.707	6.84424
B4DJW9	cDNA FLJ55029, highly similar to Creatine kinase, ubiquitous mitochondrial (EC 2.7.3.2) OS=Homo sapiens PE=2 SV=1 - [B4DJW9_HUMAN]	2.65461	6.85	10	1	1	1	3.09327e+06										146	16.7085	8.01611
B2RD36	cDNA, FLJ96437 OS=Homo sapiens PE=2 SV=1 - [B2RD36_HUMAN]	2.64311	4.08	2	1	1	1	4.38472e+06				2.27729	1					245	28.0401	6.78564
Q8WU01	CSDE1 protein (Fragment) OS=Homo sapiens GN=CSDE1 PE=2 SV=1 - [Q8WU01_HUMAN]	2.63993	4.04	6	1	1	1	5.64891e+06	1	1		100	1		100	1		272	30.089	5.43994
H3BUR9	CDP-diacylglycerol--inositol 3-phosphatidyltransferase OS=Homo sapiens GN=CDIPT PE=1 SV=1 - [H3BUR9_HUMAN]	2.6366	7.01	5	1	1	1	1348127										157	17.3236	6.65381
B4DUD8	cDNA FLJ57597 OS=Homo sapiens PE=2 SV=1 - [B4DUD8_HUMAN]	2.63558	2.28	3	1	1	1											789	88.9593	6.68311
H0YLT6	Tight junction protein ZO-1 (Fragment) OS=Homo sapiens GN=TJP1 PE=1 SV=1 - [H0YLT6_HUMAN]	2.62651	5.63	8	1	1	1	4.30985e+06	0.01	1		1	1		0.01	1		231	25.8563	9.89111
B4DFE6	cDNA FLJ59861, highly similar to ATP synthase gamma chain, mitochondrial (EC 3.6.3.14) OS=Homo sapiens PE=2 SV=1 - [B4DFE6_HUMAN]	2.60405	8.39	4	1	1	1	41627944	0.319561	1		11.0402	1		3.52801	1		143	15.7157	10.2866
I3L4R8	Replication protein A 70 kDa DNA-binding subunit (Fragment) OS=Homo sapiens GN=RPA1 PE=1 SV=1 - [I3L4R8_HUMAN]	2.59966	6.07	2	1	1	1											313	35.2066	5.30029
Q9BSE8	ZNF607 protein OS=Homo sapiens GN=ZNF607 PE=2 SV=1 - [Q9BSE8_HUMAN]	2.59317	6.41	9	1	1	1	6.46495e+06	0.553009	1		1.02869	1		0.568877	1		156	16.9087	5.47803
Q92665	28S ribosomal protein S31, mitochondrial OS=Homo sapiens GN=MRPS31 PE=1 SV=3 - [RT31_HUMAN]	2.5631	3.8	1	1	1	1	2.82286e+06	0.01	1		1	1		0.01	1		395	45.2905	9.29053
Q5CZ94	Putative uncharacterized protein DKFZp781M0386 OS=Homo sapiens GN=DKFZp781M0386 PE=2 SV=1 - [Q5CZ94_HUMAN]	2.54995	3.85	1	1	1	1	2.40869e+08										234	24.9863	7.26904
B7Z5K3	Transmembrane channel-like protein OS=Homo sapiens PE=2 SV=1 - [B7Z5K3_HUMAN]	2.54881	2.62	4	1	1	1	1.38255e+06										954	108.877	8.41162
F5H5G7	L-lactate dehydrogenase OS=Homo sapiens GN=LDHC PE=1 SV=1 - [F5H5G7_HUMAN]	2.54524	6.56	15	1	1	1	2.98811e+07	0.128738	1		2.49318	1		0.320967	1		183	19.9953	6.03662
Q96CA8	CDC2L2 protein (Fragment) OS=Homo sapiens GN=CDC2L2 PE=2 SV=1 - [Q96CA8_HUMAN]	2.54365	4.96	17	2	2	2	6970590	1	1		100	1		100	1		464	52.3734	5.08447
Q659C9	Putative uncharacterized protein DKFZp434L1715 OS=Homo sapiens GN=DKFZp434L1715 PE=2 SV=1 - [Q659C9_HUMAN]	2.52816	1.33	4	1	1	1	4709268										753	84.5841	6.34131
H0YH81	ATP synthase subunit beta (Fragment) OS=Homo sapiens GN=ATP5B PE=1 SV=1 - [H0YH81_HUMAN]	2.52759	5.25	3	1	1	1	3.51887e+06	0.01	1		1	1		0.01	1		362	38.2249	5.5542
B7Z6W5	Cystathionine beta-synthase OS=Homo sapiens PE=2 SV=1 - [B7Z6W5_HUMAN]	2.52206	2.38	3	1	1	1	1.60058e+06										463	51.0694	6.32861
Q6P393	Leucine-rich repeat protein 1 OS=Homo sapiens GN=PPIL5 PE=1 SV=1 - [Q6P393_HUMAN]	2.52158	17.19	5	1	1	1											64	7.19192	10.8872
B5MC59	Replication protein A 14 kDa subunit OS=Homo sapiens GN=RPA3 PE=1 SV=1 - [B5MC59_HUMAN]	2.52151	20.73	2	1	1	1	4.115e+06										82	9.16459	4.53857
P62861	40S ribosomal protein S30 OS=Homo sapiens GN=FAU PE=1 SV=1 - [RS30_HUMAN]	2.51642	16.95	2	1	1	1	164560468	0.320107	1		1.65076	1		0.528419	1		59	6.64382	12.147
D6RID6	Macrophage erythroblast attacher (Fragment) OS=Homo sapiens GN=MAEA PE=1 SV=1 - [D6RID6_HUMAN]	2.51042	11.3	12	1	1	1	8.7269e+06										115	12.8917	7.88428
J3QLK1	Dehydrogenase/reductase SDR family member 7B OS=Homo sapiens GN=DHRS7B PE=1 SV=1 - [J3QLK1_HUMAN]	2.50967	16.67	4	1	1	1											90	9.62122	10.5942
B7Z4J9	cDNA FLJ61133, highly similar to Exocyst complex component 4 OS=Homo sapiens PE=2 SV=1 - [B7Z4J9_HUMAN]	2.50553	5.34	7	1	1	1											262	29.8592	6.27783
B4DNL1	cDNA FLJ51512, highly similar to Periodic tryptophan protein 1 homolog OS=Homo sapiens PE=2 SV=1 - [B4DNL1_HUMAN]	2.50207	3.64	5	1	1	1	4.25793e+06										412	45.7837	5.52881
B4DL87	cDNA FLJ52243, highly similar to Heat-shock protein beta-1 OS=Homo sapiens PE=2 SV=1 - [B4DL87_HUMAN]	2.49957	9.41	3	1	1	1	8.23279e+06	0.01	1		1	1		0.01	1		170	18.5245	6.94678
Q0VFW7	C14orf102 protein OS=Homo sapiens GN=C14orf102 PE=2 SV=1 - [Q0VFW7_HUMAN]	2.49939	1.29	2	1	1	1	2.84242e+06										933	106.749	6.21436
Q5M9Q1	NKAP-like protein OS=Homo sapiens GN=NKAPL PE=2 SV=3 - [NKAPL_HUMAN]	2.49151	2.49	2	1	1	1	9772253				1.65099	1					402	46.2841	9.71533
B4DR57	cDNA FLJ60818, highly similar to Complement C3 OS=Homo sapiens PE=2 SV=1 - [B4DR57_HUMAN]	2.48782	5.11	3	1	1	1	2.51193e+07	0.01	1		1	1		0.01	1		235	26.0657	6.1001
B4DUG4	cDNA FLJ51308 OS=Homo sapiens PE=2 SV=1 - [B4DUG4_HUMAN]	2.48477	11.5	3	1	1	1	2.05432e+07							0.828956	1		113	12.5003	8.17725
Q8N1N7	cDNA FLJ38090 fis, clone CTONG2026513 OS=Homo sapiens PE=2 SV=1 - [Q8N1N7_HUMAN]	2.48008	8.28	1	1	1	1											157	16.3546	11.4146
Q17RQ9	NTPase KAP family P-loop domain-containing protein 1 OS=Homo sapiens GN=NKPD1 PE=2 SV=1 - [NKPD1_HUMAN]	2.47767	4.26	2	1	1	1	1.10445e+07										610	67.737	8.85107
I3L2G3	Ketosamine-3-kinase (Fragment) OS=Homo sapiens GN=FN3KRP PE=1 SV=1 - [I3L2G3_HUMAN]	2.47141	11.02	7	1	1	1	9.75797e+06										127	14.0552	8.47021
B3KS60	cDNA FLJ35566 fis, clone SPLEN2005474, highly similar to Homo sapiens CCR4-NOT transcription complex, subunit 1 (CNOT1), transcript variant 1, mRNA OS=Homo sapiens PE=2 SV=1 - [B3KS60_HUMAN]	2.46961	3.18	6	1	1	1	5.74774e+06	1	1		100	1		100	1		314	36.0265	7.51807
B4DFN6	cDNA FLJ59866, highly similar to 2',3'-cyclic-nucleotide 3'-phosphodiesterase (EC 3.1.4.37) OS=Homo sapiens PE=2 SV=1 - [B4DFN6_HUMAN]	2.46395	4.84	4	1	1	1	3.22905e+07	0.580836	1		2.58811	1		1.50327	1		186	20.2324	8.85107
Q6P1N4	IQGAP1 protein (Fragment) OS=Homo sapiens GN=IQGAP1 PE=2 SV=1 - [Q6P1N4_HUMAN]	2.46223	1.91	4	1	1	1	5.70285e+06							0.982685	1		943	107.472	5.90967
H0YAM1	G-rich sequence factor 1 (Fragment) OS=Homo sapiens GN=GRSF1 PE=1 SV=1 - [H0YAM1_HUMAN]	2.4602	9.65	11	1	1	1	16416162	0.252236	1								114	13.3527	6.31592
Q5T4C3	Outer dense fiber protein 2 (Fragment) OS=Homo sapiens GN=ODF2 PE=1 SV=2 - [Q5T4C3_HUMAN]	2.45339	3.63	8	1	1	1											386	44.3059	8.73389
Q5H9S0	Putative uncharacterized protein DKFZp781N1974 OS=Homo sapiens GN=DKFZp781N1974 PE=2 SV=1 - [Q5H9S0_HUMAN]	2.44284	2.49	3	1	1	1											763	84.4603	9.12939
Q9Y3Z3	Deoxynucleoside triphosphate triphosphohydrolase SAMHD1 OS=Homo sapiens GN=SAMHD1 PE=1 SV=2 - [SAMH1_HUMAN]	2.44143	3.04	1	2	2	2	9.10647e+07										626	72.1548	7.13721
Q14204	Cytoplasmic dynein 1 heavy chain 1 OS=Homo sapiens GN=DYNC1H1 PE=1 SV=5 - [DYHC1_HUMAN]	2.44035	0.17	1	1	1	1	6.44737e+06	1	1		100	1		100	1		4646	532.072	6.40479
J3QRX6	Coordinator of PRMT5 and differentiation stimulator (Fragment) OS=Homo sapiens GN=COPRS PE=1 SV=1 - [J3QRX6_HUMAN]	2.43708	11.65	3	1	1	1	119898268	0.269416	1		2.1115	1		0.56887	1		103	11.412	3.96729
C9JAW5	Uncharacterized protein OS=Homo sapiens PE=4 SV=1 - [C9JAW5_HUMAN]	2.43581	10.84	5	1	1	1	9.28261e+06										83	8.8076	9.70068
F5GYQ2	Multifunctional methyltransferase subunit TRM112-like protein OS=Homo sapiens GN=TRMT112 PE=1 SV=1 - [F5GYQ2_HUMAN]	2.43512	17.28	3	1	1	1											81	9.2496	4.41162
Q8WWC4	Uncharacterized protein C2orf47, mitochondrial OS=Homo sapiens GN=C2orf47 PE=1 SV=1 - [CB047_HUMAN]	2.43225	3.78	1	1	1	1	995956										291	32.524	9.17334
B3KNB0	cDNA FLJ14159 fis, clone NT2RM2001360, highly similar to Homo sapiens clone C40 unknown mRNA OS=Homo sapiens PE=2 SV=1 - [B3KNB0_HUMAN]	2.428	3.73	2	1	1	1	489801										322	36.0796	5.70654
Q9NWT1	p21-activated protein kinase-interacting protein 1 OS=Homo sapiens GN=PAK1IP1 PE=1 SV=2 - [PK1IP_HUMAN]	2.41282	2.81	1	1	1	1	1.19885e+06										392	43.9359	8.90967
B9EGR5	MGA protein OS=Homo sapiens GN=MGA PE=2 SV=1 - [B9EGR5_HUMAN]	2.40905	1.12	7	2	2	2	2.86515e+06							0.514429	1		2856	314.94	6.81494
B7Z5C1	cDNA FLJ56126, highly similar to Programmed cell death 6-interacting protein OS=Homo sapiens PE=2 SV=1 - [B7Z5C1_HUMAN]	2.3991	2	4	1	1	1											649	71.7747	6.41748
Q86WI8	Integrase interactor 1 protein isoform D (Fragment) OS=Homo sapiens GN=SMARCB1 PE=2 SV=1 - [Q86WI8_HUMAN]	2.39208	16.25	10	1	1	1	5.14914e+06							0.906207	1		80	9.08867	6.53662
P59037	Putative uncharacterized protein encoded by LINC00313 OS=Homo sapiens GN=LINC00313 PE=5 SV=1 - [CU084_HUMAN]	2.39065	31.17	1	1	1	1											77	8.50406	7.6499
W5X314	Lamin A/C (Fragment) OS=Homo sapiens PE=4 SV=1 - [W5X314_HUMAN]	2.37158	11.11	6	1	1	1	4.00681e+06	0.01	1		1	1		0.01	1		90	10.0963	5.57959
B3KMA8	cDNA FLJ10612 fis, clone NT2RP2005358, highly similar to Methyl-CpG-binding domain protein 3 OS=Homo sapiens PE=2 SV=1 - [B3KMA8_HUMAN]	2.36052	4.48	3	1	1	1	3.91436e+06	0.0135194	1								223	24.9074	4.80518
Q86X51	Uncharacterized protein CXorf67 OS=Homo sapiens GN=CXorf67 PE=2 SV=1 - [CX067_HUMAN]	2.33117	2.39	1	1	1	1	1.02e+07										503	51.8627	10.0962
C9JQG7	Chromodomain Y-like protein (Fragment) OS=Homo sapiens GN=CDYL PE=1 SV=1 - [C9JQG7_HUMAN]	2.31137	8.77	2	1	1	1											171	19.2639	9.74463
F2Z2V2	THO complex subunit 2 OS=Homo sapiens GN=THOC2 PE=1 SV=1 - [F2Z2V2_HUMAN]	2.31128	12.5	2	1	1	1	768706										120	13.8559	5.26221
A0A087WYS3	Protein kinase C-binding protein 1 OS=Homo sapiens GN=ZMYND8 PE=1 SV=1 - [A0A087WYS3_HUMAN]	2.31007	1.93	5	1	1	1	200242	0.047614	1								1087	121.176	6.59521
B4DUA2	Proliferating cell nuclear antigen OS=Homo sapiens PE=2 SV=1 - [B4DUA2_HUMAN]	2.30272	13.19	7	2	2	2	6.40264e+06	0.476851	2	136.423	3.306	1		3.14791	1		144	16.0472	7.78174
B4DWQ5	cDNA FLJ51655, highly similar to Actin-like protein 2 OS=Homo sapiens PE=2 SV=1 - [B4DWQ5_HUMAN]	2.30197	4.59	5	1	1	1	13966550	0.567183	1		1.03764	1		0.58853	1		305	34.4859	5.71924
B4DSC0	cDNA FLJ57425, highly similar to Transportin-1 OS=Homo sapiens PE=2 SV=1 - [B4DSC0_HUMAN]	2.29879	8.59	3	1	1	1	826010	1	1		41.2036	1		41.2036	1		128	14.4946	5.90967
Q86TY2	Full-length cDNA clone CS0DI035YL21 of Placenta of Homo sapiens (human) (Fragment) OS=Homo sapiens PE=2 SV=1 - [Q86TY2_HUMAN]	2.27532	3.99	1	1	1	1	5.33709e+06	1.44527	1		0.636366	1		0.919719	1		301	33.1802	5.51611
Q9H501	ESF1 homolog OS=Homo sapiens GN=ESF1 PE=1 SV=1 - [ESF1_HUMAN]	2.2715	1.18	1	1	1	1	1.48268e+08										851	98.735	5.10986
Q9Y3C6	Peptidyl-prolyl cis-trans isomerase-like 1 OS=Homo sapiens GN=PPIL1 PE=1 SV=1 - [PPIL1_HUMAN]	2.26743	10.24	1	1	1	1	1.23756e+06										166	18.2251	7.98682
Q6ZTI3	cDNA FLJ44621 fis, clone BRACE2016896, highly similar to Lysyl-tRNA synthetase (EC 6.1.1.6) OS=Homo sapiens PE=2 SV=1 - [Q6ZTI3_HUMAN]	2.26142	3.31	2	1	1	1											423	48.3904	5.37646
A8K690	cDNA FLJ76863, highly similar to Homo sapiens stress-induced-phosphoprotein 1 (Hsp70/Hsp90-organizing protein) (STIP1), mRNA OS=Homo sapiens PE=2 SV=1 - [A8K690_HUMAN]	2.24454	1.84	2	1	1	1	3.05063e+06										543	62.6154	6.80029
A0A0A0MSV6	Complement C1q subcomponent subunit B (Fragment) OS=Homo sapiens GN=C1QB PE=1 SV=5 - [A0A0A0MSV6_HUMAN]	2.21187	6.11	3	1	1	1											229	24.1023	9.15869
Q9NXD3	cDNA FLJ20311 fis, clone HEP07319 OS=Homo sapiens PE=2 SV=1 - [Q9NXD3_HUMAN]	2.20832	1.01	4	1	1	1	2.47726e+06	2.75787	1								888	101.735	7.95752
B4DN94	cDNA FLJ58848, highly similar to Homo sapiens transcription factor IIB OS=Homo sapiens PE=2 SV=1 - [B4DN94_HUMAN]	2.207	6.36	2	1	1	1	2.04398e+07	1.17156	1		1.03929	1		1.21759	1		173	20.1847	9.68604
Q59H56	Pre-mRNA splicing factor 17 variant (Fragment) OS=Homo sapiens PE=2 SV=1 - [Q59H56_HUMAN]	2.20698	2	4	1	1	1	9.47215e+06	0.01	1		1	1		0.01	1		501	56.6592	6.80029
H3BV60	Transforming growth factor-beta receptor type 3-like protein OS=Homo sapiens GN=TGFBR3L PE=2 SV=1 - [TGR3L_HUMAN]	2.20499	5.7	1	1	1	1											316	32.7985	11.7222
J3QQY2	Transmembrane and coiled-coil domain-containing protein 1 OS=Homo sapiens GN=TMCO1 PE=1 SV=1 - [J3QQY2_HUMAN]	2.20091	14.42	5	1	1	1	4.10967e+06	1	1		100	1		100	1		104	11.3648	9.65674
H0YDP6	Gem-associated protein 2 (Fragment) OS=Homo sapiens GN=GEMIN2 PE=1 SV=7 - [H0YDP6_HUMAN]	2.19309	6.06	3	1	1	1	4.40061e+06				1.69399	1					198	22.111	5.23682
Q6ZT07	TBC1 domain family member 9 OS=Homo sapiens GN=TBC1D9 PE=2 SV=2 - [TBCD9_HUMAN]	2.19218	0.87	1	1	1	1	1.73165e+08										1266	143.138	5.31299
H3BM46	DNA-directed RNA polymerase III subunit RPC5 (Fragment) OS=Homo sapiens GN=POLR3E PE=1 SV=1 - [H3BM46_HUMAN]	2.17813	22.22	7	1	1	1											63	6.79218	7.84033
B3KM55	cDNA FLJ10336 fis, clone NT2RM2000691, highly similar to Homo sapiens ARP3 actin-related protein 3 homolog B (yeast) (ACTR3B), mRNA OS=Homo sapiens PE=2 SV=1 - [B3KM55_HUMAN]	2.17784	7.14	10	1	1	1	1.35959e+07	1.74075	1		0.787009	1		1.36999	1		126	14.4483	8.66064
Q9NT12	Putative uncharacterized protein DKFZp434N1710 (Fragment) OS=Homo sapiens GN=DKFZp434N1710 PE=2 SV=2 - [Q9NT12_HUMAN]	2.16645	5.65	2	1	1	1	209911										301	33.7493	10.1255
H7C3X9	General transcription factor 3C polypeptide 2 (Fragment) OS=Homo sapiens GN=GTF3C2 PE=1 SV=2 - [H7C3X9_HUMAN]	2.16374	5.52	4	1	1	1											181	20.5176	9.26123
O43167	Zinc finger and BTB domain-containing protein 24 OS=Homo sapiens GN=ZBTB24 PE=1 SV=2 - [ZBT24_HUMAN]	2.16096	2.58	1	1	1	1	3.9816e+06	0.488356	1		1.38981	1		0.678724	1		697	78.2328	7.60596
B4DFG6	cDNA FLJ54285, highly similar to 28S ribosomal protein S18b, mitochondrial OS=Homo sapiens PE=2 SV=1 - [B4DFG6_HUMAN]	2.13752	8.26	3	1	1	1											121	14.0392	9.5835
A0A0D9SFA8	Mitochondrial glutamate carrier 1 (Fragment) OS=Homo sapiens GN=SLC25A22 PE=1 SV=1 - [A0A0D9SFA8_HUMAN]	2.12799	8.25	17	1	1	1	1.53616e+07	0.860049	1		3.88456	1		3.34091	1		97	10.6256	9.45166
R4GMX7	Ran-binding protein 10 OS=Homo sapiens GN=RANBP10 PE=1 SV=1 - [R4GMX7_HUMAN]	2.12355	17.07	7	1	1	1	702605	0.01	1								82	8.73032	8.54346
M0QY97	Zinc finger CCCH domain-containing protein 4 (Fragment) OS=Homo sapiens GN=ZC3H4 PE=1 SV=1 - [M0QY97_HUMAN]	2.12153	2.31	2	1	1	1	9184358										910	95.4765	7.32764
A6NP61	ZAR1-like protein OS=Homo sapiens GN=ZAR1L PE=2 SV=2 - [ZAR1L_HUMAN]	2.10924	3.74	1	1	1	1	20571342										321	35.9868	9.02686
B3KTZ6	cDNA FLJ39001 fis, clone NT2RI2022584, highly similar to Pescadillo homolog 1 OS=Homo sapiens PE=2 SV=1 - [B3KTZ6_HUMAN]	2.10739	2.23	4	1	1	1	6.98235e+06	0.468854	1		1.35282	1		0.634274	1		449	51.4179	5.19873
B4DL08	cDNA FLJ59566, highly similar to Probable ATP-dependent RNA helicase DHX35 (EC 3.6.1.-) OS=Homo sapiens PE=2 SV=1 - [B4DL08_HUMAN]	2.10656	1.64	3	1	1	1	2.73883e+06				1.09583	1					548	61.9534	8.88037
B7Z673	Dapper homolog 1 OS=Homo sapiens GN=DACT1 PE=1 SV=1 - [B7Z673_HUMAN]	2.106	1.44	4	1	1	1	5.71411e+08	0.01	1		1	1		0.01	1		555	59.4923	9.59814
P78561	OCP2 (Fragment) OS=Homo sapiens PE=4 SV=1 - [P78561_HUMAN]	2.09115	17.02	5	1	1	1											47	5.33481	4.64014
Q5T7U0	General transcription factor 3C polypeptide 5 (Fragment) OS=Homo sapiens GN=GTF3C5 PE=1 SV=1 - [Q5T7U0_HUMAN]	2.08855	8.04	5	1	1	1											224	26.2505	9.27588
B4DTU7	10-formyltetrahydrofolate dehydrogenase OS=Homo sapiens PE=2 SV=1 - [B4DTU7_HUMAN]	2.03869	1.95	2	1	1	1	16259368	0.938568	1		4.91087	1		4.60919	1		923	101.651	6.52197
B4DY79	cDNA FLJ51391, highly similar to Homeodomain-interacting protein kinase 4 (EC 2.7.11.1) OS=Homo sapiens PE=2 SV=1 - [B4DY79_HUMAN]	2.03471	1.9	3	1	1	1	4.47797e+06	0.704552	1		1.37577	1		0.969304	1		420	46.4309	6.44287
H7BYN3	Transcription factor A, mitochondrial (Fragment) OS=Homo sapiens GN=TFAM PE=1 SV=1 - [H7BYN3_HUMAN]	2.01594	4.57	4	1	1	1	8374879										219	25.6606	9.65674
Q5VXN0	Ribosome production factor 2 homolog (Fragment) OS=Homo sapiens GN=RPF2 PE=1 SV=1 - [Q5VXN0_HUMAN]	2.01369	3.74	4	1	1	1	3.10977e+06	1.01219	1		0.833463	1		0.843619	1		214	24.589	9.5542
B4DEH8	Polyadenylate-binding protein 2 OS=Homo sapiens GN=PABPN1 PE=1 SV=1 - [B4DEH8_HUMAN]	2.01316	4.76	3	1	1	1	1.36042e+07	1.25996	1		0.770013	1		0.970189	1		168	18.9784	9.23193
A1L187	RGMA protein (Fragment) OS=Homo sapiens GN=RGMA PE=2 SV=1 - [A1L187_HUMAN]	2.01116	6.9	1	1	1	1	1.48379e+07										203	22.2685	6.1001
B2RU13	Potassium voltage-gated channel, shaker-related subfamily, member 7 OS=Homo sapiens GN=KCNA7 PE=2 SV=1 - [B2RU13_HUMAN]	2.00939	1.97	2	1	1	1	1.07796e+07										456	50.5554	7.59131
C9JVG0	Serotransferrin (Fragment) OS=Homo sapiens GN=TF PE=1 SV=1 - [C9JVG0_HUMAN]	2.00335	11.19	8	1	1	1	7.63917e+06										134	14.681	7.13721
P83369	U7 snRNA-associated Sm-like protein LSm11 OS=Homo sapiens GN=LSM11 PE=1 SV=2 - [LSM11_HUMAN]	1.99043	3.06	1	1	1	1	6051867										360	39.4756	10.9897
Q7Z353	Highly divergent homeobox OS=Homo sapiens GN=HDX PE=1 SV=1 - [HDX_HUMAN]	1.99013	1.88	1	1	1	1	1.27474e+06										690	77.1579	5.87158
U3KQG3	Protein SERAC1 OS=Homo sapiens GN=SERAC1 PE=4 SV=1 - [U3KQG3_HUMAN]	1.95698	21.43	3	1	1	1	4.31886e+08	0.621223	1		1.19984	1		0.745367	1		42	4.89846	9.53955
Q9Y3Z5	Putative uncharacterized protein DKFZp564B112 (Fragment) OS=Homo sapiens GN=DKFZp564B112 PE=2 SV=2 - [Q9Y3Z5_HUMAN]	1.95311	4.39	8	1	1	1	2.54848e+06										205	23.901	6.46826
Q0ZAJ1	MSH2-Ex5 isoform (Fragment) OS=Homo sapiens GN=MSH2 PE=2 SV=1 - [Q0ZAJ1_HUMAN]	1.93396	9.9	15	1	1	1	2.29487e+06										101	11.689	6.68311
O75616	GTPase Era, mitochondrial OS=Homo sapiens GN=ERAL1 PE=1 SV=2 - [ERAL1_HUMAN]	1.9333	2.75	1	1	1	1	628178										437	48.3195	8.83643
Q05CN7	GTF3C4 protein (Fragment) OS=Homo sapiens GN=GTF3C4 PE=2 SV=1 - [Q05CN7_HUMAN]	1.89845	1.59	2	1	1	1	9.36195e+06	1.13034	1		1.21082	1		1.36864	1		567	62.6411	7.76709
A0A0C4DH09	Protein transport protein Sec16A (Fragment) OS=Homo sapiens GN=SEC16A PE=1 SV=1 - [A0A0C4DH09_HUMAN]	1.87214	1.2	7	1	1	1	5.99607e+06	1	1		100	1		100	1		751	80.4968	6.72705
Q9UE37	Glutathione transferase (Fragment) OS=Homo sapiens GN=GSTmu3 PE=4 SV=1 - [Q9UE37_HUMAN]	1.86599	10.98	16	1	1	1	1.23036e+07				0.965508	1					82	9.77284	5.45264
H0YMN4	SH2 domain-containing adapter protein F (Fragment) OS=Homo sapiens GN=SHF PE=4 SV=2 - [H0YMN4_HUMAN]	1.85113	4.35	1	1	1	1	1.60613e+09										161	17.899	7.29834
Q8NEN9	PDZ domain-containing protein 8 OS=Homo sapiens GN=PDZD8 PE=1 SV=1 - [PDZD8_HUMAN]	1.81207	0.69	1	1	1	1	1167734							0.851261	1		1154	128.483	6.0874
H0YDS9	Nuclear autoantigenic sperm protein (Fragment) OS=Homo sapiens GN=NASP PE=1 SV=1 - [H0YDS9_HUMAN]	1.76206	5.71	9	1	1	1	7.04082e+06										175	18.8592	4.76709
Q6MZW5	Putative uncharacterized protein DKFZp686K20216 (Fragment) OS=Homo sapiens GN=DKFZp686K20216 PE=2 SV=1 - [Q6MZW5_HUMAN]	1.73769	4.32	12	1	1	1	2.11057e+06										162	17.8616	5.96045
Q6ZR85	Uncharacterized protein C17orf107 OS=Homo sapiens GN=C17orf107 PE=2 SV=1 - [CQ107_HUMAN]	1.71139	5.26	1	1	1	1	5.1895e+07										190	19.9183	7.45947
Q6ZMH4	cDNA FLJ23930 fis, clone COL06318 OS=Homo sapiens PE=2 SV=1 - [Q6ZMH4_HUMAN]	1.67825	2.5	2	1	1	1											560	63.2288	8.83643
Q9H2C5	Olfactory receptor 52A5 OS=Homo sapiens GN=OR52A5 PE=3 SV=1 - [O52A5_HUMAN]	1.67074	2.22	1	1	1	1	3.65069e+07	1.41026	1		0.454152	1		0.640473	1		316	35.9313	8.76318
S4R357	DNA/RNA-binding protein KIN17 (Fragment) OS=Homo sapiens GN=KIN PE=1 SV=1 - [S4R357_HUMAN]	1.63371	11.11	3	1	1	1											108	12.2588	9.26123
P62891	60S ribosomal protein L39 OS=Homo sapiens GN=RPL39 PE=1 SV=2 - [RL39_HUMAN]	0	19.61	2	1	1	3	5.65976e+07										51	6.40265	12.5571
Q8NEQ5	Transmembrane protein C1orf162 OS=Homo sapiens GN=C1orf162 PE=2 SV=1 - [CA162_HUMAN]	0	6.45	1	1	1	1	3.87059e+06										155	16.8758	8.89502
Q8TDD1	ATP-dependent RNA helicase DDX54 OS=Homo sapiens GN=DDX54 PE=1 SV=2 - [DDX54_HUMAN]	0	2.27	1	1	1	1	2.64143e+07	0.01	1		1	1		0.01	1		881	98.5342	10.0229
P41743	Protein kinase C iota type OS=Homo sapiens GN=PRKCI PE=1 SV=2 - [KPCI_HUMAN]	0	3.69	1	1	1	1	7.94653e+06	0.335594	1		2.99957	1		1.00664	1		596	68.2183	5.84619
Q96AG4	Leucine-rich repeat-containing protein 59 OS=Homo sapiens GN=LRRC59 PE=1 SV=1 - [LRC59_HUMAN]	0	4.23	1	1	1	2	18067109	1	1		100	1		100	1		307	34.9089	9.56885
Q15843	NEDD8 OS=Homo sapiens GN=NEDD8 PE=1 SV=1 - [NEDD8_HUMAN]	0	17.28	1	1	1	1	1.92164e+07										81	9.06595	8.42627
Q8NGE5	Olfactory receptor 10A7 OS=Homo sapiens GN=OR10A7 PE=3 SV=1 - [O10A7_HUMAN]	0	2.85	1	1	1	1											316	35.6704	8.45557
Q5R3F8	Protein phosphatase 1 regulatory subunit 29 OS=Homo sapiens GN=ELFN2 PE=1 SV=1 - [PPR29_HUMAN]	0	0.85	1	1	1	1	4.84391e+07	0.704895	1		1.42125	1		1.00183	1		820	89.6303	7.62061
P26640	Valine--tRNA ligase OS=Homo sapiens GN=VARS PE=1 SV=4 - [SYVC_HUMAN]	0	1.19	1	1	1	2	21225263	0.392495	1		2.61087	1		1.02475	1		1264	140.387	7.59131
Q15061	WD repeat-containing protein 43 OS=Homo sapiens GN=WDR43 PE=1 SV=3 - [WDR43_HUMAN]	0	2.22	1	1	1	1	543138										677	74.8434	5.56689
F5H702	39S ribosomal protein L48, mitochondrial OS=Homo sapiens GN=MRPL48 PE=1 SV=1 - [F5H702_HUMAN]	0	9.73	3	1	1	1	1.32532e+06										113	12.7616	5.23682
B3KU51	cDNA FLJ39200 fis, clone OCBBF2005343, highly similar to Microtubule-associated serine/threonine-protein kinase 2 (EC 2.7.11.1) OS=Homo sapiens PE=2 SV=1 - [B3KU51_HUMAN]	0	1.75	4	1	1	1	435111755										630	71.6367	5.16064
H3BS87	Transcription factor 25 (Fragment) OS=Homo sapiens GN=TCF25 PE=1 SV=1 - [H3BS87_HUMAN]	0	13.01	6	1	1	2	2.16702e+06	0.124831	2	11657.3	10	2	33935.7	1.24831	2	1.48274e+11	146	15.753	9.15869
H7C3R4	WD repeat-containing protein 62 (Fragment) OS=Homo sapiens GN=WDR62 PE=1 SV=3 - [H7C3R4_HUMAN]	0	8.18	2	1	1	1	27301134										318	34.7185	8.80713
B1AQN8	Serine/threonine-protein kinase WNK3 (Fragment) OS=Homo sapiens GN=WNK3 PE=1 SV=1 - [B1AQN8_HUMAN]	0	6.06	3	1	1	1	1097659										165	18.3731	5.38916
J3KT38	Growth factor receptor-bound protein 2 (Fragment) OS=Homo sapiens GN=GRB2 PE=1 SV=7 - [J3KT38_HUMAN]	0	8.11	4	1	1	1	1.67954e+06	0.367169	1		0.968157	1		0.355478	1		111	12.8064	6.31592
E9PS62	FERM domain-containing protein 8 (Fragment) OS=Homo sapiens GN=FRMD8 PE=1 SV=1 - [E9PS62_HUMAN]	0	3.8	1	1	1	1	848098846	0.854302	1		2.88071	1		2.461	1		184	20.5265	7.76709
B1APF7	cAMP-dependent protein kinase catalytic subunit beta (Fragment) OS=Homo sapiens GN=PRKACB PE=1 SV=1 - [B1APF7_HUMAN]	0	4.84	16	1	1	1	1.69463e+07	1.17676	1		1.91306	1		2.25122	1		186	21.6322	9.14404
F8VZR0	Bestrophin-3 (Fragment) OS=Homo sapiens GN=BEST3 PE=4 SV=1 - [F8VZR0_HUMAN]	0	11.8	1	1	1	1	8.93288e+07										161	18.9215	7.03467
K7ELZ9	Nicalin (Fragment) OS=Homo sapiens GN=NCLN PE=1 SV=1 - [K7ELZ9_HUMAN]	0	7.45	5	1	1	1	1.17136e+07	1	1		100	1		100	1		282	32.5469	8.55811
M0R0P1	rRNA 2'-O-methyltransferase fibrillarin (Fragment) OS=Homo sapiens GN=FBL PE=1 SV=1 - [M0R0P1_HUMAN]	0	14.47	7	1	1	1	2.40339e+06				0.88526	1					228	24.5288	10.1108
H0YCJ4	Teneurin-4 (Fragment) OS=Homo sapiens GN=TENM4 PE=1 SV=1 - [H0YCJ4_HUMAN]	0	1.89	2	1	1	1	1.19046e+07										951	108.958	7.54736
M0QXE6	DNA polymerase delta catalytic subunit (Fragment) OS=Homo sapiens GN=POLD1 PE=1 SV=1 - [M0QXE6_HUMAN]	0	5.19	7	1	1	1	7.11536e+06							1.59313	1		289	31.7503	8.17725
K7ENP6	ATP-dependent RNA helicase DDX39A (Fragment) OS=Homo sapiens GN=DDX39A PE=1 SV=1 - [K7ENP6_HUMAN]	0	10.87	26	1	1	2	5.12516e+06	1.49318	1		0.805727	1		1.2031	1		92	10.2369	4.44971
B2RDP2	cDNA, FLJ96703 OS=Homo sapiens PE=2 SV=1 - [B2RDP2_HUMAN]	0	27.12	2	1	1	1	832175										59	6.95852	8.1626
B4DTT7	cDNA FLJ53458, highly similar to SAPS domain family member 3 OS=Homo sapiens PE=2 SV=1 - [B4DTT7_HUMAN]	0	1.27	7	1	1	1	6.17067e+06										551	60.4096	4.50049
B4DV64	cDNA FLJ61420, highly similar to Homo sapiens olfactomedin 4 (OLFM4), mRNA OS=Homo sapiens PE=2 SV=1 - [B4DV64_HUMAN]	0	3.81	2	1	1	1	5377793										367	41.939	5.59229
B4DII0	cDNA FLJ57308, highly similar to Sorting nexin-19 OS=Homo sapiens PE=2 SV=1 - [B4DII0_HUMAN]	0	3.75	5	1	1	1	4.81584e+07	1.17339	1		1.11876	1		1.31274	1		160	17.7603	6.1001
B4E2M8	cDNA FLJ61076, highly similar to UBX domain-containing protein 8 OS=Homo sapiens PE=2 SV=1 - [B4E2M8_HUMAN]	0	8.49	2	1	1	1	7.87734e+06										212	24.7273	5.74463
L8EBD0	Alternative protein PRRC2A OS=Homo sapiens GN=PRRC2A PE=4 SV=1 - [L8EBD0_HUMAN]	0	20	1	1	1	3											100	11.1056	9.59814

## Sheet: Replicate 2
Accession	Description	Score	Coverage	# Proteins	# Unique Peptides	# Peptides	# PSMs	Area	Heavy/Light	Heavy/Light Count	Heavy/Light Variability [%]	Medium/Heavy	Medium/Heavy Count	Medium/Heavy Variability [%]	Medium/Light	Medium/Light Count	Medium/Light Variability [%]	# AAs	MW [kDa]	calc. pI
P52732	Kinesin-like protein KIF11 OS=Homo sapiens GN=KIF11 PE=1 SV=2 - [KIF11_HUMAN]	1370.31	60.13	3	71	71	407	4406684768	0.892456	133	42.1238	0.997584	131	32.4998	0.823632	137	56.9756	1056	119.085	5.64307
O14744	Protein arginine N-methyltransferase 5 OS=Homo sapiens GN=PRMT5 PE=1 SV=4 - [ANM5_HUMAN]	1039.32	70.49	16	41	41	347	6.69456e+09	0.375551	123	214.873	1.24374	117	33.2026	0.541805	123	121.974	637	72.6376	6.29053
Q14152	Eukaryotic translation initiation factor 3 subunit A OS=Homo sapiens GN=EIF3A PE=1 SV=1 - [EIF3A_HUMAN]	1036.12	45.3	7	66	66	337	4.42999e+09	0.525597	121	91.8195	1.20328	122	37.2009	0.688031	127	55.5987	1382	166.468	6.78564
Q9BQA1	Methylosome protein 50 OS=Homo sapiens GN=WDR77 PE=1 SV=1 - [MEP50_HUMAN]	956.755	79.24	3	17	17	258	4.91768e+09	0.594558	81	90.09	1.28326	80	58.0526	0.892044	80	69.1734	342	36.7011	5.17334
P55884	Eukaryotic translation initiation factor 3 subunit B OS=Homo sapiens GN=EIF3B PE=1 SV=3 - [EIF3B_HUMAN]	721.248	61.06	9	43	43	220	2.0792e+09	0.574228	76	83.5142	1.31952	78	43.4885	0.748807	77	57.4998	814	92.4238	4.99561
B4DVQ5	Eukaryotic translation initiation factor 3 subunit C OS=Homo sapiens GN=EIF3C PE=2 SV=1 - [B4DVQ5_HUMAN]	657.293	50.78	25	38	38	207	1822586771	0.660529	64	70.6795	1.21919	63	39.5174	0.784454	61	79.2374	898	103.58	5.52881
P78527	DNA-dependent protein kinase catalytic subunit OS=Homo sapiens GN=PRKDC PE=1 SV=3 - [PRKDC_HUMAN]	629.369	30.38	4	105	105	214	1.51057e+08	1.39635	95	52.6906	0.531693	88	52.996	0.768293	96	67.7049	4128	468.788	7.12256
P60228	Eukaryotic translation initiation factor 3 subunit E OS=Homo sapiens GN=EIF3E PE=1 SV=1 - [EIF3E_HUMAN]	591.061	63.6	13	27	27	177	1.65878e+09	0.633849	57	54.8759	1.29037	56	39.1872	0.85437	61	30.3015	445	52.1874	6.03662
P63244	Receptor of activated protein C kinase 1 OS=Homo sapiens GN=RACK1 PE=1 SV=3 - [RACK1_HUMAN]	557.506	78.86	26	19	19	148	2.00503e+09	0.546205	36	111.099	1.62868	39	82.8871	0.786123	37	119.248	317	35.0546	7.69385
P07437	Tubulin beta chain OS=Homo sapiens GN=TUBB PE=1 SV=2 - [TBB5_HUMAN]	549.331	72.97	36	5	25	153	1.1215e+09	0.717717	9	38.111	1.91485	9	22.244	1.34549	10	44.8567	444	49.639	4.89404
O15371	Eukaryotic translation initiation factor 3 subunit D OS=Homo sapiens GN=EIF3D PE=1 SV=1 - [EIF3D_HUMAN]	546.266	66.61	7	26	26	161	1.33886e+09	0.628406	51	77.9137	1.33517	52	44.9006	0.809489	53	94.4437	548	63.9324	6.04932
Q13617	Cullin-2 OS=Homo sapiens GN=CUL2 PE=1 SV=2 - [CUL2_HUMAN]	519.48	63.89	5	50	51	177	2.3558e+09	1	62	0	100	64	0	100	63	0	745	86.9268	6.91748
O15372	Eukaryotic translation initiation factor 3 subunit H OS=Homo sapiens GN=EIF3H PE=1 SV=1 - [EIF3H_HUMAN]	509.219	84.94	13	25	25	153	1.07559e+09	0.727932	53	49.813	1.21263	60	35.7368	0.811214	58	148.566	352	39.9051	6.53662
Q9Y262	Eukaryotic translation initiation factor 3 subunit L OS=Homo sapiens GN=EIF3L PE=1 SV=1 - [EIF3L_HUMAN]	503.964	66.13	13	35	35	154	1.92143e+09	0.720365	53	51.6505	1.23463	49	29.7155	0.881731	52	54.9805	564	66.6844	6.34131
Q8WVW5	Putative uncharacterized protein (Fragment) OS=Homo sapiens PE=2 SV=1 - [Q8WVW5_HUMAN]	480.484	65.01	91	9	18	141	2.48114e+09	0.488458	26	144.598	1.04276	26	34.2586	0.616947	27	69.6581	363	40.4772	6.13818
Q7L2H7	Eukaryotic translation initiation factor 3 subunit M OS=Homo sapiens GN=EIF3M PE=1 SV=1 - [EIF3M_HUMAN]	477.87	55.88	8	20	20	137	1.93137e+09	0.737872	46	40.1698	1.18888	45	30.689	0.870415	49	24.5899	374	42.4758	5.63037
P68371	Tubulin beta-4B chain OS=Homo sapiens GN=TUBB4B PE=1 SV=1 - [TBB4B_HUMAN]	450.465	66.52	29	1	23	128	1.1215e+09	0.966422	1		2.47272	1		2.38969	1		445	49.799	4.89404
Q13885	Tubulin beta-2A chain OS=Homo sapiens GN=TUBB2A PE=1 SV=1 - [TBB2A_HUMAN]	413.461	54.61	20	2	19	118	1.1215e+09	0.997597	3	0.356644	1	3	22.8168	0.856968	3	2.85388e+11	445	49.875	4.89404
Q13347	Eukaryotic translation initiation factor 3 subunit I OS=Homo sapiens GN=EIF3I PE=1 SV=1 - [EIF3I_HUMAN]	395.111	80.92	4	21	21	124	1653609412	0.492794	45	136.293	1.23874	42	33.9705	0.786039	43	82.3677	325	36.4786	5.64307
B3KPS3	cDNA FLJ32131 fis, clone PEBLM2000267, highly similar to Tubulin alpha-ubiquitous chain OS=Homo sapiens PE=2 SV=1 - [B3KPS3_HUMAN]	388.071	72.12	26	1	22	112	1.0492e+09	0.524683	1		1.89797	1		0.995833	1		416	46.2118	5.12256
P23396	40S ribosomal protein S3 OS=Homo sapiens GN=RPS3 PE=1 SV=2 - [RS3_HUMAN]	377.818	75.72	17	21	21	115	3.27007e+09	0.667455	46	60.3636	1.27414	43	36.8578	0.767771	43	59.0585	243	26.6714	9.65674
C9J9K3	40S ribosomal protein SA (Fragment) OS=Homo sapiens GN=RPSA PE=1 SV=7 - [C9J9K3_HUMAN]	374.997	65.53	7	14	14	100	2.84753e+09	0.614703	33	89.3673	1.17389	38	43.8725	0.989073	36	105.492	264	29.487	5.24951
B4DMT5	Eukaryotic translation initiation factor 3 subunit F OS=Homo sapiens GN=EIF3F PE=2 SV=1 - [B4DMT5_HUMAN]	361.859	69.38	8	16	16	104	2319808480	0.635441	37	75.5881	1.31563	37	42.4106	0.793585	39	71.7884	307	33.219	5.59229
Q9Y5B9	FACT complex subunit SPT16 OS=Homo sapiens GN=SUPT16H PE=1 SV=1 - [SP16H_HUMAN]	358.203	39.64	4	38	38	120	5.41525e+08	0.482878	43	109.475	1.90791	48	90.8334	0.844532	47	64.9671	1047	119.838	5.65576
Q01082	Spectrin beta chain, non-erythrocytic 1 OS=Homo sapiens GN=SPTBN1 PE=1 SV=2 - [SPTB2_HUMAN]	353.591	33.04	18	55	55	115	5.28495e+07	0.589493	44	92.0705	1.10334	46	41.3222	0.852671	53	104.152	2364	274.439	5.56689
Q71U36	Tubulin alpha-1A chain OS=Homo sapiens GN=TUBA1A PE=1 SV=1 - [TBA1A_HUMAN]	352.187	66.52	24	1	22	105	1.0492e+09	0.84866	1		0.01	1		0.0571058	2	2809.9	451	50.1036	5.05908
Q53GA7	Tubulin alpha 6 variant (Fragment) OS=Homo sapiens PE=2 SV=1 - [Q53GA7_HUMAN]	350.817	66.82	22	2	22	105	1.0492e+09										449	49.7914	5.13525
P04350	Tubulin beta-4A chain OS=Homo sapiens GN=TUBB4A PE=1 SV=2 - [TBB4A_HUMAN]	350.588	62.16	23	2	20	102	1.1215e+09	1	1		100	1		16.4034	2	3627.04	444	49.5539	4.88135
B3KM80	Nucleolin, isoform CRA_c OS=Homo sapiens GN=NCL PE=2 SV=1 - [B3KM80_HUMAN]	348.916	37.5	6	21	21	99	911552395	0.623808	28	44.986	1.34414	31	46.0426	0.970225	29	75.972	536	58.5193	4.66553
P61247	40S ribosomal protein S3a OS=Homo sapiens GN=RPS3A PE=1 SV=2 - [RS3A_HUMAN]	343.154	61.36	16	19	19	114	1.05264e+09	0.724964	35	50.529	1.41259	38	50.4501	0.897059	38	85.9723	264	29.9257	9.72998
A8K7F6	cDNA FLJ78244, highly similar to Homo sapiens eukaryotic translation initiation factor 4A, isoform 1 (EIF4A1), mRNA OS=Homo sapiens PE=2 SV=1 - [A8K7F6_HUMAN]	335.413	58.62	29	12	24	103	8.46943e+08	0.269691	18	214.449	2.18035	17	69.5875	0.825586	19	67.2863	406	46.0926	5.47803
P62701	40S ribosomal protein S4, X isoform OS=Homo sapiens GN=RPS4X PE=1 SV=2 - [RS4X_HUMAN]	322.15	60.84	4	12	19	100	3.29396e+09	0.661152	25	49.0863	1.23623	25	19.393	0.859527	27	67.4431	263	29.5791	10.1548
O75643	U5 small nuclear ribonucleoprotein 200 kDa helicase OS=Homo sapiens GN=SNRNP200 PE=1 SV=2 - [U520_HUMAN]	321.579	29.96	11	51	51	109	1.30379e+08	0.731471	54	77.1154	1.0755	55	70.8619	0.825993	53	99.4783	2136	244.353	6.06201
Q08211	ATP-dependent RNA helicase A OS=Homo sapiens GN=DHX9 PE=1 SV=4 - [DHX9_HUMAN]	319.723	36.06	4	36	36	102	1.9788e+08	0.790541	31	78.2996	1.30135	35	49.2402	0.829975	35	43.6246	1270	140.869	6.84424
Q15393	Splicing factor 3B subunit 3 OS=Homo sapiens GN=SF3B3 PE=1 SV=4 - [SF3B3_HUMAN]	314.678	35.33	9	33	33	97	5.29497e+08	0.476532	36	108.106	1.16793	34	40.7378	0.697015	38	87.0903	1217	135.492	5.26221
Q6P2Q9	Pre-mRNA-processing-splicing factor 8 OS=Homo sapiens GN=PRPF8 PE=1 SV=2 - [PRP8_HUMAN]	311.34	26.3	21	53	53	119	1.04948e+08	0.621011	50	86.9184	1.42515	49	76.0715	0.874319	53	105.819	2335	273.427	8.83643
Q9BRS2	Serine/threonine-protein kinase RIO1 OS=Homo sapiens GN=RIOK1 PE=1 SV=2 - [RIOK1_HUMAN]	305.805	43.84	4	25	25	98	8.17378e+08	0.502379	33	74.3459	1.26364	32	39.3039	0.647536	34	64.5591	568	65.5417	6.18896
A0A024R889	Spectrin, alpha, non-erythrocytic 1 (Alpha-fodrin), isoform CRA_g OS=Homo sapiens GN=SPTAN1 PE=4 SV=1 - [A0A024R889_HUMAN]	302.396	34.3	10	62	62	111	9.41627e+07	0.689375	52	59.6195	1.28398	54	65.4687	0.886995	52	63.0115	2452	282.076	5.33838
A0A0A0MR66	RNA binding motif protein 10, isoform CRA_d OS=Homo sapiens GN=RBM10 PE=1 SV=1 - [A0A0A0MR66_HUMAN]	302.393	44.42	10	31	31	88	509749221	0.59352	31	43.4269	1.06538	29	22.6349	0.700897	31	54.0934	995	110.299	6.27783
P11142	Heat shock cognate 71 kDa protein OS=Homo sapiens GN=HSPA8 PE=1 SV=1 - [HSP7C_HUMAN]	301.706	44.27	27	22	25	92	5.25549e+08	0.625358	25	42.5478	2.99699	27	48.7433	1.8868	29	77.1479	646	70.8542	5.51611
O75533	Splicing factor 3B subunit 1 OS=Homo sapiens GN=SF3B1 PE=1 SV=3 - [SF3B1_HUMAN]	273.715	32.52	10	32	32	93	2.65511e+08	0.51629	29	62.1381	1.28037	31	37.9076	0.665548	36	41.9211	1304	145.738	7.09326
P0DMV9	Heat shock 70 kDa protein 1B OS=Homo sapiens GN=HSPA1B PE=1 SV=1 - [HS71B_HUMAN]	246.194	48.21	17	21	23	71	5.28059e+08	0.627202	25	78.3184	2.83868	26	62.9917	1.38842	25	74.7745	641	70.009	5.65576
A0A087WTT1	Polyadenylate-binding protein OS=Homo sapiens GN=PABPC1 PE=1 SV=1 - [A0A087WTT1_HUMAN]	244.357	48.08	26	6	24	83	5.28223e+08	0.652812	11	30.839	1.49677	11	65.5593	0.945383	11	159.462	522	58.4988	9.26123
B2RBD5	cDNA, FLJ95457, highly similar to Homo sapiens tubulin, beta, 4 (TUBB4), mRNA OS=Homo sapiens PE=2 SV=1 - [B2RBD5_HUMAN]	227.181	35.11	17	1	13	64	747586216										450	50.3722	4.93213
P15880	40S ribosomal protein S2 OS=Homo sapiens GN=RPS2 PE=1 SV=2 - [RS2_HUMAN]	226.111	49.49	20	14	14	72	1.60723e+09	0.624451	27	31.6298	1.21795	29	29.8686	0.751979	29	65.0762	293	31.3046	10.2427
E9PMI6	Methylosome subunit pICln OS=Homo sapiens GN=CLNS1A PE=1 SV=1 - [E9PMI6_HUMAN]	225.271	77.84	6	9	9	61	6.59266e+08	0.47186	16	156.701	1.92461	20	87.4643	0.943977	18	119.638	167	18.2477	4.41162
A0A0D9SFB3	ATP-dependent RNA helicase DDX3X OS=Homo sapiens GN=DDX3X PE=1 SV=1 - [A0A0D9SFB3_HUMAN]	224.621	44.06	22	22	23	70	5.55636e+08	0.409581	21	81.8497	1.55881	20	37.7846	0.738443	21	38.5038	640	70.7961	7.35693
B7Z6P1	cDNA FLJ53662, highly similar to Actin, alpha skeletal muscle OS=Homo sapiens PE=2 SV=1 - [B7Z6P1_HUMAN]	213.636	37.61	51	3	12	72	1.60725e+09	0.748051	3	5.96881	0.885644	3	5.1128	0.662507	3	0.854051	343	38.5541	5.37646
Q9Y2W1	Thyroid hormone receptor-associated protein 3 OS=Homo sapiens GN=THRAP3 PE=1 SV=2 - [TR150_HUMAN]	213.07	28.06	1	16	25	78	3.05396e+08	0.544629	16	125.699	1	15	46.4927	0.708313	16	58.1412	955	108.601	10.1548
P62249	40S ribosomal protein S16 OS=Homo sapiens GN=RPS16 PE=1 SV=2 - [RS16_HUMAN]	209.066	61.64	8	11	11	73	9.87143e+08	0.699329	21	48.5831	1.30011	22	35.2466	0.900157	22	59.1043	146	16.435	10.2134
O75821	Eukaryotic translation initiation factor 3 subunit G OS=Homo sapiens GN=EIF3G PE=1 SV=2 - [EIF3G_HUMAN]	206.825	59.38	9	7	17	66	1.1944e+09	0.19483	8	400.202	1.83052	8	81.3366	0.673323	7	49.06	320	35.5889	6.12549
O94915	Protein furry homolog-like OS=Homo sapiens GN=FRYL PE=1 SV=2 - [FRYL_HUMAN]	204.786	14.67	12	32	34	70	4.76479e+07	0.447194	22	59.4407	1.64739	25	39.5016	0.864588	26	56.0112	3013	339.383	5.57959
A8K4Z4	60S acidic ribosomal protein P0 OS=Homo sapiens PE=2 SV=1 - [A8K4Z4_HUMAN]	204.343	52.68	20	16	16	61	1.11391e+09	0.707814	19	56.2586	1.61445	21	56.7004	0.962737	19	106.261	317	34.2178	5.97314
P36578	60S ribosomal protein L4 OS=Homo sapiens GN=RPL4 PE=1 SV=5 - [RL4_HUMAN]	202.162	39.58	9	6	16	64	1.26297e+09	0.613706	10	25.8598	1.41796	9	20.6959	0.891001	9	32.4961	427	47.6674	11.063
Q9P2R3	Rabankyrin-5 OS=Homo sapiens GN=ANKFY1 PE=1 SV=2 - [ANFY1_HUMAN]	199.801	32.42	9	29	29	62	2.17728e+08	0.694626	26	48.8735	1.50065	28	59.6738	1.021	27	40.9382	1169	128.318	6.1001
P13010	X-ray repair cross-complementing protein 5 OS=Homo sapiens GN=XRCC5 PE=1 SV=3 - [XRCC5_HUMAN]	196.973	39.89	5	23	24	71	1.15436e+08	1.04554	24	68.5282	0.526108	23	43.8466	0.52963	26	54.0277	732	82.6523	5.80811
P62241	40S ribosomal protein S8 OS=Homo sapiens GN=RPS8 PE=1 SV=2 - [RS8_HUMAN]	195.734	57.69	3	10	10	57	2.61057e+09	0.815981	20	33.0022	1.27506	20	34.2651	0.955395	21	116.812	208	24.1902	10.3159
Q92841	Probable ATP-dependent RNA helicase DDX17 OS=Homo sapiens GN=DDX17 PE=1 SV=2 - [DDX17_HUMAN]	192.418	36.08	6	18	23	65	5.71423e+08	0.377417	13	99.137	1.51902	16	50.2074	0.528567	14	132.639	729	80.222	8.26514
E7EQG2	Eukaryotic initiation factor 4A-II OS=Homo sapiens GN=EIF4A2 PE=1 SV=1 - [E7EQG2_HUMAN]	190.709	37.02	16	2	14	57	7.55742e+08										362	41.2642	5.64307
D9ZGF8	Rho-associated protein kinase OS=Homo sapiens GN=ROCK1 PE=3 SV=1 - [D9ZGF8_HUMAN]	190.478	27.77	11	29	29	64	1.68357e+08	0.686441	24	72.4245	1.43463	24	93.4531	0.695555	23	90.2894	1354	158.145	5.93506
Q08945	FACT complex subunit SSRP1 OS=Homo sapiens GN=SSRP1 PE=1 SV=1 - [SSRP1_HUMAN]	189.888	37.66	5	22	22	63	4.33219e+08	0.67766	22	62.8393	1.49405	26	66.2642	0.969645	23	49.3674	709	81.0244	6.87354
O43143	Pre-mRNA-splicing factor ATP-dependent RNA helicase DHX15 OS=Homo sapiens GN=DHX15 PE=1 SV=2 - [DHX15_HUMAN]	189.617	34.47	2	22	23	66	1.27799e+08	0.283296	20	121.884	1.80006	16	106.641	0.732462	19	82.5912	795	90.8752	7.45947
Q8N3C0	Activating signal cointegrator 1 complex subunit 3 OS=Homo sapiens GN=ASCC3 PE=1 SV=3 - [ASCC3_HUMAN]	187.127	24.48	4	44	44	69	7.24895e+07	0.373164	26	111	1.14209	26	49.6732	0.727592	32	77.3953	2202	251.301	7.09326
P46783	40S ribosomal protein S10 OS=Homo sapiens GN=RPS10 PE=1 SV=1 - [RS10_HUMAN]	186.83	42.42	5	7	7	55	4.45394e+08	0.373616	15	106.115	1.30292	17	40.7895	0.582813	17	211.199	165	18.8859	10.1548
P39023	60S ribosomal protein L3 OS=Homo sapiens GN=RPL3 PE=1 SV=2 - [RL3_HUMAN]	185.648	42.68	15	18	18	65	5.59077e+08	0.743305	28	63.9653	1.38001	29	50.6096	0.960449	29	88.1291	403	46.0798	10.1841
Q5HY54	Filamin-A OS=Homo sapiens GN=FLNA PE=1 SV=1 - [Q5HY54_HUMAN]	184.138	19.87	17	31	34	64	6.49392e+07	0.371037	19	65.423	1.56874	20	54.7178	0.511933	19	45.8675	2607	276.378	6.04932
P62081	40S ribosomal protein S7 OS=Homo sapiens GN=RPS7 PE=1 SV=1 - [RS7_HUMAN]	183.771	61.34	3	11	11	56	1.62702e+09	0.576808	23	72.9425	1.26333	20	31.4226	0.643121	20	52.1728	194	22.1133	10.0962
A6NLN1	Polypyrimidine tract binding protein 1, isoform CRA_b OS=Homo sapiens GN=PTBP1 PE=1 SV=4 - [A6NLN1_HUMAN]	183.408	48.39	18	15	15	51	4.45239e+08	0.417993	15	102.666	1.58524	19	77.109	0.644936	16	39.9431	527	56.4753	9.37842
P46781	40S ribosomal protein S9 OS=Homo sapiens GN=RPS9 PE=1 SV=3 - [RS9_HUMAN]	182.498	52.06	7	15	15	69	2.48e+09	0.912725	21	34.8854	1.595	21	45.9877	1.05845	21	73.1781	194	22.5776	10.6528
P62753	40S ribosomal protein S6 OS=Homo sapiens GN=RPS6 PE=1 SV=1 - [RS6_HUMAN]	180.746	34.14	5	10	10	53	1.55082e+09	0.777649	19	38.6186	1.2428	19	35.8837	0.950787	22	83.7332	249	28.663	10.8433
P62269	40S ribosomal protein S18 OS=Homo sapiens GN=RPS18 PE=1 SV=3 - [RS18_HUMAN]	177.085	53.29	4	13	13	61	1.41061e+09	0.694503	23	28.2825	1.31359	23	32.5212	0.866849	23	33.8425	152	17.7079	10.9897
Q15057	Arf-GAP with coiled-coil, ANK repeat and PH domain-containing protein 2 OS=Homo sapiens GN=ACAP2 PE=1 SV=3 - [ACAP2_HUMAN]	171.146	39.46	7	24	24	56	1.38831e+08	0.474277	22	72.8715	1.37346	20	51.3176	0.622014	22	98.4201	778	87.9732	6.80029
P26641	Elongation factor 1-gamma OS=Homo sapiens GN=EEF1G PE=1 SV=3 - [EF1G_HUMAN]	167.744	53.78	6	19	19	54	6.44416e+08	0.970655	21	60.8108	1	21	31.2457	0.860175	22	107.889	437	50.0871	6.66846
E9PCY7	Heterogeneous nuclear ribonucleoprotein H OS=Homo sapiens GN=HNRNPH1 PE=1 SV=1 - [E9PCY7_HUMAN]	167.732	42.42	25	6	11	51	9.88738e+08	0.380833	9	111.319	2.28147	10	133.221	1.30505	8	134.394	429	47.0574	6.34131
B1ANR0	Polyadenylate-binding protein OS=Homo sapiens GN=PABPC4 PE=1 SV=1 - [B1ANR0_HUMAN]	166.997	38.7	16	12	22	54	4.54872e+08	0.473976	11	155.081	1.90181	9	98.467	0.607343	10	85.1742	615	67.9279	9.45166
P68104	Elongation factor 1-alpha 1 OS=Homo sapiens GN=EEF1A1 PE=1 SV=1 - [EF1A1_HUMAN]	166.612	40.91	36	4	14	58	9.89452e+08	0.14531	8	365.272	1.21825	8	68.711	0.35917	9	61.3054	462	50.1091	9.01221
A8MUD9	60S ribosomal protein L7 OS=Homo sapiens GN=RPL7 PE=1 SV=1 - [A8MUD9_HUMAN]	164.799	60.1	10	5	17	58	1.12555e+09	0.459834	8	75.0807	2.32706	8	350.438	1.20266	9	36.0103	208	24.4174	10.6675
P62244	40S ribosomal protein S15a OS=Homo sapiens GN=RPS15A PE=1 SV=2 - [RS15A_HUMAN]	161.368	64.62	9	8	8	53	1.06138e+09	0.516676	13	36.086	1.35385	12	34.5827	0.940536	11	49.892	130	14.83	10.1255
E7EMW7	E3 ubiquitin-protein ligase UBR5 OS=Homo sapiens GN=UBR5 PE=1 SV=1 - [E7EMW7_HUMAN]	161.333	14.79	10	29	29	51	1.01171e+08	0.418532	23	207.348	2.96962	22	213.664	1.35563	21	52.3561	2792	308.382	5.84619
A0A024R228	Heterogeneous nuclear ribonucleoprotein K, isoform CRA_d OS=Homo sapiens GN=HNRPK PE=4 SV=1 - [A0A024R228_HUMAN]	160.967	49.24	10	17	17	51	3.68654e+08	0.487852	22	145.017	1.24095	23	32.8431	0.643652	23	3004.21	463	51.1865	5.64307
E7EX73	Eukaryotic translation initiation factor 4 gamma 1 OS=Homo sapiens GN=EIF4G1 PE=1 SV=1 - [E7EX73_HUMAN]	158.379	17.2	17	17	22	53	1.00741e+08	0.634963	17	79.8484	1.87686	14	111.771	0.718826	14	58.3733	1436	158.547	5.21143
J3QLE5	Small nuclear ribonucleoprotein-associated protein N (Fragment) OS=Homo sapiens GN=SNRPN PE=1 SV=1 - [J3QLE5_HUMAN]	158.298	39.05	13	9	9	50	3.65533e+08	0.533169	18	81.4005	1.19808	20	27.2823	0.664343	19	76.6515	169	17.5353	9.99365
M0R0F0	40S ribosomal protein S5 (Fragment) OS=Homo sapiens GN=RPS5 PE=1 SV=1 - [M0R0F0_HUMAN]	157.896	38	6	7	7	42	1.70404e+09	0.690276	14	44.111	1.24967	15	70.8193	0.938476	16	81.003	200	22.3768	9.5542
B4DY09	Interleukin enhancer-binding factor 2 OS=Homo sapiens GN=ILF2 PE=1 SV=1 - [B4DY09_HUMAN]	156.103	55.11	6	13	13	44	4.10864e+08	0.525588	16	93.6311	1.79868	16	71.6527	0.854107	15	34.345	352	38.8862	4.94482
B4DIU6	cDNA FLJ59542, highly similar to Sad1/unc-84-like protein 2 OS=Homo sapiens PE=2 SV=1 - [B4DIU6_HUMAN]	155.012	36.4	15	16	16	45	8.81425e+07	0.610233	8	22.6476	1.51239	7	82.4899	1.16338	12	90.6105	706	79.0351	6.94678
Q9NZI8	Insulin-like growth factor 2 mRNA-binding protein 1 OS=Homo sapiens GN=IGF2BP1 PE=1 SV=2 - [IF2B1_HUMAN]	152.907	44.71	2	20	22	54	3.43009e+08	0.57645	20	75.6964	1.57667	21	44.6847	0.914193	21	34.8541	577	63.4412	9.20264
Q9UBQ5	Eukaryotic translation initiation factor 3 subunit K OS=Homo sapiens GN=EIF3K PE=1 SV=1 - [EIF3K_HUMAN]	152.839	65.14	8	10	10	46	1.4129e+09	0.597747	17	62.2029	1.41057	16	33.4092	0.851428	16	66.7338	218	25.0434	4.93213
Q96BA7	HNRPU protein OS=Homo sapiens PE=2 SV=1 - [Q96BA7_HUMAN]	151.06	23.55	6	14	14	47	4.98252e+08	0.43802	16	112.36	2.20641	16	71.3434	0.928883	18	67.7232	722	79.6658	7.86963
F8W6I7	Heterogeneous nuclear ribonucleoprotein A1 OS=Homo sapiens GN=HNRNPA1 PE=1 SV=2 - [F8W6I7_HUMAN]	150.516	49.84	16	12	14	50	1.91447e+08	0.650702	14	24.1342	1.3015	12	36.9641	0.846998	12	32.7239	307	33.1348	9.12939
B7Z3E5	cDNA FLJ53573, highly similar to Myosin Ic OS=Homo sapiens PE=2 SV=1 - [B7Z3E5_HUMAN]	149.535	36.28	11	5	28	48	7.08922e+07	0.601073	8	45.9198	1	8	24.96	0.601161	8	93.4898	1039	118.982	9.40771
P05141	ADP/ATP translocase 2 OS=Homo sapiens GN=SLC25A5 PE=1 SV=7 - [ADT2_HUMAN]	147.38	43.29	5	5	16	50	1118470587	0.991406	10	21.8704	2.71264	9	82.1015	1.60407	9	87.4001	298	32.8312	9.68604
B2R5U1	cDNA, FLJ92620, highly similar to Homo sapiens staphylococcal nuclease domain containing 1 (SND1),mRNA OS=Homo sapiens PE=2 SV=1 - [B2R5U1_HUMAN]	146.95	40.45	7	28	28	49	1.49674e+08	0.313664	26	282.392	1.28652	24	38.694	0.573425	30	170.078	885	99.6093	6.96143
Q05CK9	SYNCRIP protein (Fragment) OS=Homo sapiens GN=SYNCRIP PE=2 SV=1 - [Q05CK9_HUMAN]	144.477	50.33	7	14	19	47	2.48683e+08	0.536693	15	88.3289	1.36792	14	173.098	0.7298	14	70.1584	453	50.6189	6.7124
K7ER90	Eukaryotic translation initiation factor 3 subunit G (Fragment) OS=Homo sapiens GN=EIF3G PE=1 SV=1 - [K7ER90_HUMAN]	143.384	46.7	3	1	11	42	5.67486e+08	0.323893	1		1.82581	1		0.591366	1		227	25.4258	5.49072
B3KTM6	Ribosomal protein L5, isoform CRA_b OS=Homo sapiens GN=RPL5 PE=2 SV=1 - [B3KTM6_HUMAN]	139.308	42.91	5	9	9	46	5.37115e+08	0.546286	18	60.4839	1.64091	18	51.3474	0.786789	19	60.4701	247	28.0262	9.12939
B4DMA2	cDNA FLJ54023, highly similar to Heat shock protein HSP 90-beta OS=Homo sapiens PE=2 SV=1 - [B4DMA2_HUMAN]	137.545	36.3	21	12	21	47	2.93261e+08	0.274744	17	618.077	3.19431	17	428.838	0.813754	19	1.72531e+11	686	79.1451	5.021
B4E0E1	Poly [ADP-ribose] polymerase OS=Homo sapiens PE=2 SV=1 - [B4E0E1_HUMAN]	137.401	27.9	6	20	20	44	1.40574e+08	0.497014	21	123.877	1.07934	20	60.4136	0.793745	19	158.808	993	111.056	8.86572
A0A0S2Z4G7	Nucleophosmin (Nucleolar phosphoprotein B23, numatrin), isoform CRA_f (Fragment) OS=Homo sapiens GN=NPM1 PE=2 SV=1 - [A0A0S2Z4G7_HUMAN]	135.842	46.04	10	8	8	38	6.97702e+08	0.613239	12	83.1562	1.53431	13	70.4292	1.01992	13	125.973	265	29.4462	4.61475
A0A024RAM4	Microtubule-associated protein 1B, isoform CRA_b OS=Homo sapiens GN=MAP1B PE=4 SV=1 - [A0A024RAM4_HUMAN]	135.24	11.51	25	20	20	42	1.01133e+08	0.650093	16	82.8932	2.44102	17	218.127	1.27924	20	1.17207e+11	2468	270.454	4.80518
P12956	X-ray repair cross-complementing protein 6 OS=Homo sapiens GN=XRCC6 PE=1 SV=2 - [XRCC6_HUMAN]	135.168	33.5	16	17	17	49	2.20639e+08	0.871078	21	134.648	0.768561	16	64.6963	0.475017	18	137.745	609	69.7991	6.63916
A8KAP3	cDNA FLJ78483, highly similar to Homo sapiens elongation factor Tu GTP binding domain containing 2 (EFTUD2), mRNA OS=Homo sapiens PE=2 SV=1 - [A8KAP3_HUMAN]	133.877	37.14	11	24	24	51	1.0114e+08	0.423018	22	102.213	1.40304	22	84.6263	0.600112	25	88.5639	972	109.406	5.0083
B4DKX4	cDNA FLJ58014, highly similar to Homo sapiens programmed cell death 4, transcript variant 1, mRNA OS=Homo sapiens PE=2 SV=1 - [B4DKX4_HUMAN]	132.678	47.91	10	18	18	42	4.0167e+08	0.602782	15	86.9682	1.61002	16	68.6944	0.891273	16	47.413	455	50.1974	5.46533
P23588	Eukaryotic translation initiation factor 4B OS=Homo sapiens GN=EIF4B PE=1 SV=2 - [IF4B_HUMAN]	132.03	28.15	12	14	14	46	3.43859e+08	0.406123	14	95.4879	1.2792	15	37.7575	0.707684	17	98.7258	611	69.1103	5.73193
P62263	40S ribosomal protein S14 OS=Homo sapiens GN=RPS14 PE=1 SV=3 - [RS14_HUMAN]	131.712	66.23	4	8	8	40	6.97407e+08	0.276927	16	519.668	1.93156	15	58.1249	0.616778	16	407.075	151	16.2625	10.0522
O15042	U2 snRNP-associated SURP motif-containing protein OS=Homo sapiens GN=U2SURP PE=1 SV=2 - [SR140_HUMAN]	131.214	20.99	6	18	18	46	1.71288e+08	0.533806	22	55.7743	1.35465	22	57.2779	0.872643	24	60.2207	1029	118.219	8.47021
O75822	Eukaryotic translation initiation factor 3 subunit J OS=Homo sapiens GN=EIF3J PE=1 SV=2 - [EIF3J_HUMAN]	130.814	37.98	3	11	11	41	2.91269e+08	0.599315	13	88.2707	1.05322	15	84.8666	0.687132	14	129.499	258	29.0445	4.83057
P08708	40S ribosomal protein S17 OS=Homo sapiens GN=RPS17 PE=1 SV=2 - [RS17_HUMAN]	129.891	50.37	5	7	7	36	4.6492e+08	0.549422	17	59.0606	1.20998	16	19.7338	0.757898	17	95.2687	135	15.5404	9.84717
P62424	60S ribosomal protein L7a OS=Homo sapiens GN=RPL7A PE=1 SV=2 - [RL7A_HUMAN]	129.491	35.71	4	11	12	44	6.18408e+08	0.68969	20	65.7478	1.66363	20	49.7447	1.03147	20	179.066	266	29.977	10.6089
D3DTH7	Myosin IC, isoform CRA_a OS=Homo sapiens GN=MYO1C PE=4 SV=1 - [D3DTH7_HUMAN]	127.995	37.12	2	1	24	42	7.17718e+07	0.10957	1		0.01	1		0.01	1		862	98.8722	9.42236
E3W994	CLIP-associating protein 2 OS=Homo sapiens GN=CLASP2 PE=1 SV=2 - [E3W994_HUMAN]	126.792	22.62	22	16	19	40	4.45703e+07	0.928634	13	68.9654	1.3359	11	57.5861	0.847593	13	69.5543	1273	138.778	8.33838
O95036	Similar to 60S ribosomal protein L7; similar to P18124 (PID:d133021) OS=Homo sapiens GN=WUGSC:H_RG054D04.1 PE=3 SV=1 - [O95036_HUMAN]	126.351	43.72	6	1	13	41	1.12555e+09										247	29.018	10.7114
Q8WWY3	U4/U6 small nuclear ribonucleoprotein Prp31 OS=Homo sapiens GN=PRPF31 PE=1 SV=2 - [PRP31_HUMAN]	125.795	48.3	6	16	16	44	174470992	0.615635	15	32.1866	1.31791	14	38.9969	0.854981	16	50.8786	499	55.4214	5.78271
Q02878	60S ribosomal protein L6 OS=Homo sapiens GN=RPL6 PE=1 SV=3 - [RL6_HUMAN]	125.031	42.01	12	13	13	45	5.16532e+08	0.557779	18	39.2264	1.55253	19	33.0853	0.837435	18	44.2111	288	32.7076	10.5796
P26373	60S ribosomal protein L13 OS=Homo sapiens GN=RPL13 PE=1 SV=4 - [RL13_HUMAN]	122.949	36.97	8	8	8	42	5.1065e+08	0.507822	11	53.1897	1.49331	9	51.9043	0.978123	10	45.4677	211	24.2465	11.6489
E9PKG1	Protein arginine N-methyltransferase 1 OS=Homo sapiens GN=PRMT1 PE=1 SV=1 - [E9PKG1_HUMAN]	119.752	49.85	13	13	13	35	1.34755e+08	1.06941	10	81.5753	1.10819	11	37.9561	1.01461	13	88.4526	325	37.6848	6.15088
P62906	60S ribosomal protein L10a OS=Homo sapiens GN=RPL10A PE=1 SV=2 - [RL10A_HUMAN]	118.318	41.01	3	11	11	45	3.44228e+08	0.511281	16	111.033	1.30392	20	40.917	0.814985	16	137.014	217	24.8155	9.93506
P62316	Small nuclear ribonucleoprotein Sm D2 OS=Homo sapiens GN=SNRPD2 PE=1 SV=1 - [SMD2_HUMAN]	117.309	61.86	3	8	8	39	2.03775e+08	0.615223	18	44.5786	1.28378	18	47.762	0.874383	18	95.2334	118	13.5182	9.90576
O94906	Pre-mRNA-processing factor 6 OS=Homo sapiens GN=PRPF6 PE=1 SV=1 - [PRP6_HUMAN]	117.249	19.45	1	17	17	38	6.20526e+07	0.730657	19	100.094	1.50544	18	59.7804	1.25771	18	102.87	941	106.858	8.25049
P62280	40S ribosomal protein S11 OS=Homo sapiens GN=RPS11 PE=1 SV=3 - [RS11_HUMAN]	116.356	53.16	4	10	10	47	1.09593e+09	0.588894	20	74.6582	1.16302	18	22.6733	0.843263	18	119.993	158	18.419	10.3013
Q15208	Serine/threonine-protein kinase 38 OS=Homo sapiens GN=STK38 PE=1 SV=1 - [STK38_HUMAN]	116.216	41.51	4	14	16	42	3.5229e+08	0.38463	15	102.675	1.42091	16	55.8233	1.11201	15	118.235	465	54.1554	7.15186
P05198	Eukaryotic translation initiation factor 2 subunit 1 OS=Homo sapiens GN=EIF2S1 PE=1 SV=3 - [IF2A_HUMAN]	116.058	46.98	4	12	12	37	1.08866e+08	0.41361	14	213.227	8.22504	14	3563.28	1.46597	15	86.8999	315	36.0894	5.08447
A8K590	cDNA FLJ77456, highly similar to Homo sapiens interleukin enhancer binding factor 3, 90kDa (ILF3), transcript variant 2, mRNA OS=Homo sapiens PE=2 SV=1 - [A8K590_HUMAN]	116.009	33.62	18	17	17	41	1.35725e+08	0.471583	17	60.5655	1.62153	19	73.0084	0.713159	18	92.2614	702	76.0027	7.75244
Q05639	Elongation factor 1-alpha 2 OS=Homo sapiens GN=EEF1A2 PE=1 SV=1 - [EF1A2_HUMAN]	115.573	31.97	4	4	12	45	6.55704e+08	0.710317	5	34.9412	0.789018	5	62.5377	0.372739	5	172.639	463	50.4383	9.02686
P62314	Small nuclear ribonucleoprotein Sm D1 OS=Homo sapiens GN=SNRPD1 PE=1 SV=1 - [SMD1_HUMAN]	115.451	54.62	4	5	5	33	5.05581e+08	0.620146	9	60.6741	1.01027	10	65.5794	0.732134	12	214.366	119	13.2734	11.561
Q6NTA2	HNRNPL protein (Fragment) OS=Homo sapiens GN=HNRNPL PE=2 SV=2 - [Q6NTA2_HUMAN]	114.167	34.27	11	12	13	35	9.98198e+07	0.469411	13	37.1798	1.54969	13	72.4368	0.797843	12	140.713	572	61.8881	7.38623
A5PLK7	RCC2 protein (Fragment) OS=Homo sapiens GN=RCC2 PE=2 SV=1 - [A5PLK7_HUMAN]	109.358	38.95	2	16	16	40	9.80367e+07	0.252281	15	575.944	2.06314	16	96.0183	0.718129	19	166.44	457	49.6471	8.68994
Q53G74	Ribosomal protein L4 variant (Fragment) OS=Homo sapiens PE=2 SV=1 - [Q53G74_HUMAN]	108.66	26.93	1	1	11	36	1.08651e+09	0.0260336	1		23.3516	1		0.607925	1		427	47.6885	11.0044
P60866	40S ribosomal protein S20 OS=Homo sapiens GN=RPS20 PE=1 SV=1 - [RS20_HUMAN]	108.231	29.41	4	5	5	39	6.48e+08	0.414268	14	229.526	1	14	38.6361	0.472974	17	189.644	119	13.3643	9.93506
A0A024R2Z6	Guanine nucleotide binding protein-like 3 (Nucleolar), isoform CRA_b OS=Homo sapiens GN=GNL3 PE=4 SV=1 - [A0A024R2Z6_HUMAN]	107.092	31.84	4	14	14	35	9.63817e+07	0.515809	10	140.183	1.86425	11	141.831	0.826446	13	51.5209	537	60.5345	8.79248
P30050	60S ribosomal protein L12 OS=Homo sapiens GN=RPL12 PE=1 SV=1 - [RL12_HUMAN]	106.313	54.55	4	6	6	28	7.67923e+08	0.383316	7	92.0147	1.43971	10	30.6562	0.697417	8	47.8829	165	17.8075	9.42236
P22626	Heterogeneous nuclear ribonucleoproteins A2/B1 OS=Homo sapiens GN=HNRNPA2B1 PE=1 SV=2 - [ROA2_HUMAN]	105.364	36.54	4	10	12	40	1.69516e+08	0.416074	10	87.3993	1.79652	9	52.1657	0.868137	10	86.7015	353	37.4067	8.95361
P52597	Heterogeneous nuclear ribonucleoprotein F OS=Homo sapiens GN=HNRNPF PE=1 SV=3 - [HNRPF_HUMAN]	104.048	35.9	2	6	8	30	4.3643e+08	0.338419	7	95.2067	3.0809	7	109.498	0.929627	7	22.7219	415	45.6429	5.57959
Q01804	OTU domain-containing protein 4 OS=Homo sapiens GN=OTUD4 PE=1 SV=4 - [OTUD4_HUMAN]	102.58	26.21	4	22	22	42	6.46734e+07	0.751481	14	44.3324	1.10688	14	24.7428	0.838978	16	68.8107	1114	123.968	6.7124
F8VY35	Nucleosome assembly protein 1-like 1 (Fragment) OS=Homo sapiens GN=NAP1L1 PE=1 SV=1 - [F8VY35_HUMAN]	102.052	45.45	22	8	9	27	2.54082e+08	0.249933	9	100.604	2.17316	9	59.8168	0.626909	10	11.3312	264	31.0012	4.51318
Q562R1	Beta-actin-like protein 2 OS=Homo sapiens GN=ACTBL2 PE=1 SV=2 - [ACTBL_HUMAN]	101.507	19.68	3	2	5	34	1742079586										376	41.976	5.59229
P07900	Heat shock protein HSP 90-alpha OS=Homo sapiens GN=HSP90AA1 PE=1 SV=5 - [HS90A_HUMAN]	101.097	24.73	19	8	17	36	2.93261e+08	0.321912	7	398.057	6.90495	5	6053.51	1.97061	6	65791.6	732	84.6067	5.021
Q9BVI4	Nucleolar complex protein 4 homolog OS=Homo sapiens GN=NOC4L PE=1 SV=1 - [NOC4L_HUMAN]	99.8231	39.53	2	13	13	32	8.5289e+07	0.467742	11	44.4411	1.44669	13	50.5162	0.608196	12	95.412	516	58.4307	7.48877
P11021	78 kDa glucose-regulated protein OS=Homo sapiens GN=HSPA5 PE=1 SV=2 - [GRP78_HUMAN]	99.4984	31.65	2	13	15	29	9.45263e+07	0.301125	8	134.7	1.62395	8	82.2548	0.521322	9	204.721	654	72.2884	5.16064
X1WI28	60S ribosomal protein L10 (Fragment) OS=Homo sapiens GN=RPL10 PE=1 SV=6 - [X1WI28_HUMAN]	99.2383	41.29	11	2	8	32	2.13983e+08	0.032953	3	466.675	1	3	52.075	0.620682	4	73.1472	201	23.0571	10.0083
B4DM74	60S ribosomal protein L18a OS=Homo sapiens PE=2 SV=1 - [B4DM74_HUMAN]	98.9579	47.4	12	9	9	33	2.97464e+08	0.776339	13	41.0103	1.49764	13	118.789	0.994983	12	37.2083	154	18.0984	10.4771
P55072	Transitional endoplasmic reticulum ATPase OS=Homo sapiens GN=VCP PE=1 SV=4 - [TERA_HUMAN]	98.4749	34.49	11	20	20	31	7.49333e+07	0.732658	14	111.817	1.45078	14	55.518	0.914911	17	76.0394	806	89.2657	5.26221
Q9BQG0	Myb-binding protein 1A OS=Homo sapiens GN=MYBBP1A PE=1 SV=2 - [MBB1A_HUMAN]	98.4494	21.61	6	22	22	35	5.44458e+07	0.366102	17	151.69	1.78458	15	104.423	0.644155	17	75.7715	1328	148.762	9.27588
P39019	40S ribosomal protein S19 OS=Homo sapiens GN=RPS19 PE=1 SV=2 - [RS19_HUMAN]	97.8689	42.76	7	9	9	34	8.19107e+08	0.697295	12	76.1208	1.25861	12	26.3599	1.06313	11	59.3438	145	16.0505	10.3159
P52272	Heterogeneous nuclear ribonucleoprotein M OS=Homo sapiens GN=HNRNPM PE=1 SV=3 - [HNRPM_HUMAN]	97.8499	24.52	16	14	14	30	2.8475e+08	0.923184	14	86.3644	1.35003	15	86.7892	0.957131	14	60.4522	730	77.4643	8.70459
A0A087WZZ5	Splicing factor 3B subunit 2 OS=Homo sapiens GN=SF3B2 PE=1 SV=1 - [A0A087WZZ5_HUMAN]	96.8369	23.65	9	15	15	31	9.68053e+07	0.576051	18	183.66	1.33465	15	67.415	0.6165	14	102.481	871	97.5247	5.66846
P32969	60S ribosomal protein L9 OS=Homo sapiens GN=RPL9 PE=1 SV=1 - [RL9_HUMAN]	96.2364	61.46	8	8	8	34	2.06742e+08	0.603858	12	54.1719	1.5602	12	53.0239	0.805745	15	36.2832	192	21.8498	9.94971
A8K7N0	cDNA FLJ75556, highly similar to Homo sapiens ribosomal protein L14, mRNA OS=Homo sapiens PE=2 SV=1 - [A8K7N0_HUMAN]	96.1283	31.19	6	1	6	30	3.47566e+08	0.182995	1		5.12067	1		0.765796	2	30.6056	218	23.6311	10.8433
P12236	ADP/ATP translocase 3 OS=Homo sapiens GN=SLC25A6 PE=1 SV=4 - [ADT3_HUMAN]	93.6191	42.95	10	4	15	35	1118470587	0.549974	2	88.0654	5.32922	1		2.09504	4	39.1321	298	32.8452	9.74463
B5BUE6	ATP-dependent RNA helicase DDX5 (Fragment) OS=Homo sapiens GN=DDX5 PE=2 SV=1 - [B5BUE6_HUMAN]	93.501	25.08	15	10	15	35	4.84802e+08	0.252962	8	306.483	1.84518	8	113.204	0.897021	10	53.5655	614	69.0777	8.92432
A4FU11	RPS4Y1 protein (Fragment) OS=Homo sapiens GN=RPS4Y1 PE=2 SV=1 - [A4FU11_HUMAN]	93.2741	26.34	5	1	8	34	2.82362e+08										262	29.276	10.2427
Q9NXV2	BTB/POZ domain-containing protein KCTD5 OS=Homo sapiens GN=KCTD5 PE=1 SV=1 - [KCTD5_HUMAN]	92.7642	57.69	2	7	8	29	6.33567e+08	0.463838	10	54.0848	1.44748	10	27.3131	0.752382	11	55.3326	234	26.0761	6.23975
P41091	Eukaryotic translation initiation factor 2 subunit 3 OS=Homo sapiens GN=EIF2S3 PE=1 SV=3 - [IF2G_HUMAN]	92.5587	39.19	4	14	14	34	3.18655e+08	0.294349	11	80.5065	2.07762	10	18.8373	0.914145	12	32.8672	472	51.0772	8.39697
O95218	Zinc finger Ran-binding domain-containing protein 2 OS=Homo sapiens GN=ZRANB2 PE=1 SV=2 - [ZRAB2_HUMAN]	92.0663	35.15	2	12	12	28	5.78506e+07	0.929031	12	49.3129	1.03882	12	146.019	0.897338	15	120.463	330	37.382	10.0083
P62805	Histone H4 OS=Homo sapiens GN=HIST1H4A PE=1 SV=2 - [H4_HUMAN]	91.223	52.43	3	7	7	31	5.68623e+08	0.436731	7	36.0571	0.904935	6	90.0205	0.393877	10	107.52	103	11.3604	11.356
B5BUB1	RuvB-like helicase (Fragment) OS=Homo sapiens GN=RUVBL1 PE=2 SV=1 - [B5BUB1_HUMAN]	89.9417	34.65	7	11	11	30	1.04148e+08	0.471201	11	85.0216	2.13851	10	27.8523	1.16057	9	22.5594	456	50.1843	6.41748
P67809	Nuclease-sensitive element-binding protein 1 OS=Homo sapiens GN=YBX1 PE=1 SV=3 - [YBOX1_HUMAN]	89.8565	44.44	11	7	10	29	4.26283e+07	0.0807048	12	3510.37	2.50916	11	232.925	0.536711	11	3.73022e+09	324	35.9027	9.87646
F8VVM2	Phosphate carrier protein, mitochondrial OS=Homo sapiens GN=SLC25A3 PE=1 SV=1 - [F8VVM2_HUMAN]	89.3839	38.58	9	10	10	29	1.94348e+08	0.923761	12	24.6333	1.52803	14	42.1386	1.51522	12	24.5179	324	36.1376	9.26123
Q9UMS4	Pre-mRNA-processing factor 19 OS=Homo sapiens GN=PRPF19 PE=1 SV=1 - [PRP19_HUMAN]	89.2216	43.25	5	13	13	33	1.05387e+08	0.694574	9	48.0689	1.58714	9	77.3597	0.832546	10	64.6052	504	55.1463	6.60986
Q2VIP3	Polyadenylate-binding protein (Fragment) OS=Homo sapiens PE=1 SV=1 - [Q2VIP3_HUMAN]	88.8951	22.38	7	1	12	34	404055894										630	69.8877	9.67139
O43175	D-3-phosphoglycerate dehydrogenase OS=Homo sapiens GN=PHGDH PE=1 SV=4 - [SERA_HUMAN]	88.7546	24.02	11	11	11	28	1.9674e+08	0.467865	11	59.3212	3.37527	12	37.4159	1.47313	11	26.9562	533	56.6144	6.7124
E5RI99	60S ribosomal protein L30 (Fragment) OS=Homo sapiens GN=RPL30 PE=1 SV=1 - [E5RI99_HUMAN]	88.6905	64.04	10	6	6	26	2.94171e+08	0.701338	7	84.8872	1.24742	7	55.1046	0.951741	7	35.7257	114	12.6476	9.5542
H7BXY3	Putative ATP-dependent RNA helicase DHX30 OS=Homo sapiens GN=DHX30 PE=1 SV=1 - [H7BXY3_HUMAN]	87.7398	23.5	3	21	21	32	2.16345e+07	0.269041	19	127.655	2.25237	17	64.26	0.672724	17	115.033	1166	130.469	8.55811
Q9Y230	RuvB-like 2 OS=Homo sapiens GN=RUVBL2 PE=1 SV=3 - [RUVB2_HUMAN]	86.9969	34.13	7	13	13	29	6.81813e+07	0.64706	11	81.4963	2.70128	12	153.26	1.84138	12	121.6	463	51.1246	5.64307
Q07955	Serine/arginine-rich splicing factor 1 OS=Homo sapiens GN=SRSF1 PE=1 SV=2 - [SRSF1_HUMAN]	86.6376	39.92	8	10	10	32	1.23134e+08	0.658844	13	65.8329	1.27293	12	59.0848	0.697653	13	58.111	248	27.7278	10.3599
H0YMZ1	Proteasome subunit alpha type (Fragment) OS=Homo sapiens GN=PSMA4 PE=1 SV=7 - [H0YMZ1_HUMAN]	86.5832	56.56	13	10	10	27	1.45305e+08	0.369133	15	55.8166	2.29082	15	74.8908	0.788931	16	85.8584	221	24.5674	6.771
O43390	Heterogeneous nuclear ribonucleoprotein R OS=Homo sapiens GN=HNRNPR PE=1 SV=1 - [HNRPR_HUMAN]	85.6719	26.22	7	2	13	30	1.65154e+08	0.24545	2	130.946	1.86468	2	19.4318	0.457685	2	95.7795	633	70.8993	8.1333
Q9BSV4	SFPQ protein (Fragment) OS=Homo sapiens GN=SFPQ PE=2 SV=2 - [Q9BSV4_HUMAN]	85.2215	20.66	5	10	11	32	1.94762e+08	0.384008	11	88.9756	1.33172	11	44.4619	0.620828	13	104.78	634	68.5879	8.82178
P62277	40S ribosomal protein S13 OS=Homo sapiens GN=RPS13 PE=1 SV=2 - [RS13_HUMAN]	84.3643	47.02	3	9	9	31	7.7202e+08	0.710108	10	70.274	1.46232	10	22.2578	0.733171	12	50.6154	151	17.2117	10.5356
P62306	Small nuclear ribonucleoprotein F OS=Homo sapiens GN=SNRPF PE=1 SV=1 - [RUXF_HUMAN]	83.7853	24.42	1	3	3	25	1.30864e+08	0.446542	10	44.6513	1.77009	8	84.9562	0.665313	10	88.2056	86	9.71878	4.66553
K7ENG2	Splicing factor U2AF 65 kDa subunit OS=Homo sapiens GN=U2AF2 PE=1 SV=1 - [K7ENG2_HUMAN]	83.7468	51.47	3	10	10	26	1.09086e+08	0.166941	14	2351.26	1.29294	13	39.5147	0.48757	15	315.461	307	33.8799	5.03369
Q53HI2	DEAD-box protein abstrakt variant (Fragment) OS=Homo sapiens PE=2 SV=1 - [Q53HI2_HUMAN]	83.5525	30.87	7	17	17	31	3.68073e+07	0.685964	11	153.701	0.935611	12	111.138	0.436329	15	70.7418	622	69.794	6.84424
O00425	Insulin-like growth factor 2 mRNA-binding protein 3 OS=Homo sapiens GN=IGF2BP3 PE=1 SV=2 - [IF2B3_HUMAN]	82.7748	26.08	2	8	11	28	2.0381e+08	0.312799	7	429.789	1.45229	7	148.395	0.439973	7	6.83798e+08	579	63.6656	8.86572
A0A0J9YYL3	Poly(U)-binding-splicing factor PUF60 (Fragment) OS=Homo sapiens GN=PUF60 PE=1 SV=1 - [A0A0J9YYL3_HUMAN]	82.437	40	13	13	13	28	1.04247e+08	0.405438	11	72.6045	1.75508	11	100.238	0.836121	11	105.176	505	54.592	5.33838
A0A0U1RQF0	Fatty acid synthase OS=Homo sapiens GN=FASN PE=1 SV=1 - [A0A0U1RQF0_HUMAN]	82.2087	12.51	4	23	23	28	3.79886e+07	0.01	12	0	1	12	0	0.149941	15	315769	2509	273.026	6.46826
Q6IPH7	RPL14 protein OS=Homo sapiens GN=RPL14 PE=1 SV=1 - [Q6IPH7_HUMAN]	82.0913	31.82	6	1	6	27	3.47566e+08	0.517426	3	7.56219	1.59481	3	12.684	1.11607	3	27.0257	220	23.7722	10.9312
G3V203	60S ribosomal protein L18 OS=Homo sapiens GN=RPL18 PE=1 SV=1 - [G3V203_HUMAN]	81.4187	32.32	10	6	6	24	4.55269e+08	0.675792	7	7.37906	1	7	37.6358	0.821945	7	38.964	164	18.7445	11.5903
Q9BTQ7	Similar to ribosomal protein L23 (Fragment) OS=Homo sapiens PE=2 SV=1 - [Q9BTQ7_HUMAN]	81.3828	45.52	7	5	5	29	343479595	0.44094	10	173.417	1.90653	10	106.406	0.837473	11	587.507	134	14.1407	10.2573
Q9NR30	Nucleolar RNA helicase 2 OS=Homo sapiens GN=DDX21 PE=1 SV=5 - [DDX21_HUMAN]	81.0676	23.75	3	11	13	24	7.49621e+07	0.301875	6	31.2054	1.4506	8	50.878	0.430389	8	103.927	783	87.2904	9.27588
Q6MZS5	Putative uncharacterized protein DKFZp686A13234 (Fragment) OS=Homo sapiens GN=DKFZp686A13234 PE=2 SV=1 - [Q6MZS5_HUMAN]	79.7924	25.94	3	1	12	28	1.65154e+08	0.12693	1		3.80273	1		0.482679	1		613	68.3171	8.90967
P62917	60S ribosomal protein L8 OS=Homo sapiens GN=RPL8 PE=1 SV=2 - [RL8_HUMAN]	79.7159	34.24	6	9	9	33	1.47261e+08	0.525234	15	121.974	1.39297	16	61.239	0.716022	15	68.7955	257	28.0073	11.0337
P38919	Eukaryotic initiation factor 4A-III OS=Homo sapiens GN=EIF4A3 PE=1 SV=4 - [IF4A3_HUMAN]	78.9911	39.17	2	13	16	29	3.03215e+08	0.580583	10	100.202	1	11	43.4017	0.705443	12	77.8987	411	46.8412	6.72705
B7Z4V2	cDNA FLJ51907, highly similar to Stress-70 protein, mitochondrial OS=Homo sapiens PE=2 SV=1 - [B7Z4V2_HUMAN]	78.9563	32.03	12	16	16	28	7.53865e+07	0.489785	14	143.687	1.04504	14	8.62567	0.667803	14	2.66335e+10	665	72.3561	5.93506
Q7Z759	CCT8 protein OS=Homo sapiens GN=CCT8 PE=2 SV=1 - [Q7Z759_HUMAN]	78.8422	34.21	5	14	14	27	7.87166e+07	0.794932	13	35.0345	1.65164	13	132.602	1.23783	12	88.4741	497	54.0717	5.31299
H6VRF8	Keratin 1 OS=Homo sapiens GN=KRT1 PE=3 SV=1 - [H6VRF8_HUMAN]	78.6415	41.77	8	17	19	25	1.70739e+08	0.01	9	0	1	9	0	0.01	9	0	644	66.013	8.11865
P25398	40S ribosomal protein S12 OS=Homo sapiens GN=RPS12 PE=1 SV=3 - [RS12_HUMAN]	78.5581	53.79	1	7	7	25	780128432	0.538142	10	55.9806	1.12746	7	42.2868	0.812399	8	16.5167	132	14.5055	7.21045
E7ETK0	40S ribosomal protein S24 OS=Homo sapiens GN=RPS24 PE=1 SV=1 - [E7ETK0_HUMAN]	78.2293	29.77	3	4	4	30	841592331	0.772141	12	36.531	1.37863	11	55.2715	1.10236	12	63.1166	131	15.1873	10.8872
A0A0A0MSX9	Isoleucine--tRNA ligase, cytoplasmic OS=Homo sapiens GN=IARS PE=1 SV=1 - [A0A0A0MSX9_HUMAN]	77.5823	17.07	12	17	17	27	4.46729e+07	0.155301	10	338.44	1	9	37.0312	0.36945	10	157.233	1242	142.198	6.0874
Q2NL82	Pre-rRNA-processing protein TSR1 homolog OS=Homo sapiens GN=TSR1 PE=1 SV=1 - [TSR1_HUMAN]	77.2901	20.4	2	12	12	25	1.16107e+08	0.221473	11	739.313	1.15059	10	64.9489	0.448615	13	80.8644	804	91.7519	7.41553
D3DQV9	Eukaryotic translation initiation factor 4 gamma 2 (Fragment) OS=Homo sapiens GN=EIF4G2 PE=1 SV=1 - [D3DQV9_HUMAN]	77.2826	18.96	12	13	13	25	1.11058e+08	0.489429	6	51.5171	1.02619	6	45.0601	0.461073	7	66.6356	907	102.265	7.13721
P55795	Heterogeneous nuclear ribonucleoprotein H2 OS=Homo sapiens GN=HNRNPH2 PE=1 SV=1 - [HNRH2_HUMAN]	77.1401	20.49	3	2	6	22	5.9749e+08	0.01	1		1	1		0.01	1		449	49.2323	6.30322
Q96I25	Splicing factor 45 OS=Homo sapiens GN=RBM17 PE=1 SV=1 - [SPF45_HUMAN]	76.2757	28.18	8	11	11	29	8.07012e+07	0.402053	13	174.286	1.26164	13	35.5058	0.612716	14	96.3763	401	44.9339	5.97314
Q08378	Golgin subfamily A member 3 OS=Homo sapiens GN=GOLGA3 PE=1 SV=2 - [GOGA3_HUMAN]	76.2422	15.29	2	18	18	27	1.56492e+07	0.414595	14	151.769	1	13	64.6319	0.405643	14	111.441	1498	167.252	5.43994
Q8NE71	ATP-binding cassette sub-family F member 1 OS=Homo sapiens GN=ABCF1 PE=1 SV=2 - [ABCF1_HUMAN]	75.5849	17.63	7	11	11	22	2.90505e+07	0.745658	11	45.6558	2.61653	11	208.152	1.1813	10	63.962	845	95.8665	6.80029
P78371	T-complex protein 1 subunit beta OS=Homo sapiens GN=CCT2 PE=1 SV=4 - [TCPB_HUMAN]	75.3517	36.64	5	14	14	25	4.48917e+07	0.51172	11	64.2213	1.65077	9	85.8593	0.677425	11	127.142	535	57.4521	6.45557
P62318	Small nuclear ribonucleoprotein Sm D3 OS=Homo sapiens GN=SNRPD3 PE=1 SV=1 - [SMD3_HUMAN]	74.5015	47.62	2	4	4	21	1.11619e+09	0.956221	9	8.44874e+11	1.47631	8	104.247	12.4418	8	11835.8	126	13.9073	10.3159
A0A087WUT6	Eukaryotic translation initiation factor 5B OS=Homo sapiens GN=EIF5B PE=1 SV=1 - [A0A087WUT6_HUMAN]	74.157	16.07	7	14	14	26	7.9424e+07	0.391102	14	204.37	2.3957	14	201.06	0.975321	15	123.558	1220	138.597	5.57959
A0A0A0MRM8	Unconventional myosin-VI OS=Homo sapiens GN=MYO6 PE=1 SV=1 - [A0A0A0MRM8_HUMAN]	73.8817	16.44	6	16	16	25	2.60371e+07	0.541929	14	113.216	33.267	14	365.156	10.3306	14	28818.5	1253	144.924	8.55811
I3L1P8	Mitochondrial 2-oxoglutarate/malate carrier protein (Fragment) OS=Homo sapiens GN=SLC25A11 PE=1 SV=1 - [I3L1P8_HUMAN]	73.7421	35.47	2	9	9	24	1.36756e+08	0.866863	9	37.2929	1.31361	8	98.0412	1.16571	7	88.4025	296	32.1618	9.77393
P07814	Bifunctional glutamate/proline--tRNA ligase OS=Homo sapiens GN=EPRS PE=1 SV=5 - [SYEP_HUMAN]	73.3469	14.42	6	16	16	26	6.14353e+07	0.245545	12	149.201	1.37894	12	50.4729	0.523454	14	83.0929	1512	170.483	7.32764
Q15459	Splicing factor 3A subunit 1 OS=Homo sapiens GN=SF3A1 PE=1 SV=1 - [SF3A1_HUMAN]	73.0991	14.88	2	10	10	24	64191954	0.297588	8	140.855	1.02378	8	83.9977	0.500585	11	61.3325	793	88.8305	5.22412
Q7Z3N6	Putative uncharacterized protein DKFZp686A01173 (Fragment) OS=Homo sapiens GN=DKFZp686A01173 PE=2 SV=1 - [Q7Z3N6_HUMAN]	73.0541	20.94	6	15	15	24	1.78465e+07	0.744634	9	97.7617	1.22034	8	43.3888	0.523538	8	135.851	917	105.736	9.49561
D6RAF8	Heterogeneous nuclear ribonucleoprotein D0 (Fragment) OS=Homo sapiens GN=HNRNPD PE=1 SV=1 - [D6RAF8_HUMAN]	72.9063	48.42	12	7	9	25	2.24043e+08	0.424082	5	29.014	1.98791	5	46.6587	0.75295	5	34.6461	221	23.0622	5.10986
D3YTB1	60S ribosomal protein L32 (Fragment) OS=Homo sapiens GN=RPL32 PE=1 SV=1 - [D3YTB1_HUMAN]	72.6599	47.37	4	7	7	24	1.94364e+08	0.656305	11	47.0371	1.4118	11	21.899	0.957525	11	30.9166	133	15.6067	11.4438
A9X7H1	Eukaryotic translation elongation factor 1 alpha (Fragment) OS=Homo sapiens PE=2 SV=1 - [A9X7H1_HUMAN]	72.5202	45.76	1	1	6	26	4.73608e+08										177	19.3659	7.28369
Q07065	Cytoskeleton-associated protein 4 OS=Homo sapiens GN=CKAP4 PE=1 SV=2 - [CKAP4_HUMAN]	71.9246	19.1	4	7	7	19	4.62939e+07	0.86594	9	47.6366	3.05618	10	133.281	1.3041	10	69.2518	602	65.9827	5.92236
A0A087WXM6	60S ribosomal protein L17 (Fragment) OS=Homo sapiens GN=RPL17 PE=3 SV=1 - [A0A087WXM6_HUMAN]	71.9135	46.15	14	7	7	25	1.28824e+08	0.782886	11	94.4391	1.01596	10	105.604	1.08007	11	270.583	169	19.5732	10.0376
F8W7C6	60S ribosomal protein L10 OS=Homo sapiens GN=RPL10 PE=1 SV=2 - [F8W7C6_HUMAN]	71.688	44.17	6	1	7	25	1.49171e+08	0.276273	1		3.47974	1		0.961357	1		163	18.5527	9.94971
Q05D20	THRAP3 protein (Fragment) OS=Homo sapiens GN=THRAP3 PE=2 SV=1 - [Q05D20_HUMAN]	71.6544	27.61	4	2	10	24	3.95138e+07	1	1		98.8135	1		4.31841	3	2338.42	373	41.589	11.5903
Q9Y657	Spindlin-1 OS=Homo sapiens GN=SPIN1 PE=1 SV=3 - [SPIN1_HUMAN]	71.6301	49.24	1	6	9	25	3.96834e+08	0.47268	7	98.1539	1.03163	7	30.1127	0.705444	7	160.839	262	29.5818	6.96143
P62854	40S ribosomal protein S26 OS=Homo sapiens GN=RPS26 PE=1 SV=3 - [RS26_HUMAN]	71.1755	44.35	5	4	4	22	7.50937e+08	0.523349	5	33.606	1.09819	6	155.7	0.535249	6	92.3143	115	13.0071	11.0044
B4E3E6	cDNA FLJ58832, highly similar to Heterogeneous nuclear ribonucleoprotein A3 OS=Homo sapiens PE=2 SV=1 - [B4E3E6_HUMAN]	71.049	32.51	8	8	9	27	7.9769e+07	0.505111	8	32.4066	1.3128	8	27.6854	0.677663	8	41.5956	323	34.168	8.104
A8KAK1	cDNA FLJ77398, highly similar to Homo sapiens UDP-glucose ceramide glucosyltransferase-like 1, transcript variant 2, mRNA OS=Homo sapiens PE=2 SV=1 - [A8KAK1_HUMAN]	70.6376	11.04	4	12	12	23	3.30452e+07	0.734755	8	34.2985	2.06675	8	89.0653	1.55757	10	116.055	1531	174.897	5.51611
Q9Y2H1	Serine/threonine-protein kinase 38-like OS=Homo sapiens GN=STK38L PE=1 SV=3 - [ST38L_HUMAN]	70.434	24.14	11	9	11	24	1.43378e+08	0.70964	11	52.1943	1.26936	11	36.4973	0.862253	11	108.411	464	53.9684	6.81494
Q9NYF8	Bcl-2-associated transcription factor 1 OS=Homo sapiens GN=BCLAF1 PE=1 SV=2 - [BCLF1_HUMAN]	70.3453	21.52	12	17	18	31	1.21857e+08	1	13	25.638	1.15902	13	22.1442	1.09985	15	100.046	920	106.059	9.979
E7EU96	Casein kinase II subunit alpha OS=Homo sapiens GN=CSNK2A1 PE=1 SV=1 - [E7EU96_HUMAN]	69.8053	29.09	8	7	7	21	8.04362e+07	0.139984	6	910.874	2.10905	8	154.95	0.57003	8	94.0601	385	45.2819	7.94287
P49411	Elongation factor Tu, mitochondrial OS=Homo sapiens GN=TUFM PE=1 SV=2 - [EFTU_HUMAN]	69.3366	37.83	2	14	14	24	1.25111e+08	0.106379	8	4047.66	7.1649	8	44.999	1.05744	10	188.587	452	49.5102	7.60596
B3KP90	cDNA FLJ31447 fis, clone NT2NE2000913, highly similar to Protein phosphatase 2C isoform beta (EC 3.1.3.16) OS=Homo sapiens PE=2 SV=1 - [B3KP90_HUMAN]	69.2266	32.36	13	10	11	24	1.10044e+08	0.607126	7	106.593	3.36401	8	758.494	1.2551	8	76.146	479	52.6764	5.04639
P27348	14-3-3 protein theta OS=Homo sapiens GN=YWHAQ PE=1 SV=1 - [1433T_HUMAN]	68.5342	46.12	19	6	9	23	6.03079e+07	0.448515	7	167.856	3.10557	6	185.56	1.0508	6	790.368	245	27.7468	4.77979
D6R9P3	Heterogeneous nuclear ribonucleoprotein A/B OS=Homo sapiens GN=HNRNPAB PE=1 SV=1 - [D6R9P3_HUMAN]	68.3516	30.36	7	7	8	22	2.10734e+08	0.331981	7	58.2863	1.20291	7	27.9122	0.670911	8	156.861	280	30.284	7.91357
B3KNN7	cDNA FLJ30049 fis, clone ADRGL1000033, highly similar to 26S proteasome non-ATPase regulatory subunit 3 OS=Homo sapiens PE=2 SV=1 - [B3KNN7_HUMAN]	67.3205	27.91	10	12	12	23	3.91782e+07	0.72659	10	175.378	3.43736	10	92.044	2.06581	10	379.371	498	57.1966	8.45557
A0A0A6YYC3	Protein C7orf55-LUC7L2 OS=Homo sapiens GN=C7orf55-LUC7L2 PE=4 SV=1 - [A0A0A6YYC3_HUMAN]	66.7673	24.42	6	4	9	24	1.47122e+08	0.128494	5	734.206	1.60405	5	79.6008	0.452424	7	156.841	389	46.2006	10.0522
B4DYC8	cDNA FLJ52361, highly similar to T-complex protein 1 subunit epsilon OS=Homo sapiens PE=2 SV=1 - [B4DYC8_HUMAN]	66.2434	31.69	16	11	12	24	6.1162e+07	0.733442	7	148.865	1.54202	10	65.7877	1.53175	8	105.264	486	53.8621	6.55127
K7EM56	40S ribosomal protein S15 OS=Homo sapiens GN=RPS15 PE=1 SV=2 - [K7EM56_HUMAN]	65.9884	52.68	8	4	4	18	4.19374e+07	0.335602	7	104.325	1.36382	7	48.5482	0.706846	9	53.9014	112	12.9821	10.8872
E7EQV9	Ribosomal protein L15 (Fragment) OS=Homo sapiens GN=RPL15 PE=1 SV=1 - [E7EQV9_HUMAN]	65.579	45.4	9	8	8	26	6.32153e+08	0.619731	8	35.8096	1.34476	11	23.8148	1.08969	9	71.0503	174	20.4971	11.2827
A8K525	cDNA FLJ76817, highly similar to Homo sapiens non-POU domain containing, octamer-binding (NONO), mRNA OS=Homo sapiens PE=2 SV=1 - [A8K525_HUMAN]	65.5582	29.51	7	10	11	25	1.70764e+08	0.456029	9	93.8062	1.52781	8	74.067	0.871293	9	28.9197	471	54.2534	9.20264
P53621	Coatomer subunit alpha OS=Homo sapiens GN=COPA PE=1 SV=2 - [COPA_HUMAN]	64.7407	11.44	1	11	11	21	1.83432e+07	1	3	10.2583	1.49014	5	89.415	0.998511	4	92.9013	1224	138.258	7.66455
B4DM97	cDNA FLJ55002, highly similar to Alpha-centractin OS=Homo sapiens PE=2 SV=1 - [B4DM97_HUMAN]	64.2689	27.84	7	6	6	16	9.34803e+07	0.421441	10	88.9175	1.33187	9	39.6491	0.743757	9	107.264	334	38.2507	6.96143
B2R6U8	cDNA, FLJ93125, highly similar to Homo sapiens cleavage and polyadenylation specific factor 5, 25 kDa(CPSF5), mRNA OS=Homo sapiens PE=2 SV=1 - [B2R6U8_HUMAN]	64.1516	30.84	5	8	8	21	2.35031e+08	0.353948	9	95.0154	1.74323	9	40.0926	0.582241	10	39.3324	227	26.1987	8.82178
B3GQS7	Mitochondrial heat shock 60kD protein 1 variant 1 OS=Homo sapiens GN=HSPD1 PE=2 SV=1 - [B3GQS7_HUMAN]	63.8133	21.97	16	9	9	20	5.1918e+07	0.354399	5	32.8761	2.09747	6	62.4496	0.878225	8	41.0464	569	60.6423	6.03662
P47813	Eukaryotic translation initiation factor 1A, X-chromosomal OS=Homo sapiens GN=EIF1AX PE=1 SV=2 - [IF1AX_HUMAN]	63.2235	43.75	4	6	6	22	5.09039e+07	1.03702	6	41.503	0.938499	6	32.6198	1.14799	6	57.2239	144	16.4502	5.23682
A0A087X0M4	Kanadaptin OS=Homo sapiens GN=SLC4A1AP PE=1 SV=1 - [A0A087X0M4_HUMAN]	62.9279	20.35	5	13	13	22	7.67686e+07	0.488096	10	187.712	1	9	48.6336	0.550698	10	73.7361	742	82.839	5.09717
O95831	Apoptosis-inducing factor 1, mitochondrial OS=Homo sapiens GN=AIFM1 PE=1 SV=1 - [AIFM1_HUMAN]	62.3404	22.35	4	11	11	21	3.39862e+07	0.591286	10	94.417	3.10741	10	160.812	1.76289	11	89.1889	613	66.8589	8.95361
Q92974	Rho guanine nucleotide exchange factor 2 OS=Homo sapiens GN=ARHGEF2 PE=1 SV=4 - [ARHG2_HUMAN]	61.5254	12.78	9	9	9	21	3.6858e+07	0.465581	7	161.655	1	7	3.65786	0.454239	9	203.369	986	111.473	7.26904
O43719	HIV Tat-specific factor 1 OS=Homo sapiens GN=HTATSF1 PE=1 SV=1 - [HTSF1_HUMAN]	61.4301	20.79	7	12	12	20	5.76914e+07	0.377906	5	36.6961	1.80602	6	51.0323	0.696998	6	56.2738	755	85.8006	4.39893
A8K566	cDNA FLJ78246, highly similar to Homo sapiens splicing factor 3a, subunit 3, 60kDa (SF3A3), mRNA OS=Homo sapiens PE=2 SV=1 - [A8K566_HUMAN]	61.3103	24.95	6	9	9	22	5.78565e+07	0.631838	7	76.7712	1.49149	7	33.8806	0.779002	8	72.7116	501	58.7543	5.42725
P62258	14-3-3 protein epsilon OS=Homo sapiens GN=YWHAE PE=1 SV=1 - [1433E_HUMAN]	60.7047	32.94	13	5	7	21	7.10784e+07	0.342807	2	56.7857	1.88001	1		0.906494	6	28.2327	255	29.1554	4.7417
P05387	60S acidic ribosomal protein P2 OS=Homo sapiens GN=RPLP2 PE=1 SV=1 - [RLA2_HUMAN]	60.3595	84.35	2	4	5	17	1.24712e+08	0.277148	6	38.1608	3.00688	6	52.934	0.749639	7	43.1865	115	11.6578	4.53857
Q06830	Peroxiredoxin-1 OS=Homo sapiens GN=PRDX1 PE=1 SV=1 - [PRDX1_HUMAN]	59.2261	64.82	4	9	11	21	2.2014e+08	0.447507	7	96.7984	2.53122	8	636.095	0.851354	6	2940.03	199	22.0963	8.1333
F2Z2I2	6-phosphofructo-2-kinase/fructose-2,6-bisphosphatase 3 OS=Homo sapiens GN=PFKFB3 PE=1 SV=1 - [F2Z2I2_HUMAN]	59.1897	37.14	20	10	14	22	8.80627e+07	0.0566556	9	2726.09	5.48351	9	2409.31	0.310966	9	4.35307e+07	455	52.5506	7.72314
P62979	Ubiquitin-40S ribosomal protein S27a OS=Homo sapiens GN=RPS27A PE=1 SV=2 - [RS27A_HUMAN]	59.0999	46.15	39	6	6	23	5.89752e+07	0.560604	10	111.601	1	10	101.458	0.403671	9	3.36813e+08	156	17.9535	9.64209
Q00610	Clathrin heavy chain 1 OS=Homo sapiens GN=CLTC PE=1 SV=5 - [CLH1_HUMAN]	58.7871	11.28	7	14	14	20	2.80064e+07	0.0969841	9	1216.49	2.31156	9	94.8699	0.326563	8	103.167	1675	191.493	5.69385
A0A087X1B2	U4/U6.U5 tri-snRNP-associated protein 2 OS=Homo sapiens GN=USP39 PE=1 SV=1 - [A0A087X1B2_HUMAN]	58.7858	18.89	10	8	8	19	6.12067e+07	0.522649	8	212.05	1	7	200.249	0.582226	7	105.398	487	56.3641	8.38232
P14868	Aspartate--tRNA ligase, cytoplasmic OS=Homo sapiens GN=DARS PE=1 SV=2 - [SYDC_HUMAN]	58.5793	35.93	9	14	14	25	8.44464e+07	0.314053	8	41.8659	1.76563	7	82.3571	0.719058	8	176.771	501	57.1	6.55127
B4DUQ9	cDNA FLJ50873, highly similar to DNA replication licensing factor MCM3 OS=Homo sapiens PE=2 SV=1 - [B4DUQ9_HUMAN]	57.4623	21.52	9	13	13	20	5.02649e+07	0.774903	6	39.2012	2.27466	6	150.413	1.00023	10	71.8804	762	85.5853	6.15088
E4W6B6	RPL27/NME2 fusion protein (Fragment) OS=Homo sapiens GN=RPL27 PE=2 SV=1 - [E4W6B6_HUMAN]	57.1059	41.27	6	5	5	24	4.62528e+08	0.519613	9	60.2996	1.57493	9	75.7489	0.907299	8	146.749	126	14.248	10.4624
O00231	26S proteasome non-ATPase regulatory subunit 11 OS=Homo sapiens GN=PSMD11 PE=1 SV=3 - [PSD11_HUMAN]	56.824	31.75	4	11	11	21	4.70024e+07	1.05536	8	133.695	1.65741	10	79.1008	1.52115	8	239.562	422	47.434	6.48096
Q53GR7	Solute carrier family 25, member 13 (Citrin) variant (Fragment) OS=Homo sapiens PE=2 SV=1 - [Q53GR7_HUMAN]	56.7703	21.93	7	12	12	20	2.0651e+07	1.05163	8	48.0695	0.583796	9	94.3531	0.736061	9	95.872	675	74.0696	8.38232
C9JXB8	60S ribosomal protein L24 OS=Homo sapiens GN=RPL24 PE=1 SV=1 - [C9JXB8_HUMAN]	56.5816	41.32	3	6	6	19	7.0339e+08	0.760764	6	25.1026	1.35024	7	4.14431	1.38338	6	81.3866	121	14.3598	11.312
Q96DI7	U5 small nuclear ribonucleoprotein 40 kDa protein OS=Homo sapiens GN=SNRNP40 PE=1 SV=1 - [SNR40_HUMAN]	56.406	27.45	3	8	8	19	5.51213e+07	0.551231	7	89.2506	1	8	70.8682	0.694652	9	135.451	357	39.2857	8.104
B3KY11	cDNA FLJ46571 fis, clone THYMU3041428, highly similar to Probable ATP-dependent RNA helicase DDX23 (EC 3.6.1.-) OS=Homo sapiens PE=2 SV=1 - [B3KY11_HUMAN]	55.5734	21.63	4	13	13	22	3.34461e+07	0.273252	9	108.946	1.00523	8	58.3437	0.617046	9	141.472	800	93.1767	9.49561
P53999	Activated RNA polymerase II transcriptional coactivator p15 OS=Homo sapiens GN=SUB1 PE=1 SV=3 - [TCP4_HUMAN]	55.482	42.52	4	7	7	19	7.17093e+07	0.709176	6	35.0383	1.33984	7	110.117	0.918208	8	121.012	127	14.3864	9.59814
B4DUR8	T-complex protein 1 subunit gamma OS=Homo sapiens GN=CCT3 PE=1 SV=1 - [B4DUR8_HUMAN]	54.5943	30.6	10	10	10	19	5.35838e+07	0.297431	6	205.175	1.76398	6	96.0547	0.788869	6	117.297	500	55.6387	5.64307
B0FLL2	6-phosphofructo-2-kinase/fructose-2, 6-bisphosphatase 2 transcript variant 3 OS=Homo sapiens GN=PFKFB2 PE=2 SV=1 - [B0FLL2_HUMAN]	54.5059	22.88	17	7	11	20	7.78061e+07	0.230605	5	248.063	6.25293	5	1451.39	0.785796	6	82.0138	472	54.7431	8.32373
Q6PKC2	CROP protein (Fragment) OS=Homo sapiens GN=CROP PE=2 SV=1 - [Q6PKC2_HUMAN]	54.1505	30.51	11	6	6	15	9.25107e+07	0.473563	5	41.6604	1.8135	6	39.686	0.753415	5	10.4855	236	26.9988	8.20654
B4DRA0	cDNA FLJ58459, highly similar to RNA-binding region-containing protein 2 OS=Homo sapiens PE=2 SV=1 - [B4DRA0_HUMAN]	53.9493	20.32	24	8	8	16	127834444	0.79136	6	35.7638	6.701	7	5334.77	9.76944	6	38211.1	502	56.376	10.0229
B7Z2Z8	T-complex protein 1 subunit delta OS=Homo sapiens PE=2 SV=1 - [B7Z2Z8_HUMAN]	53.8862	21.33	5	8	9	22	6.64203e+07	0.65463	9	43.7341	2.08845	9	48.0879	1.21781	9	73.0388	483	52.2678	6.56592
J3QT28	Mitotic checkpoint protein BUB3 (Fragment) OS=Homo sapiens GN=BUB3 PE=1 SV=1 - [J3QT28_HUMAN]	52.8228	33.81	4	7	7	17	5.89423e+07	0.0888177	7	1755.88	2.44466	7	218.9	0.629893	7	104.671	278	31.6837	8.1626
A0A087X1X7	Elongation factor 1-delta OS=Homo sapiens GN=EEF1D PE=1 SV=1 - [A0A087X1X7_HUMAN]	52.5202	12.36	30	5	5	16	1.00912e+08	0.873893	6	65.978	2.54712	6	173.158	1.28266	7	146.141	631	69.24	7.21045
Q13151	Heterogeneous nuclear ribonucleoprotein A0 OS=Homo sapiens GN=HNRNPA0 PE=1 SV=1 - [ROA0_HUMAN]	51.6748	24.59	1	5	6	19	5.90526e+07	0.844631	5	7.23733	1.08248	5	55.8424	0.885518	6	31.1706	305	30.8218	9.29053
Q53HV2	Chaperonin containing TCP1, subunit 7 (Eta) variant (Fragment) OS=Homo sapiens PE=2 SV=1 - [Q53HV2_HUMAN]	51.6054	33.15	6	13	13	19	2.07422e+07	0.510808	10	138.397	3.30077	9	175.684	1.37665	10	52.7091	543	59.3029	7.6499
G3V576	Heterogeneous nuclear ribonucleoproteins C1/C2 OS=Homo sapiens GN=HNRNPC PE=1 SV=1 - [G3V576_HUMAN]	51.5823	26.41	30	6	6	15	2.64448e+08	0.710786	4	24.5935	0.788691	4	36.5251	0.627012	6	41.5076	231	25.2411	9.81787
B5BU01	Eukaryotic translation initiation factor 2 beta OS=Homo sapiens GN=EIF2S2 PE=2 SV=1 - [B5BU01_HUMAN]	51.5801	31.83	5	10	10	18	1.00066e+08	0.452976	8	54.5263	1.60236	9	79.376	0.919971	9	140.593	333	38.3064	5.93506
A8K968	Band 4.1-like protein 3 OS=Homo sapiens GN=EPB41L3 PE=1 SV=1 - [A8K968_HUMAN]	51.5724	21.16	24	10	11	20	5.61629e+07	0.318938	10	74.1209	1.42765	11	56.684	0.652621	10	111.882	756	84.6594	5.43994
E7EX90	Dynactin subunit 1 OS=Homo sapiens GN=DCTN1 PE=1 SV=1 - [E7EX90_HUMAN]	51.5215	9.47	7	8	8	16	2.001e+07	0.340525	6	147.86	1.24631	7	33.5345	0.573829	6	173.055	1256	139.008	5.66846
A0A024RCU9	SFRS protein kinase 1, isoform CRA_e OS=Homo sapiens GN=SRPK1 PE=4 SV=1 - [A0A024RCU9_HUMAN]	51.3378	18.25	13	7	8	17	2.03482e+07	0.793324	5	35.362	3.22998	6	128.05	2.41746	5	151.891	548	61.9241	5.69385
P19474	E3 ubiquitin-protein ligase TRIM21 OS=Homo sapiens GN=TRIM21 PE=1 SV=1 - [RO52_HUMAN]	51.001	28.63	2	12	12	20	1.11493e+08	0.912398	5	21.845	0.845406	6	60.9155	0.512857	7	97.0097	475	54.1351	6.37939
H0Y2W2	ATPase family AAA domain-containing protein 3A (Fragment) OS=Homo sapiens GN=ATAD3A PE=1 SV=1 - [H0Y2W2_HUMAN]	50.7486	19.06	4	3	10	19	104904457	0.147557	3	287119	1	3	2962.68	0.0930516	4	23704.6	572	64.3143	9.43701
Q59GY3	Arginine/serine-rich splicing factor 6 variant (Fragment) OS=Homo sapiens PE=2 SV=1 - [Q59GY3_HUMAN]	50.3517	28.32	7	3	8	22	4.01736e+08	0.516908	1		1.78167	1		0.751303	2	30.8873	279	31.8461	10.9458
Q9H1I8	Activating signal cointegrator 1 complex subunit 2 OS=Homo sapiens GN=ASCC2 PE=1 SV=3 - [ASCC2_HUMAN]	50.136	18.36	7	11	11	18	4.90035e+07	0.523009	7	123.204	1.45236	8	59.8462	0.616742	9	412.244	757	86.3063	5.16064
H0Y7L2	Dedicator of cytokinesis protein 7 OS=Homo sapiens GN=DOCK7 PE=1 SV=2 - [H0Y7L2_HUMAN]	50.0256	6.48	9	11	11	19	2.42651e+07	0.231012	8	105.802	2.79923	8	57.8787	0.901006	10	90.0566	2129	241.26	6.82959
Q9BQQ5	Ribosomal protein L27a OS=Homo sapiens GN=L27a PE=3 SV=1 - [Q9BQQ5_HUMAN]	49.3928	43.4	6	5	5	19	5.18018e+08	0.472367	4	27.2995	1.78394	3	30.5319	1.04444	4	45.1922	106	12.0074	11.4585
Q6PKG0	La-related protein 1 OS=Homo sapiens GN=LARP1 PE=1 SV=2 - [LARP1_HUMAN]	49.1936	13.05	8	13	13	21	6.37419e+07	0.439107	10	88.7122	2.14219	10	60.6722	0.980322	11	31.3931	1096	123.434	8.82178
B3KTJ9	cDNA FLJ38393 fis, clone FEBRA2007212 OS=Homo sapiens PE=2 SV=1 - [B3KTJ9_HUMAN]	49.0995	11.38	11	8	8	16	3.27026e+07	0.857236	10	112.582	1.10499	9	51.4658	0.673498	9	238.616	923	102.866	5.22412
Q05BX4	PSMD1 protein (Fragment) OS=Homo sapiens GN=PSMD1 PE=2 SV=1 - [Q05BX4_HUMAN]	49.0284	15.66	9	9	9	16	2.27532e+07	0.571081	5	15.7895	1.36662	4	95.3026	1.29215	5	30.4957	824	90.9632	6.03662
B4E266	cDNA FLJ58466, highly similar to Leucyl-tRNA synthetase, cytoplasmic (EC 6.1.1.4) OS=Homo sapiens PE=2 SV=1 - [B4E266_HUMAN]	48.9273	12.3	14	11	11	17	4.38225e+07	0.321445	9	159.954	1.4883	9	63.6938	0.663379	8	125.823	1130	129.105	7.78174
Q8TDY2	RB1-inducible coiled-coil protein 1 OS=Homo sapiens GN=RB1CC1 PE=1 SV=3 - [RBCC1_HUMAN]	48.8544	7.9	4	9	9	16	1.39027e+07	0.133514	6	1844.85	2.24298	5	178.802	0.39928	5	3.08203e+08	1594	182.975	5.41455
P17987	T-complex protein 1 subunit alpha OS=Homo sapiens GN=TCP1 PE=1 SV=1 - [TCPA_HUMAN]	48.66	23.2	11	12	12	18	4.28272e+07	0.742828	8	46.3063	1.31753	8	80.7002	1.05026	9	67.9549	556	60.3056	6.11279
Q9BXP5	Serrate RNA effector molecule homolog OS=Homo sapiens GN=SRRT PE=1 SV=1 - [SRRT_HUMAN]	48.4883	13.81	7	13	13	22	3.62685e+07	0.404475	10	346.511	1.46568	11	69.1218	1.03409	10	85.574	876	100.604	5.96045
A8K651	cDNA FLJ75700, highly similar to Homo sapiens complement component 1, q subcomponent binding protein (C1QBP), nuclear gene encoding mitochondrial protein, mRNA OS=Homo sapiens PE=2 SV=1 - [A8K651_HUMAN]	48.2471	26.24	4	4	4	13	1.94533e+08	1	5	34.5277	1.10902	4	144.278	1.2395	5	62.2633	282	31.3606	4.84326
P62851	40S ribosomal protein S25 OS=Homo sapiens GN=RPS25 PE=1 SV=1 - [RS25_HUMAN]	47.4045	24	1	4	4	16	1.0293e+09	0.793283	6	16.6393	1.48807	5	38.5116	1.23977	5	53.6427	125	13.7337	10.1108
Q8IYB3	Serine/arginine repetitive matrix protein 1 OS=Homo sapiens GN=SRRM1 PE=1 SV=2 - [SRRM1_HUMAN]	47.3661	4.98	9	3	3	14	2.93528e+07	0.517646	5	101.418	1	5	25.5655	1.0002	5	92.3609	904	102.274	11.8394
Q9P1Y5	Calmodulin-regulated spectrin-associated protein 3 OS=Homo sapiens GN=CAMSAP3 PE=1 SV=2 - [CAMP3_HUMAN]	46.8731	10.57	4	8	8	16	3.68793e+07	0.187366	4	91.8316	1.65315	5	93.3111	0.237187	4	91.5774	1249	134.666	8.35303
P62750	60S ribosomal protein L23a OS=Homo sapiens GN=RPL23A PE=1 SV=1 - [RL23A_HUMAN]	46.7543	33.97	8	7	7	19	2.30453e+08	0.585203	4	56.031	1.23122	6	52.0861	0.780057	5	5.43206	156	17.6841	10.4478
C9J4Z3	60S ribosomal protein L37a OS=Homo sapiens GN=RPL37A PE=1 SV=1 - [C9J4Z3_HUMAN]	46.6401	55.88	8	3	3	13	9.91815e+07	0.829209	7	23.6498	0.904155	6	58.4621	0.941291	6	21.4437	68	7.61894	10.0083
P0DN76	Splicing factor U2AF 35 kDa subunit-like protein OS=Homo sapiens GN=U2AF1L5 PE=3 SV=1 - [U2AF5_HUMAN]	46.5421	25.83	4	5	5	19	69587956	0.378523	6	54.6201	1.68777	7	27.2205	0.672057	6	19.8242	240	27.8545	8.80713
Q9BUA3	Uncharacterized protein C11orf84 OS=Homo sapiens GN=C11orf84 PE=1 SV=3 - [CK084_HUMAN]	46.057	34.12	3	9	9	18	2.57456e+07	0.37998	7	181.469	3.55874	8	77.2502	0.651523	7	37.6868	381	41.0114	5.0083
P09661	U2 small nuclear ribonucleoprotein A' OS=Homo sapiens GN=SNRPA1 PE=1 SV=2 - [RU2A_HUMAN]	46.0097	38.43	8	8	8	13	6.27661e+07	0.625377	7	30.2829	1	7	51.2149	0.68393	6	154.786	255	28.3981	8.6167
E9PDF6	Unconventional myosin-Ib OS=Homo sapiens GN=MYO1B PE=1 SV=1 - [E9PDF6_HUMAN]	45.77	11.11	12	9	9	16	1.6497e+07	0.91775	5	61.4554	1.10215	6	64.6003	0.991647	7	79.3017	1107	128.4	9.30518
F8WJN3	Cleavage and polyadenylation-specificity factor subunit 6 OS=Homo sapiens GN=CPSF6 PE=1 SV=1 - [F8WJN3_HUMAN]	45.3414	19.04	4	9	9	14	1.16572e+08	0.241387	6	87.6049	1.25886	7	35.1494	0.387648	7	97.9312	478	52.2378	6.43018
A8KA74	cDNA FLJ76065 OS=Homo sapiens PE=2 SV=1 - [A8KA74_HUMAN]	45.1382	13.42	4	9	9	15	3.67991e+07	0.384038	8	171.739	2.27684	9	185.163	0.794046	8	1.54796e+06	857	97.6093	7.69385
P35527	Keratin, type I cytoskeletal 9 OS=Homo sapiens GN=KRT9 PE=1 SV=3 - [K1C9_HUMAN]	45.051	33.71	2	12	12	13	7.76614e+07	0.01	3	0	1	3	0	0.01	3	0	623	62.0268	5.23682
A0A024R1S5	GTP binding protein 1, isoform CRA_c OS=Homo sapiens GN=GTPBP1 PE=4 SV=1 - [A0A024R1S5_HUMAN]	44.9392	27.12	6	11	11	16	3.9647e+07	0.428914	7	251.659	1.2768	7	42.1397	0.728255	7	64.3474	660	71.4186	8.22119
Q8IWX8	Calcium homeostasis endoplasmic reticulum protein OS=Homo sapiens GN=CHERP PE=1 SV=3 - [CHERP_HUMAN]	44.7278	19.43	5	11	11	18	1.3252e+08	0.463547	6	59.6734	1.30638	6	25.6059	0.81216	8	98.5644	916	103.637	9.0415
Q13895	Bystin OS=Homo sapiens GN=BYSL PE=1 SV=3 - [BYST_HUMAN]	44.6289	24.26	3	8	8	17	7.34573e+07	0.376739	6	101.199	1.04347	6	67.1554	0.436236	7	76.909	437	49.57	8.11865
A8K9J7	Histone H2B OS=Homo sapiens PE=2 SV=1 - [A8K9J7_HUMAN]	43.9506	19.84	14	2	3	14	1.70794e+08	0.663498	3	19.716	0.214865	3	305.024	0.124969	3	1096.22	126	13.9876	10.3159
B4DXG8	cDNA FLJ55260, highly similar to Exosome complex exonuclease RRP45 (EC 3.1.13.-) OS=Homo sapiens PE=2 SV=1 - [B4DXG8_HUMAN]	43.5491	16.33	8	5	5	13	4.68719e+07	1.05594	5	34.5234	1.50947	5	69.4451	1.75251	5	74.8633	392	43.534	4.91943
B4DRD7	cDNA FLJ54752, highly similar to Poly(rC)-binding protein 2 OS=Homo sapiens PE=2 SV=1 - [B4DRD7_HUMAN]	43.4394	30.14	16	4	6	14	1.23071e+08	0.12384	3	26.4819	1.91402	4	103.632	0.335813	3	9.36618	282	29.7182	7.7085
Q96KK5	Histone H2A type 1-H OS=Homo sapiens GN=HIST1H2AH PE=1 SV=3 - [H2A1H_HUMAN]	43.3926	35.94	22	2	4	15	3.4172e+08	0.271509	1		1.54947	1		0.453492	2	11.1648	128	13.8978	10.8872
A0A0D9SEM4	Serine/arginine-rich-splicing factor 4 (Fragment) OS=Homo sapiens GN=SRSF4 PE=1 SV=1 - [A0A0D9SEM4_HUMAN]	43.1801	15.87	7	2	7	20	3.9902e+08	0.0774203	2	9985.24	1.15042	2	21.0019	0.0890661	2	19166	378	43.6217	11.0776
J3QR09	Ribosomal protein L19 OS=Homo sapiens GN=RPL19 PE=1 SV=1 - [J3QR09_HUMAN]	42.9995	22.28	6	5	5	15	3.80577e+08	0.66713	5	23.345	1.56244	5	10.7867	1.20992	6	44.8583	193	23.1201	11.4731
A8MYV2	LUC7-like (S. cerevisiae) OS=Homo sapiens GN=LUC7L PE=1 SV=1 - [A8MYV2_HUMAN]	42.7111	22.79	8	1	6	14	6.94592e+07										272	32.4279	10.2866
J3QQQ9	Uncharacterized protein OS=Homo sapiens PE=4 SV=1 - [J3QQQ9_HUMAN]	42.706	44.86	13	6	6	18	1.66885e+08	0.440263	5	61.0882	1.35079	4	24.737	0.757431	3	27.5009	107	12.6839	10.7847
O00139	Kinesin-like protein KIF2A OS=Homo sapiens GN=KIF2A PE=1 SV=3 - [KIF2A_HUMAN]	42.5923	13.46	7	9	9	16	1.95402e+07	0.53539	5	45.1603	2.51972	5	36.9788	1.12937	6	49.4236	706	79.9046	6.68311
Q96HS1	Serine/threonine-protein phosphatase PGAM5, mitochondrial OS=Homo sapiens GN=PGAM5 PE=1 SV=2 - [PGAM5_HUMAN]	42.1137	29.76	2	8	8	18	3.06436e+07	0.75756	7	29.5246	1.55327	8	232.635	1.04509	8	41.4401	289	31.9846	8.67529
O14654	Insulin receptor substrate 4 OS=Homo sapiens GN=IRS4 PE=1 SV=1 - [IRS4_HUMAN]	42.0703	7.32	1	8	8	17	1.2079e+07	0.286742	11	546.593	2.92484	10	340.249	0.947302	10	7.69198e+11	1257	133.685	8.44092
B1AK87	Capping protein (Actin filament) muscle Z-line, beta, isoform CRA_a OS=Homo sapiens GN=CAPZB PE=1 SV=1 - [B1AK87_HUMAN]	42.0357	26.54	7	7	7	17	4.14102e+07	0.941873	8	13.1463	3.30683	8	1777.74	1.38944	10	121.725	260	29.2768	6.91748
P05386	60S acidic ribosomal protein P1 OS=Homo sapiens GN=RPLP1 PE=1 SV=1 - [RLA1_HUMAN]	41.9487	66.67	3	1	3	12	6.74378e+08	0.316811	1		2.88139	2	36.0407	0.721167	1		114	11.5067	4.32275
A8K521	DNA helicase OS=Homo sapiens PE=2 SV=1 - [A8K521_HUMAN]	41.9206	17.98	10	11	11	16	5.33174e+07	0.199805	9	47.1883	1.59955	9	54.8026	0.552577	10	56.3868	734	82.2172	8.36768
B7Z992	cDNA FLJ53698, highly similar to Gelsolin OS=Homo sapiens PE=2 SV=1 - [B7Z992_HUMAN]	41.8773	17.06	14	8	8	14	4.3508e+07	0.470238	6	100.271	1	7	2.73959	0.365259	7	52.17	715	78.7827	6.11279
P62266	40S ribosomal protein S23 OS=Homo sapiens GN=RPS23 PE=1 SV=3 - [RS23_HUMAN]	41.6066	34.97	2	4	4	13	1.52201e+09	0.56444	9	102.584	1	8	21.4906	0.0593758	8	3268.32	143	15.7977	10.4917
Q8WVC2	40S ribosomal protein S21 OS=Homo sapiens GN=RPS21 PE=1 SV=1 - [Q8WVC2_HUMAN]	41.4868	46.91	3	4	4	14	9.07912e+07	0.569901	6	24.4361	1.29062	7	11.519	0.753598	6	19.6308	81	8.84446	8.49951
Q5T9A4	ATPase family AAA domain-containing protein 3B OS=Homo sapiens GN=ATAD3B PE=1 SV=1 - [ATD3B_HUMAN]	40.9369	11.73	5	1	8	16	9.79109e+07	1.34238	1		0.132324	1		0.177629	1		648	72.5273	9.20264
Q09028	Histone-binding protein RBBP4 OS=Homo sapiens GN=RBBP4 PE=1 SV=3 - [RBBP4_HUMAN]	40.9361	30.12	7	4	9	14	6.1791e+07	0.01	3	0	1	3	0	0.01	3	0	425	47.6261	4.89404
Q8N523	Tuftelin-interacting protein 11 OS=Homo sapiens GN=TFIP11 PE=2 SV=1 - [Q8N523_HUMAN]	40.7903	16.61	6	11	11	16	2.40746e+07	0.470593	8	215.418	1.64222	6	61.3164	0.978482	8	59.5656	837	96.7324	5.66846
P46778	60S ribosomal protein L21 OS=Homo sapiens GN=RPL21 PE=1 SV=2 - [RL21_HUMAN]	40.6932	36.88	4	6	6	13	3.54808e+08	0.457488	6	106.808	1.52081	7	68.6731	0.588707	6	82.5349	160	18.5531	10.4917
H0YLP6	60S ribosomal protein L28 OS=Homo sapiens GN=RPL28 PE=1 SV=1 - [H0YLP6_HUMAN]	40.4759	35.96	5	4	4	16	2.12297e+08	0.505479	5	61.1844	1.43652	5	38.6323	0.799921	5	3.36806	89	9.65091	10.3599
A0A024RAV4	Cold shock domain protein A, isoform CRA_b OS=Homo sapiens GN=CSDA PE=4 SV=1 - [A0A024RAV4_HUMAN]	40.1902	20.13	7	2	5	14	1.77686e+07	0.01	1		1	1		0.01	1		303	31.928	9.65674
B4DZE1	cDNA FLJ53944, highly similar to Eukaryotic translation initiation factor 4 gamma 3 OS=Homo sapiens PE=2 SV=1 - [B4DZE1_HUMAN]	39.9231	8.19	7	3	8	14	3.64636e+07							1.47688	1		1075	121.486	5.90967
B4E0R6	cDNA FLJ54573, highly similar to Importin beta-3 OS=Homo sapiens PE=2 SV=1 - [B4E0R6_HUMAN]	39.8746	11.63	21	9	9	14	1.38031e+07	0.448032	5	69.5259	1.63515	4	41.3315	0.592782	4	157.88	972	109.288	4.88135
Q9BSQ6	RPL13A protein (Fragment) OS=Homo sapiens GN=RPL13A PE=2 SV=2 - [Q9BSQ6_HUMAN]	39.7616	28.36	9	7	7	15	2.72405e+08	0.855806	8	23.3968	1.44195	9	29.6902	1.52232	8	50.7503	201	23.3603	10.9312
Q5T1M7	60 kDa U4/U6 snRNP-specific spliceosomal protein OS=Homo sapiens GN=PRPF4 PE=2 SV=1 - [Q5T1M7_HUMAN]	39.6819	16.31	5	6	6	11	2.62207e+07	1.01972	2	17.4019	2.17197	2	145.017	1.214	3	67.1679	521	58.2843	7.41553
Q14681	BTB/POZ domain-containing protein KCTD2 OS=Homo sapiens GN=KCTD2 PE=1 SV=3 - [KCTD2_HUMAN]	39.6702	39.92	3	5	6	12	7.83467e+07	0.571479	5	158.512	1.48614	4	93.6338	0.921763	5	49.2464	263	28.5092	5.2876
Q9Y3U8	60S ribosomal protein L36 OS=Homo sapiens GN=RPL36 PE=1 SV=3 - [RL36_HUMAN]	39.6271	35.24	5	5	5	14	1.3507e+08	0.31213	3	432.276	1.42962	3	56.9366	0.336671	4	5265.34	105	12.2459	11.5903
H3BND8	Ubiquitin carboxyl-terminal hydrolase 7 (Fragment) OS=Homo sapiens GN=USP7 PE=1 SV=1 - [H3BND8_HUMAN]	39.3851	15.62	8	10	10	16	3.52412e+07	0.561299	6	201.366	0.732828	5	39.2537	0.709554	4	22.6246	909	105.481	5.57959
Q2TAY7	WD40 repeat-containing protein SMU1 OS=Homo sapiens GN=SMU1 PE=1 SV=2 - [SMU1_HUMAN]	39.378	19.69	1	8	8	15	3.58039e+07	0.58715	5	99.4556	1.17135	6	74.6565	0.799501	5	25.5224	513	57.5072	7.18115
Q14008	Cytoskeleton-associated protein 5 OS=Homo sapiens GN=CKAP5 PE=1 SV=3 - [CKAP5_HUMAN]	39.3451	5.66	4	9	9	15	2.43096e+07	0.276242	8	136.913	1.54374	8	83.6899	0.638761	9	113.993	2032	225.352	7.79639
Q8NC51	Plasminogen activator inhibitor 1 RNA-binding protein OS=Homo sapiens GN=SERBP1 PE=1 SV=2 - [PAIRB_HUMAN]	39.2051	15.93	5	4	4	11	4.15607e+07	0.270886	4	66.5412	2.22097	4	49.1514	0.601632	4	14.0964	408	44.9385	8.646
A8K492	cDNA FLJ76789, highly similar to Homo sapiens methionine-tRNA synthetase (MARS), mRNA OS=Homo sapiens PE=2 SV=1 - [A8K492_HUMAN]	39.0648	9.44	15	6	6	12	3.08071e+07	1	3	22.0764	1.28745	4	71.0567	1.90578	4	7562.07	900	101.08	6.16357
B4DM30	DEAH (Asp-Glu-Ala-His) box polypeptide 38, isoform CRA_d OS=Homo sapiens GN=DHX38 PE=2 SV=1 - [B4DM30_HUMAN]	39.0076	9.22	6	5	6	12	1.74257e+07	0.51609	5	147.116	2.09942	5	21.3123	0.68312	5	99.4255	900	102.12	6.55127
Q6FG99	RPLP1 protein OS=Homo sapiens GN=RPLP1 PE=2 SV=1 - [Q6FG99_HUMAN]	38.3679	66.67	1	1	3	11	8.97082e+08										114	11.5608	4.37354
B7Z3V1	Sodium/potassium-transporting ATPase subunit alpha (Fragment) OS=Homo sapiens PE=2 SV=1 - [B7Z3V1_HUMAN]	38.3211	10	26	6	7	12	1.19466e+07	0.31691	5	414.994	3.17048	6	926.385	1.30948	5	120.546	1020	112.366	5.35107
Q9UKD2	mRNA turnover protein 4 homolog OS=Homo sapiens GN=MRTO4 PE=1 SV=2 - [MRT4_HUMAN]	38.232	27.62	2	6	6	13	1.85457e+07	0.263543	3	2.86233	3.9344	5	1092.72	1.19177	4	61.931	239	27.5429	8.29443
A8K3A8	cDNA FLJ75085, highly similar to Homo sapiens glutaminyl-tRNA synthetase (QARS), mRNA OS=Homo sapiens PE=2 SV=1 - [A8K3A8_HUMAN]	38.2278	9.94	23	6	6	11	2.91021e+07	0.20134	4	88.5037	1.48913	5	5.44811	0.448671	4	18.6368	775	87.7529	7.15186
P24534	Elongation factor 1-beta OS=Homo sapiens GN=EEF1B2 PE=1 SV=3 - [EF1B_HUMAN]	38.0419	31.11	5	5	5	10	1.09085e+08	0.583876	4	37.0075	1.04025	5	24.8885	0.470401	4	30.1666	225	24.7483	4.66553
Q2NLD4	PURA protein (Fragment) OS=Homo sapiens GN=PURA PE=2 SV=1 - [Q2NLD4_HUMAN]	37.8784	24.56	5	4	5	13	7.54959e+07	0.298564	3	10014.1	2.07836	5	82.0441	1.00672	3	49.2122	285	31.9952	7.04932
Q14692	Ribosome biogenesis protein BMS1 homolog OS=Homo sapiens GN=BMS1 PE=1 SV=1 - [BMS1_HUMAN]	37.6349	11.08	2	10	10	14	1.37333e+07	0.453395	5	193.723	1.87234	5	72.8834	0.456224	7	144.972	1282	145.716	6.44287
B5BUB5	Autoantigen La (Fragment) OS=Homo sapiens GN=SSB PE=2 SV=1 - [B5BUB5_HUMAN]	37.4562	24.51	8	8	8	12	1.71876e+07	0.775954	4	151.145	2.27729	3	1.5323	1.11032	4	202.103	408	46.8382	7.12256
B2R4C1	cDNA, FLJ92036, highly similar to Homo sapiens ribosomal protein L31 (RPL31), mRNA OS=Homo sapiens PE=2 SV=1 - [B2R4C1_HUMAN]	36.9424	40	8	5	5	12	3.88075e+08	0.493646	5	39.7133	1.43642	5	13.5545	0.91776	5	23.1947	125	14.4859	10.5356
F5GWX5	Chromodomain-helicase-DNA-binding protein 4 OS=Homo sapiens GN=CHD4 PE=1 SV=1 - [F5GWX5_HUMAN]	36.5182	7.51	20	12	12	14	1.31454e+07	1	6	62.4642	1.82616	7	80.8137	1.11168	8	399.143	1905	216.967	5.80811
Q9Y5B6	PAX3- and PAX7-binding protein 1 OS=Homo sapiens GN=PAXBP1 PE=1 SV=2 - [PAXB1_HUMAN]	36.5127	11.45	6	8	8	13	1.53919e+07	0.740795	7	81.0881	1.52188	8	26.4289	1.11441	8	79.8837	917	104.739	5.68115
Q5JRC6	PHD finger protein 6 OS=Homo sapiens GN=PHF6 PE=1 SV=1 - [Q5JRC6_HUMAN]	36.4865	25.62	4	8	8	15	2.95897e+07	0.678683	4	3.87197	1.28011	3	8.61815	0.868373	3	8.76082	324	36.4067	9.02686
Q15650	Activating signal cointegrator 1 OS=Homo sapiens GN=TRIP4 PE=1 SV=4 - [TRIP4_HUMAN]	36.3871	17.04	4	7	7	13	2.68038e+07	0.205185	8	1224.63	1	6	29.4431	0.18179	7	1.03497e+06	581	66.1049	7.85498
P84103	Serine/arginine-rich splicing factor 3 OS=Homo sapiens GN=SRSF3 PE=1 SV=1 - [SRSF3_HUMAN]	36.0735	31.71	2	4	5	13	2.06934e+08	0.327163	4	197.532	1.28218	4	160.916	0.999625	3	26.9621	164	19.3179	11.6489
B0AZQ4	Structural maintenance of chromosomes protein OS=Homo sapiens PE=2 SV=1 - [B0AZQ4_HUMAN]	35.4581	7.81	3	7	7	11	4.52682e+06	1	5	31.596	1.65894	5	61.8032	1.64995	7	74.4979	1217	141.442	7.18115
Q13243	Serine/arginine-rich splicing factor 5 OS=Homo sapiens GN=SRSF5 PE=1 SV=1 - [SRSF5_HUMAN]	35.4017	25	7	6	7	13	4.01729e+08	0.383578	4	51.109	1.15479	5	35.3155	0.551649	4	70.3678	272	31.2453	11.5903
P63104	14-3-3 protein zeta/delta OS=Homo sapiens GN=YWHAZ PE=1 SV=1 - [1433Z_HUMAN]	35.3824	17.96	16	2	4	13	3.64853e+07	0.307671	1		1.61885	1		0.978446	2	131.306	245	27.7277	4.79248
P84090	Enhancer of rudimentary homolog OS=Homo sapiens GN=ERH PE=1 SV=1 - [ERH_HUMAN]	35.3798	36.54	2	4	4	10	6.06238e+07	0.9982	4	33.2697	0.892609	4	17.8378	0.953916	4	25.2047	104	12.251	5.92236
Q16769	Glutaminyl-peptide cyclotransferase OS=Homo sapiens GN=QPCT PE=1 SV=1 - [QPCT_HUMAN]	35.0917	25.76	3	5	5	11	3.57111e+07	0.498974	3	137.593	2.16139	3	164.032	1.07848	3	6.21188e+11	361	40.8508	6.60986
Q92769	Histone deacetylase 2 OS=Homo sapiens GN=HDAC2 PE=1 SV=2 - [HDAC2_HUMAN]	35.0254	10.66	15	2	4	11	2.26607e+07	4.34104	1		0.128167	1		0.556376	1		488	55.3288	5.90967
P06899	Histone H2B type 1-J OS=Homo sapiens GN=HIST1H2BJ PE=1 SV=3 - [H2B1J_HUMAN]	34.9929	19.84	7	2	3	9	1.29382e+08	0.0755914	2	8972.57	15.0172	2	5196.57	0.638911	2	139.65	126	13.8956	10.3159
P35908	Keratin, type II cytoskeletal 2 epidermal OS=Homo sapiens GN=KRT2 PE=1 SV=2 - [K22E_HUMAN]	34.7135	19.72	20	6	9	10	7.53019e+07	0.01	4	0	1	4	0	0.01	4	0	639	65.3932	8.00146
A0A024R7L5	UPF1 regulator of nonsense transcripts homolog (Yeast), isoform CRA_b OS=Homo sapiens GN=UPF1 PE=4 SV=1 - [A0A024R7L5_HUMAN]	34.6996	8.86	8	8	8	15	1.7581e+07	0.781724	5	37.7605	1.30188	6	72.5205	0.999104	5	108.427	1118	122.958	6.68311
Q9Y6M1	Insulin-like growth factor 2 mRNA-binding protein 2 OS=Homo sapiens GN=IGF2BP2 PE=1 SV=2 - [IF2B2_HUMAN]	34.5018	15.36	3	4	6	12	1.95309e+08	0.01	3	0	1	3	0	0.01	3	0	599	66.0806	8.45557
B5BU24	14-3-3 protein beta/alpha OS=Homo sapiens GN=YWHAB PE=2 SV=1 - [B5BU24_HUMAN]	34.3265	20.73	20	2	5	15	4.81407e+07							1.43049	2	11.2772	246	28.0948	4.83057
P13645	Keratin, type I cytoskeletal 10 OS=Homo sapiens GN=KRT10 PE=1 SV=6 - [K1C10_HUMAN]	34.3062	25.86	10	11	11	11	5.60161e+07	0.01	6	0	1	6	0	0.01	6	0	584	58.7917	5.21143
Q99714	3-hydroxyacyl-CoA dehydrogenase type-2 OS=Homo sapiens GN=HSD17B10 PE=1 SV=3 - [HCD2_HUMAN]	34.2712	44.44	3	6	6	11	8.68145e+06	1	1		100	1		1.78789	4	33.3587	261	26.9061	7.78174
A0A087WVM4	Monofunctional C1-tetrahydrofolate synthase, mitochondrial OS=Homo sapiens GN=MTHFD1L PE=1 SV=1 - [A0A087WVM4_HUMAN]	34.1001	10.62	8	7	7	11	2.44588e+07	0.333361	6	561.903	1.17339	5	24.0437	0.818194	6	122017	913	99.2493	7.26904
P62195	26S protease regulatory subunit 8 OS=Homo sapiens GN=PSMC5 PE=1 SV=1 - [PRS8_HUMAN]	34.0732	24.63	9	7	7	11	2.65906e+07	0.61799	4	11.8582	1.99306	4	8.14836	1.18048	6	3.28995	406	45.5971	7.54736
B2RDZ9	cDNA, FLJ96850 OS=Homo sapiens PE=2 SV=1 - [B2RDZ9_HUMAN]	33.8805	34.36	3	6	6	12	3.51021e+07	0.635371	5	294.273	15.8929	4	4117.45	2.91221	5	108.747	291	31.8542	5.2749
Q9HCE1	Putative helicase MOV-10 OS=Homo sapiens GN=MOV10 PE=1 SV=2 - [MOV10_HUMAN]	33.7014	9.37	5	8	8	12	2.42994e+07	0.454279	5	80.1702	2.19581	7	47.9648	0.997508	5	25.3416	1003	113.599	8.82178
Q9NXS2	Glutaminyl-peptide cyclotransferase-like protein OS=Homo sapiens GN=QPCTL PE=1 SV=2 - [QPCTL_HUMAN]	33.6467	25.92	2	8	8	14	6.31165e+07	0.525171	8	34.0421	1.3974	7	52.8242	1.07942	8	115.712	382	42.8971	9.81787
A8K8J9	Dynactin 2 (P50), isoform CRA_b OS=Homo sapiens GN=DCTN2 PE=2 SV=1 - [A8K8J9_HUMAN]	33.6355	26.43	11	6	6	11	3.30568e+07	0.137508	4	1051.1	4.89071	4	109.51	0.836544	3	105.171	314	34.4652	6.06201
Q9UKY7	Protein CDV3 homolog OS=Homo sapiens GN=CDV3 PE=1 SV=1 - [CDV3_HUMAN]	33.6248	30.62	4	4	4	11	1.39534e+07	0.571175	4	15.5653	1.28684	4	40.9407	0.64548	4	46.7267	258	27.3184	6.40479
P06493	Cyclin-dependent kinase 1 OS=Homo sapiens GN=CDK1 PE=1 SV=3 - [CDK1_HUMAN]	33.606	29.97	132	7	8	12	2.17358e+07	0.377767	2	17.8362	2.17714	3	11.1533	0.85976	1		297	34.0739	8.39697
Q13547	Histone deacetylase 1 OS=Homo sapiens GN=HDAC1 PE=1 SV=1 - [HDAC1_HUMAN]	33.5182	9.13	15	1	3	10	2.09119e+07										482	55.0677	5.47803
B3KQV6	Serine/threonine-protein phosphatase 2A 65 kDa regulatory subunit A alpha isoform OS=Homo sapiens GN=PPP2R1A PE=1 SV=1 - [B3KQV6_HUMAN]	33.3489	19.27	14	6	6	11	1.72359e+07	0.357261	5	40.4476	2.82508	5	106.88	1.07103	6	86.3152	410	45.5748	5.36377
E9PM69	26S protease regulatory subunit 6A OS=Homo sapiens GN=PSMC3 PE=1 SV=1 - [E9PM69_HUMAN]	33.3105	27.71	8	7	7	11	1.79611e+07	1	5	119.764	10.2401	5	10255	2.48413	7	617.972	397	44.2958	5.04639
P23381	Tryptophan--tRNA ligase, cytoplasmic OS=Homo sapiens GN=WARS PE=1 SV=2 - [SYWC_HUMAN]	33.2561	15.5	9	4	4	9	2.80078e+07	0.0369322	4	645.036	1	3	0	0.0513521	4	1892.81	471	53.1316	6.22705
E7EWK3	ATP-dependent RNA helicase DHX36 (Fragment) OS=Homo sapiens GN=DHX36 PE=1 SV=1 - [E7EWK3_HUMAN]	33.2554	9.91	6	6	7	10	3.15601e+07	0.560769	5	104.235	3.4429	3	181.422	1.00976	4	32.3935	797	91.3732	7.28369
A0A0B4J1Z1	Serine/arginine-rich-splicing factor 7 OS=Homo sapiens GN=SRSF7 PE=1 SV=1 - [A0A0B4J1Z1_HUMAN]	33.1692	38.69	5	5	6	13	1.11077e+08	0.421381	4	111.496	1.21324	4	62.193	0.468539	5	98.1121	137	15.7528	9.80322
Q86UE4	Protein LYRIC OS=Homo sapiens GN=MTDH PE=1 SV=2 - [LYRIC_HUMAN]	33.0904	13.75	4	6	6	9	1.60563e+07	0.948979	2	19.8682	1.08194	2	43.3639	0.679558	1		582	63.7988	9.31982
G5E972	Lamina-associated polypeptide 2, isoforms beta/gamma OS=Homo sapiens GN=TMPO PE=1 SV=1 - [G5E972_HUMAN]	32.7365	23.19	6	6	6	11	2.40768e+07	0.320073	5	104.913	1.49696	4	32.6658	0.698562	4	30.7017	414	46.2782	9.02686
O43290	U4/U6.U5 tri-snRNP-associated protein 1 OS=Homo sapiens GN=SART1 PE=1 SV=1 - [SNUT1_HUMAN]	32.7262	10.63	5	6	6	12	1.25188e+07	0.272031	6	61.732	1	5	69.4588	0.304164	5	20.9117	800	90.2003	6.12549
P42677	40S ribosomal protein S27 OS=Homo sapiens GN=RPS27 PE=1 SV=3 - [RS27_HUMAN]	32.7063	38.1	4	1	3	12	2.90316e+08	0.476177	2	3334.26	1.66319	2	2999.53	0.791975	2	4.02259	84	9.45484	9.45166
Q15365	Poly(rC)-binding protein 1 OS=Homo sapiens GN=PCBP1 PE=1 SV=2 - [PCBP1_HUMAN]	32.6915	24.16	2	3	5	10	7.94368e+07	0.247802	1		3.98019	1		0.986297	1		356	37.4739	7.09326
M0R3F1	Heterogeneous nuclear ribonucleoprotein U-like protein 1 (Fragment) OS=Homo sapiens GN=HNRNPUL1 PE=1 SV=1 - [M0R3F1_HUMAN]	32.6186	13.57	11	6	6	8	4.58878e+07	0.734091	3	80.7215	1.8914	3	93.6659	0.765932	4	54.4505	641	71.677	8.98291
Q59H57	Fusion (Involved in t(12;16) in malignant liposarcoma) isoform a variant (Fragment) OS=Homo sapiens PE=2 SV=1 - [Q59H57_HUMAN]	32.6136	19	8	3	5	10	2.21936e+07	0.0476872	2	1457.68	0.8393	2	26.4175	0.160191	3	284.836	300	31.9743	9.5249
Q08ES8	Cell growth-inhibiting protein 34 OS=Homo sapiens PE=2 SV=1 - [Q08ES8_HUMAN]	32.3563	16.95	4	3	3	10	9.53145e+08	0.528863	4	16.8649	1.37904	4	33.6261	0.729325	4	5.13753	177	20.0816	9.59814
Q15427	Splicing factor 3B subunit 4 OS=Homo sapiens GN=SF3B4 PE=1 SV=1 - [SF3B4_HUMAN]	32.2262	19.1	4	4	4	8	3.41475e+07	0.361642	4	1562.88	1.66297	4	196.006	0.977381	3	1246.59	424	44.3571	8.55811
B4DKI9	cDNA FLJ54799, highly similar to Mitochondrial 28S ribosomal protein S27 OS=Homo sapiens PE=2 SV=1 - [B4DKI9_HUMAN]	32.0521	29.74	7	4	4	9	1.81668e+07	0.222002	3	1201.5	10	2	33935.7	1.57605	3	1.6653e+10	195	21.9643	5.03369
A8K3S0	cDNA FLJ76127, highly similar to Homo sapiens replication factor C (activator 1) 5, 36.5kDa (RFC5), transcript variant 1, mRNA OS=Homo sapiens PE=2 SV=1 - [A8K3S0_HUMAN]	31.9464	21.47	10	5	5	11	1.20927e+07	0.347927	5	101.307	3.09706	5	394.885	0.897803	6	1215.08	340	38.4422	7.1958
Q15428	Splicing factor 3A subunit 2 OS=Homo sapiens GN=SF3A2 PE=1 SV=2 - [SF3A2_HUMAN]	31.868	14.87	3	5	5	11	2.70917e+07	0.655063	5	2.23023e+10	1	6	24.4251	0.528556	5	3.26316e+09	464	49.2243	9.64209
Q5JUX0	Spindlin-3 OS=Homo sapiens GN=SPIN3 PE=1 SV=1 - [SPIN3_HUMAN]	31.7186	22.87	1	1	4	10	3.06392e+08	0.01	1		1	1		0.01	1		258	29.1887	6.80029
Q86V81	THO complex subunit 4 OS=Homo sapiens GN=ALYREF PE=1 SV=3 - [THOC4_HUMAN]	31.5341	31.13	2	4	4	8	7.2236e+07	0.493359	6	80.1787	1.82942	6	61.8126	0.970608	6	472.772	257	26.8716	11.1509
A0A024R4E5	High density lipoprotein binding protein (Vigilin), isoform CRA_a OS=Homo sapiens GN=HDLBP PE=1 SV=1 - [A0A024R4E5_HUMAN]	31.5139	6.62	29	6	7	11	1.35772e+07	0.319466	4	428.155	0.947235	4	37.8301	0.627232	4	27.9878	1268	141.352	6.87354
B4DTA2	cDNA FLJ60148, highly similar to Homo sapiens heterogeneous nuclear ribonucleoprotein D-like (HNRPDL), transcript variant 2, mRNA OS=Homo sapiens PE=2 SV=1 - [B4DTA2_HUMAN]	31.4119	9.59	3	1	3	11	6.00109e+07	0.386805	1		2.0204	1		0.781499	1		271	30.1957	8.71924
E9PC52	Histone-binding protein RBBP7 OS=Homo sapiens GN=RBBP7 PE=1 SV=1 - [E9PC52_HUMAN]	31.3715	22.6	6	2	6	11	3.04771e+07							0.636568	1		416	46.9088	5.07178
O94776	Metastasis-associated protein MTA2 OS=Homo sapiens GN=MTA2 PE=1 SV=1 - [MTA2_HUMAN]	31.3273	14.97	7	6	7	12	2.37816e+07	0.776253	2	17.1235	1.5809	2	77.3073	0.867358	1		668	74.9757	9.65674
Q13200	26S proteasome non-ATPase regulatory subunit 2 OS=Homo sapiens GN=PSMD2 PE=1 SV=3 - [PSMD2_HUMAN]	31.2763	11.01	7	8	8	11	3.09635e+07	0.489026	4	40.183	1.70996	4	64.5917	1.16043	5	126.569	908	100.136	5.19873
Q01780	Exosome component 10 OS=Homo sapiens GN=EXOSC10 PE=1 SV=2 - [EXOSX_HUMAN]	31.275	15.25	5	11	11	14	2.32315e+07	0.30686	9	92.1299	2.03945	9	131.229	0.687548	9	71.7559	885	100.768	8.45557
P60891	Ribose-phosphate pyrophosphokinase 1 OS=Homo sapiens GN=PRPS1 PE=1 SV=2 - [PRPS1_HUMAN]	31.2375	26.42	6	3	7	11	3.90284e+07	0.57556	2	14.1727	1.09052	2	23.5051	0.627663	2	38.627	318	34.8119	6.97607
P13639	Elongation factor 2 OS=Homo sapiens GN=EEF2 PE=1 SV=4 - [EF2_HUMAN]	31.1774	7.58	7	6	6	11	2.7895e+07	0.360873	2	136.14	1.3187	1		0.238535	1		858	95.277	6.82959
D6REM6	Matrin-3 OS=Homo sapiens GN=MATR3 PE=1 SV=1 - [D6REM6_HUMAN]	31.048	11.34	24	6	6	9	3.50696e+07	0.163699	6	71.0141	2.56646	6	7.20576	0.488472	6	94.7085	794	88.3045	5.75732
Q9BV61	TRAP1 protein (Fragment) OS=Homo sapiens GN=TRAP1 PE=2 SV=2 - [Q9BV61_HUMAN]	30.9432	9.16	11	4	5	9	1.63582e+08	0.01	2	0	1	2	0	0.01	2	0	699	79.3072	7.79639
Q53F18	Homer 1 variant (Fragment) OS=Homo sapiens PE=2 SV=1 - [Q53F18_HUMAN]	30.8866	18.08	4	5	5	10	1.35006e+07	0.434959	4	109.475	2.68827	4	111.098	1.16929	4	32904	354	40.2223	5.43994
Q5VTL8	Pre-mRNA-splicing factor 38B OS=Homo sapiens GN=PRPF38B PE=1 SV=1 - [PR38B_HUMAN]	30.3438	15.02	3	7	7	11	2.14386e+07	0.803138	5	112.674	1.02521	5	47.3766	0.531554	6	149.69	546	64.4292	10.5356
O00232	26S proteasome non-ATPase regulatory subunit 12 OS=Homo sapiens GN=PSMD12 PE=1 SV=3 - [PSD12_HUMAN]	30.1309	15.35	2	6	6	10	1.36456e+07	0.643033	5	16.2147	2.02674	4	35.0819	1.23411	4	46.5765	456	52.8706	7.6499
P07195	L-lactate dehydrogenase B chain OS=Homo sapiens GN=LDHB PE=1 SV=2 - [LDHB_HUMAN]	29.9958	25.45	15	6	7	10	7.29328e+07	0.01	1		1.77277	2	102.741	0.01	1		334	36.6151	6.04932
B2R823	cDNA, FLJ93703, highly similar to Homo sapiens putatative 28 kDa protein (LOC56902), mRNA OS=Homo sapiens PE=2 SV=1 - [B2R823_HUMAN]	29.956	32.54	12	7	7	12	1.47661e+07	0.381135	4	47.7439	0.819261	4	85.8772	0.391123	3	36.0795	252	27.9229	9.72998
P42704	Leucine-rich PPR motif-containing protein, mitochondrial OS=Homo sapiens GN=LRPPRC PE=1 SV=3 - [LPPRC_HUMAN]	29.8141	6.89	5	8	8	12	1.26448e+07	0.454694	5	208.36	1.41511	5	55.0826	0.902501	6	103.565	1394	157.805	6.12549
P09211	Glutathione S-transferase P OS=Homo sapiens GN=GSTP1 PE=1 SV=2 - [GSTP1_HUMAN]	29.1605	43.33	6	3	5	9	1.35569e+08	0.621057	3	80.9981	0.916171	3	106.848	0.334809	3	92.4949	210	23.341	5.64307
O75592	E3 ubiquitin-protein ligase MYCBP2 OS=Homo sapiens GN=MYCBP2 PE=1 SV=3 - [MYCB2_HUMAN]	29.086	1.81	3	6	6	11	5.71887e+06	0.883001	2	18.6059	2.4063	3	45.7428	1.44745	3	5.12856	4640	509.759	7.03467
Q9H7D7	WD repeat-containing protein 26 OS=Homo sapiens GN=WDR26 PE=1 SV=3 - [WDR26_HUMAN]	28.9561	13.77	4	6	6	10	2.37112e+07	1	5	44.9132	1.619	4	68.909	1.28408	4	25.1024	661	72.0787	6.16357
Q9UBX3	Mitochondrial dicarboxylate carrier OS=Homo sapiens GN=SLC25A10 PE=1 SV=2 - [DIC_HUMAN]	28.9162	27.87	7	6	6	10	2.20826e+07	0.59257	4	95.6595	1.82506	3	9.06353	2.15985	5	80.9627	287	31.2623	9.53955
Q15750	TGF-beta-activated kinase 1 and MAP3K7-binding protein 1 OS=Homo sapiens GN=TAB1 PE=1 SV=1 - [TAB1_HUMAN]	28.8921	13.1	4	5	5	10	2.63601e+07	0.282514	3	83.5979	2.14205	3	23.0502	0.754623	3	17.4513	504	54.6104	5.51611
Q13442	28 kDa heat- and acid-stable phosphoprotein OS=Homo sapiens GN=PDAP1 PE=1 SV=1 - [HAP28_HUMAN]	28.8812	31.49	2	4	4	8	4.29691e+07	0.429541	3	21.4555	1.14629	3	14.1878	0.447659	3	8.3948	181	20.6176	8.86572
Q7L0Y3	Mitochondrial ribonuclease P protein 1 OS=Homo sapiens GN=TRMT10C PE=1 SV=2 - [MRRP1_HUMAN]	28.8482	23.08	2	8	8	12	1.64303e+07	0.411132	7	216.285	2.55564	7	44.5536	1.11239	8	764.504	403	47.3166	9.36377
B4E3M6	cDNA FLJ55446, highly similar to Superkiller viralicidic activity 2-like 2 (EC 3.6.1.-) OS=Homo sapiens PE=2 SV=1 - [B4E3M6_HUMAN]	28.7945	8.29	4	7	7	10	3.8528e+07	0.223569	7	486.693	1	7	16.242	0.467522	7	70.7931	941	106.688	7.13721
B3KMR5	cDNA FLJ12434 fis, clone NT2RM1000037, highly similar to Homo sapiens KIAA0690 protein OS=Homo sapiens PE=2 SV=1 - [B3KMR5_HUMAN]	28.7476	10.33	6	11	11	16	1.32097e+07	0.452134	6	34.3357	1.30785	4	19.7439	0.693669	5	2.76798	1297	143.581	8.74854
B7Z5R7	cDNA FLJ61355, highly similar to CLIP-associating protein 1 OS=Homo sapiens PE=2 SV=1 - [B7Z5R7_HUMAN]	28.744	6.16	11	2	5	9	3.44569e+07										1234	135.696	8.85107
B2R713	cDNA, FLJ93224 OS=Homo sapiens PE=2 SV=1 - [B2R713_HUMAN]	28.6231	14.87	3	7	7	12	8.57865e+06	0.369555	3	279.824	12.8261	2	10306.5	1.48212	4	89.76	733	81.7232	7.97217
B4DJ66	Proteasome (Prosome, macropain) 26S subunit, non-ATPase, 13, isoform CRA_d OS=Homo sapiens GN=PSMD13 PE=2 SV=1 - [B4DJ66_HUMAN]	28.3294	24.76	11	6	6	10	1.76453e+07	0.62315	4	40.7162	2.23415	4	136.654	1.39221	4	164.076	311	35.3244	6.01123
Q15008	26S proteasome non-ATPase regulatory subunit 6 OS=Homo sapiens GN=PSMD6 PE=1 SV=1 - [PSMD6_HUMAN]	28.3154	19.28	5	6	6	10	2.37788e+07	0.443815	5	180.706	3.40867	6	211.376	2.01485	5	468.363	389	45.5023	5.61768
Q09161	Nuclear cap-binding protein subunit 1 OS=Homo sapiens GN=NCBP1 PE=1 SV=1 - [NCBP1_HUMAN]	28.0353	11.9	2	8	8	12	1.82176e+07	0.250909	7	1842.6	1	7	11.2637	0.270649	7	14665.6	790	91.7805	6.43018
G3V1A4	Cofilin 1 (Non-muscle), isoform CRA_a OS=Homo sapiens GN=CFL1 PE=1 SV=1 - [G3V1A4_HUMAN]	27.9758	46.98	9	5	5	7	7.93616e+07	0.352489	2	27.6041	1.55862	2	35.8384	0.578537	3	15.4154	149	16.8008	8.35303
Q15717	ELAV-like protein 1 OS=Homo sapiens GN=ELAVL1 PE=1 SV=2 - [ELAV1_HUMAN]	27.9634	13.8	11	4	4	10	2.99786e+07	0.583253	4	67.8448	1.8989	4	68.2538	1.10524	4	25.2956	326	36.0692	9.17334
O75340	Programmed cell death protein 6 OS=Homo sapiens GN=PDCD6 PE=1 SV=1 - [PDCD6_HUMAN]	27.7325	50.26	7	8	8	11	8.96166e+07	0.481655	6	50.483	2.78265	7	111.463	1.15068	7	26.3411	191	21.8548	5.40186
P62304	Small nuclear ribonucleoprotein E OS=Homo sapiens GN=SNRPE PE=1 SV=1 - [RUXE_HUMAN]	27.5427	52.17	2	3	3	8	3.71292e+08	0.568443	3	26.384	1.41768	3	9.41451	0.756393	3	16.6616	92	10.7966	9.43701
P40939	Trifunctional enzyme subunit alpha, mitochondrial OS=Homo sapiens GN=HADHA PE=1 SV=2 - [ECHA_HUMAN]	27.4572	13.89	4	6	6	9	1.59863e+07	0.0581419	4	3011.53	1.02018	4	2.96313	0.0986714	4	31720.8	763	82.9469	9.0415
A0A024QZM0	Activating signal cointegrator 1 complex subunit 1, isoform CRA_a OS=Homo sapiens GN=ASCC1 PE=4 SV=1 - [A0A024QZM0_HUMAN]	27.3767	22.69	11	7	7	11	5.03477e+07	0.578425	6	12.93	1.48357	6	18.0537	0.801514	6	30.4154	357	41.2015	5.52881
A7E2Y5	DnaJ (Hsp40) homolog, subfamily C, member 13 OS=Homo sapiens GN=DNAJC13 PE=2 SV=1 - [A7E2Y5_HUMAN]	27.3198	4.55	6	8	8	9	1.06682e+07	1.07404	3	52.3736	0.930935	3	73.7009	1.02854	5	4.19446	2243	254.291	6.75635
Q9BU76	Multiple myeloma tumor-associated protein 2 OS=Homo sapiens GN=MMTAG2 PE=1 SV=1 - [MMTA2_HUMAN]	27.0406	14.07	1	3	3	9	1.85079e+07	0.46739	2	58.1973	1.03676	2	17.8469	0.786017	3	1.29027	263	29.3939	10.0229
O60747	Putative G-binding protein (Fragment) OS=Homo sapiens PE=4 SV=1 - [O60747_HUMAN]	27.0391	13.52	6	6	6	11	2.96843e+07	0.445212	5	38.8696	5.19236	5	93.8087	1.15508	7	120.632	562	65.3754	9.17334
Q71UM5	40S ribosomal protein S27-like OS=Homo sapiens GN=RPS27L PE=1 SV=3 - [RS27L_HUMAN]	27.0209	38.1	5	1	3	10	2.75451e+08	0.0700155	2	6422.9	1.63389	2	83.5868	0.114398	2	68386.1	84	9.47087	9.45166
P35268	60S ribosomal protein L22 OS=Homo sapiens GN=RPL22 PE=1 SV=2 - [RL22_HUMAN]	26.7828	39.84	8	4	4	8	5.3305e+08	0.768445	4	16.8423	1.18117	4	16.95	0.810262	4	17.4484	128	14.7778	9.18799
P0C0S5	Histone H2A.Z OS=Homo sapiens GN=H2AFZ PE=1 SV=2 - [H2AZ_HUMAN]	26.5606	23.44	8	1	3	11	1.16091e+08	0.422461	1		0.946938	1		0.400045	1		128	13.5446	10.5796
P35249	Replication factor C subunit 4 OS=Homo sapiens GN=RFC4 PE=1 SV=2 - [RFC4_HUMAN]	26.479	19.83	8	4	4	8	2.01433e+07	0.418428	4	102.271	2.22956	4	101.698	0.509403	5	489.928	363	39.6569	8.01611
P53007	Tricarboxylate transport protein, mitochondrial OS=Homo sapiens GN=SLC25A1 PE=1 SV=2 - [TXTP_HUMAN]	26.0248	23.15	4	7	7	11	3.7927e+07	1.01659	5	1.17857	1.51888	6	17.749	1.44853	5	65.4168	311	33.991	9.89111
P54136	Arginine--tRNA ligase, cytoplasmic OS=Homo sapiens GN=RARS PE=1 SV=2 - [SYRC_HUMAN]	25.9613	14.7	3	8	8	10	2.37613e+07	0.524512	6	34.9476	1.66256	5	32.8993	0.798999	5	2.68536	660	75.3309	6.68311
B7Z920	cDNA FLJ61714, highly similar to Tripeptidyl-peptidase 2 (EC 3.4.14.10) (Fragment) OS=Homo sapiens PE=2 SV=1 - [B7Z920_HUMAN]	25.846	4.58	3	4	4	9	6.8519e+06	0.546257	4	88.6889	0.953507	4	58.3832	0.775172	4	17.3573	1069	117.891	6.39209
Q5RKV6	Exosome complex component MTR3 OS=Homo sapiens GN=EXOSC6 PE=1 SV=1 - [EXOS6_HUMAN]	25.3279	21.69	1	5	5	9	2.28688e+07	0.448803	5	28.1183	1.42388	4	48.66	1.36783	5	97.2245	272	28.2177	6.27783
P24752	Acetyl-CoA acetyltransferase, mitochondrial OS=Homo sapiens GN=ACAT1 PE=1 SV=1 - [THIL_HUMAN]	24.9796	16.16	3	5	5	9	1.85783e+07	0.468418	5	147.351	1.83386	4	114.437	0.733122	4	14456.3	427	45.1706	8.85107
O95881	Thioredoxin domain-containing protein 12 OS=Homo sapiens GN=TXNDC12 PE=1 SV=1 - [TXD12_HUMAN]	24.8425	30.81	1	4	4	8	5.00898e+07	0.444708	1		2.26998	1		3.31981	2	464.089	172	19.1936	5.40186
B2R8R5	cDNA, FLJ94025, highly similar to Homo sapiens tripartite motif-containing 28 (TRIM28), mRNA OS=Homo sapiens PE=2 SV=1 - [B2R8R5_HUMAN]	24.766	11.14	4	8	8	10	2.29242e+07	0.0426128	4	1001.85	1.12856	4	18.0765	0.350637	5	347.128	835	88.5034	5.77002
B4DKE6	cDNA FLJ60629, highly similar to Replication factor C subunit 3 OS=Homo sapiens PE=2 SV=1 - [B4DKE6_HUMAN]	24.1792	15.08	5	3	3	7	1.43193e+07	0.229624	1		3.14806	1		0.718363	3	0.927461	305	34.8101	8.5874
B2RBR9	cDNA, FLJ95650, highly similar to Homo sapiens karyopherin (importin) beta 1 (KPNB1), mRNA OS=Homo sapiens PE=2 SV=1 - [B2RBR9_HUMAN]	24.0495	9.13	8	6	6	7	2.82026e+07	0.242649	5	133.028	2.57627	5	183.183	0.54487	5	223.614	876	97.122	4.77979
P51116	Fragile X mental retardation syndrome-related protein 2 OS=Homo sapiens GN=FXR2 PE=1 SV=2 - [FXR2_HUMAN]	23.9456	12.63	2	4	6	10	1.90584e+07	1	3	105.851	3.35095	3	518.036	1.93446	3	5.24324	673	74.178	6.22705
Q0QEN7	ATP synthase subunit beta (Fragment) OS=Homo sapiens GN=ATP5B PE=2 SV=1 - [Q0QEN7_HUMAN]	23.8248	17.75	6	5	5	9	1.69079e+07	1	7	0	100	7	0	100	7	0	445	48.083	5.07178
P63173	60S ribosomal protein L38 OS=Homo sapiens GN=RPL38 PE=1 SV=2 - [RL38_HUMAN]	23.8097	48.57	4	3	3	8	7.99781e+07	0.490394	3	175.841	1.55337	3	37.8359	0.974915	3	98.1305	70	8.21273	10.0962
C7DJS2	Glutathione S-transferase pi (Fragment) OS=Homo sapiens GN=GSTP1 PE=2 SV=1 - [C7DJS2_HUMAN]	23.8021	37.75	4	1	3	7	1.60192e+08	1.42869	1		0.215462	1		0.307828	1		151	16.6566	5.09717
E9PQ61	Zinc finger CCCH domain-containing protein 11A OS=Homo sapiens GN=ZC3H11A PE=1 SV=1 - [E9PQ61_HUMAN]	23.5624	7.67	6	3	3	9	7.4103e+06	0.0783253	5	10522.8	5.40689	5	2286.05	0.423496	5	4.9859e+08	652	72.4873	8.63135
Q7RTV0	PHD finger-like domain-containing protein 5A OS=Homo sapiens GN=PHF5A PE=1 SV=1 - [PHF5A_HUMAN]	23.5334	26.36	1	2	2	6	2.11719e+07	0.834652	2	54.7707	1.43767	2	122.785	1.19995	2	277.579	110	12.397	8.41162
Q9H3K6	BolA-like protein 2 OS=Homo sapiens GN=BOLA2 PE=1 SV=1 - [BOLA2_HUMAN]	23.4712	51.16	6	3	3	7	3.5637e+07	0.463544	2	27.0128	2.49619	2	2.67192	1.15709	2	24.2111	86	10.1102	6.52197
Q9Y5Q9	General transcription factor 3C polypeptide 3 OS=Homo sapiens GN=GTF3C3 PE=1 SV=1 - [TF3C3_HUMAN]	23.4632	6.32	2	4	4	7	7.13682e+06	0.737785	4	70.0586	2.51422	4	133.888	2.0959	4	47540.2	886	101.208	5.07178
B3KY15	cDNA FLJ46595 fis, clone THYMU3045704 OS=Homo sapiens PE=2 SV=1 - [B3KY15_HUMAN]	23.4397	20	1	1	3	7	3.43965e+07	0.239813	1		2.72935	1		0.654533	1		195	22.1392	5.0083
P78362	SRSF protein kinase 2 OS=Homo sapiens GN=SRPK2 PE=1 SV=3 - [SRPK2_HUMAN]	23.2003	10.32	12	4	5	8	1.39102e+07	0.0557176	2	2558.53	1.30626	2	41.2166	0.0727819	2	7593.72	688	77.4782	4.97021
H7C3T4	Peroxiredoxin-4 (Fragment) OS=Homo sapiens GN=PRDX4 PE=1 SV=1 - [H7C3T4_HUMAN]	22.9767	34.78	3	4	5	9	4.77339e+07	0.352427	4	104.704	1.82443	4	37.0975	0.634779	4	101.465	161	18.3133	6.18896
F8VSE7	Transcription factor E2F7 (Fragment) OS=Homo sapiens GN=E2F7 PE=1 SV=1 - [F8VSE7_HUMAN]	22.885	13.42	4	6	6	8	4.58272e+06	0.01	3	0	1.33989	4	45.5021	0.0907226	4	20949	693	77.0086	7.18115
B7Z2A1	cDNA FLJ56068, highly similar to DNA damage-binding protein 1 OS=Homo sapiens PE=2 SV=1 - [B7Z2A1_HUMAN]	22.6659	5.59	7	4	4	8	1.97833e+07	0.470168	2	58.336	0.180074	2	974349	0.876768	3	28.4553	1092	121.66	5.5415
H0Y6E7	RNA-binding motif protein, X chromosome (Fragment) OS=Homo sapiens GN=RBMX PE=1 SV=2 - [H0Y6E7_HUMAN]	22.5994	21.23	13	5	5	9	5.86705e+07	0.584847	5	59.3241	1.09271	6	32.3065	0.623808	5	81.8977	292	31.8364	9.84717
P35998	26S protease regulatory subunit 7 OS=Homo sapiens GN=PSMC2 PE=1 SV=3 - [PRS7_HUMAN]	22.5493	10.85	4	4	4	7	1.53316e+07	0.510226	3	69.0662	2.60739	4	10.6453	1.42169	3	44.7953	433	48.6031	5.94775
B2RAR2	cDNA, FLJ95064, highly similar to Homo sapiens nin one binding protein (NOB1P), mRNA OS=Homo sapiens PE=2 SV=1 - [B2RAR2_HUMAN]	22.4957	10.68	3	4	4	8	4.16869e+07	0.616428	4	16.4833	0.87273	4	25.9499	0.505759	4	13.0996	412	46.6158	7.18115
P26640	Valine--tRNA ligase OS=Homo sapiens GN=VARS PE=1 SV=4 - [SYVC_HUMAN]	22.4875	3.56	2	3	3	6	8.80356e+06	0.326822	1		1.23003	1		0.587167	2	60.9041	1264	140.387	7.59131
A8KAQ5	cDNA FLJ77404, highly similar to Homo sapiens small nuclear ribonucleoprotein 70kDa polypeptide (RNP antigen) (SNRP70), transcript variant 1, mRNA OS=Homo sapiens PE=2 SV=1 - [A8KAQ5_HUMAN]	22.466	11.9	5	6	6	10	4.54604e+07	0.653636	4	20.0992	1.67992	4	25.0843	1.07729	4	17.3709	437	51.4649	10.0083
P35251	Replication factor C subunit 1 OS=Homo sapiens GN=RFC1 PE=1 SV=4 - [RFC1_HUMAN]	22.4493	5.75	3	5	5	7	1.00988e+07	0.493797	1		3.19057	1		0.937377	2	89.9297	1148	128.175	9.36377
H3BV80	RNA-binding protein with serine-rich domain 1 OS=Homo sapiens GN=RNPS1 PE=1 SV=2 - [H3BV80_HUMAN]	22.3678	12.8	7	2	2	6	3.09233e+07	0.646363	2	11.8101	0.976514	2	1.84665	0.631182	2	13.679	211	24.5461	11.8979
Q9Y2P8	RNA 3'-terminal phosphate cyclase-like protein OS=Homo sapiens GN=RCL1 PE=1 SV=3 - [RCL1_HUMAN]	22.3563	11.53	4	4	4	8	2.05844e+07	0.176757	1		2.0745	2	20.0628	0.419256	1		373	40.8166	9.26123
Q05CN7	GTF3C4 protein (Fragment) OS=Homo sapiens GN=GTF3C4 PE=2 SV=1 - [Q05CN7_HUMAN]	22.3421	19.4	3	6	6	9	7773927	0.0816968	2	12758.3	1.98413	1		0.5807	3	62.4706	567	62.6411	7.76709
H3BRG4	Cytochrome b-c1 complex subunit 2, mitochondrial OS=Homo sapiens GN=UQCRC2 PE=1 SV=1 - [H3BRG4_HUMAN]	22.2294	21.84	7	6	6	8	3.94753e+07	0.858155	6	147.333	2.32481	5	194.422	4.48871	6	9422.8	412	44.607	8.99756
P48634	Protein PRRC2A OS=Homo sapiens GN=PRRC2A PE=1 SV=3 - [PRC2A_HUMAN]	22.1663	6.07	3	7	7	8	7.81119e+06	0.01	1		1	1		0.01	1		2157	228.724	9.45166
C9IZE1	Eukaryotic translation initiation factor 2A (Fragment) OS=Homo sapiens GN=EIF2A PE=1 SV=7 - [C9IZE1_HUMAN]	22.1109	35.44	6	6	6	8	2.62831e+07	0.0707502	6	6717.1	1	5	0	0.01	5	0	237	26.0932	8.89502
Q96B26	Exosome complex component RRP43 OS=Homo sapiens GN=EXOSC8 PE=1 SV=1 - [EXOS8_HUMAN]	21.7845	15.58	2	3	3	6	1.4794e+07	0.890944	3	1414.49	0.972357	2	56.9296	1.88356	2	68.6834	276	30.0203	5.30029
P60510	Serine/threonine-protein phosphatase 4 catalytic subunit OS=Homo sapiens GN=PPP4C PE=1 SV=1 - [PP4C_HUMAN]	21.6779	14.33	16	3	3	7	8.7486e+06	0.0316984	2	420.071	1.49987	2	65.9607	0.226039	3	93422.8	307	35.0574	5.05908
O75369	Filamin-B OS=Homo sapiens GN=FLNB PE=1 SV=2 - [FLNB_HUMAN]	21.6591	1.69	2	1	4	8	4.42733e+07										2602	277.99	5.73193
B4DKS0	cDNA FLJ53381, highly similar to Monocarboxylate transporter 1 OS=Homo sapiens PE=2 SV=1 - [B4DKS0_HUMAN]	21.6385	6.67	6	2	2	7	2.27702e+07	1.26624	3	115.533	1.02814	3	250.068	1.30187	3	61602.7	480	51.8027	8.49951
F8W1N5	Nascent polypeptide-associated complex subunit alpha (Fragment) OS=Homo sapiens GN=NACA PE=1 SV=1 - [F8W1N5_HUMAN]	21.5351	59.15	10	2	3	5	8.70355e+07	0.277892	1		17.2528	2	2975.53	0.827175	1		71	7.80827	9.62744
P30041	Peroxiredoxin-6 OS=Homo sapiens GN=PRDX6 PE=1 SV=3 - [PRDX6_HUMAN]	21.43	22.32	3	4	4	8	2.50696e+07	0.282041	4	77.9356	1.14894	4	18.9148	0.483296	4	95.707	224	25.0192	6.37939
Q13868	Exosome complex component RRP4 OS=Homo sapiens GN=EXOSC2 PE=1 SV=2 - [EXOS2_HUMAN]	21.3678	24.91	7	5	5	7	1.84974e+07	0.499005	6	496.625	1.0728	6	34.3071	0.805528	6	249462	293	32.7681	7.50342
J3QL05	Serine/arginine-rich-splicing factor 2 (Fragment) OS=Homo sapiens GN=SRSF2 PE=1 SV=1 - [J3QL05_HUMAN]	21.2534	19.23	12	2	2	5	8.2417e+07										130	15.1466	10.9604
A8K9U6	cDNA FLJ76121, highly similar to Homo sapiens zinc finger CCCH-type, antiviral 1 (ZC3HAV1), transcript variant 1, mRNA OS=Homo sapiens PE=2 SV=1 - [A8K9U6_HUMAN]	21.1593	6.43	5	4	4	6	1.23542e+07	0.01	3	0	1	3	0	0.0494007	4	1648.62	902	101.392	8.35303
P35606	Coatomer subunit beta' OS=Homo sapiens GN=COPB2 PE=1 SV=2 - [COPB2_HUMAN]	21.1387	9.05	8	6	6	8	1.69027e+07	0.767953	4	36.1574	2.28646	4	76.4207	1.75589	4	11698.9	906	102.422	5.2749
Q9C0D3	Protein zyg-11 homolog B OS=Homo sapiens GN=ZYG11B PE=1 SV=2 - [ZY11B_HUMAN]	20.9914	15.19	4	8	8	10	2.30582e+07	1	5	0	100	5	0	100	5	0	744	83.8672	6.85889
A0A087X2G1	ATP-dependent RNA helicase DDX1 OS=Homo sapiens GN=DDX1 PE=1 SV=1 - [A0A087X2G1_HUMAN]	20.9312	11.68	4	5	5	7	9.11195e+06	0.0485412	2	1550.24	2.70353	3	37.3159	0.557957	2	16.5715	659	73.9284	7.75244
P62857	40S ribosomal protein S28 OS=Homo sapiens GN=RPS28 PE=1 SV=1 - [RS28_HUMAN]	20.892	30.43	1	2	2	8	5.47468e+08	0.588955	4	46.84	1.30227	4	22.0801	0.885154	4	26.3891	69	7.8362	10.6968
A8K894	cDNA FLJ77927 OS=Homo sapiens PE=2 SV=1 - [A8K894_HUMAN]	20.8905	9.5	10	3	4	7	2.07195e+07	0.332184	3	42.0368	3.72343	3	147.149	1.23686	3	280.267	537	59.6288	7.85498
B8ZZU8	Transcription elongation factor B (SIII), polypeptide 2 (18kDa, elongin B), isoform CRA_b OS=Homo sapiens GN=TCEB2 PE=1 SV=1 - [B8ZZU8_HUMAN]	20.8049	31.86	4	4	4	8	3.4971e+07	15.0934	3	308.129	2.44484	4	85.501	61.0191	4	68.9152	113	12.5193	4.97021
A0A087WWJ1	DNA mismatch repair protein Msh6 OS=Homo sapiens GN=MSH6 PE=1 SV=1 - [A0A087WWJ1_HUMAN]	20.7944	4.03	3	3	3	6	5.6377e+06	0.01	5	0	1	5	0	0.01	5	0	1067	121.04	8.27979
A0A087WX35	BTB/POZ domain-containing protein KCTD17 OS=Homo sapiens GN=KCTD17 PE=1 SV=1 - [A0A087WX35_HUMAN]	20.7941	21.82	4	3	3	9	1.01894e+08	0.513539	3	4.61927	2.54684	3	6966.16	1.2678	3	6095.78	220	24.7563	5.71924
K7ENX8	Cold-inducible RNA-binding protein (Fragment) OS=Homo sapiens GN=CIRBP PE=1 SV=2 - [K7ENX8_HUMAN]	20.5802	40	17	2	2	5	2.61594e+07	1.08454	2	78.0122	0.928987	2	9.23388	1.00753	2	65.478	80	8.90833	4.80518
B4DT23	cDNA FLJ52744, highly similar to Protein FAM98A OS=Homo sapiens PE=2 SV=1 - [B4DT23_HUMAN]	20.5373	15.17	6	3	3	7	2.35359e+07	0.753131	3	43.9609	7.79343	3	1087.06	1.63684	3	29.9583	323	34.0664	10.0083
P55036	26S proteasome non-ATPase regulatory subunit 4 OS=Homo sapiens GN=PSMD4 PE=1 SV=1 - [PSMD4_HUMAN]	20.4666	13.53	4	3	3	6	2.13227e+07	0.537293	4	55.4561	2.17359	4	85.1217	1.16785	4	32837.5	377	40.7112	4.79248
Q9NX58	Cell growth-regulating nucleolar protein OS=Homo sapiens GN=LYAR PE=1 SV=2 - [LYAR_HUMAN]	20.2986	13.72	2	3	3	6	1.23924e+07	0.0478002	4	1469.64	1.03924	4	5.71142	0.0496759	4	1681.28	379	43.5879	9.53955
A8K7D9	Importin subunit alpha OS=Homo sapiens PE=2 SV=1 - [A8K7D9_HUMAN]	20.2572	13.8	6	5	5	7	1.49992e+07	0.167818	5	3314.49	2.92244	5	339.535	0.896311	5	4.43725e+11	529	57.7979	5.40186
A0A087WTP3	Far upstream element-binding protein 2 OS=Homo sapiens GN=KHSRP PE=1 SV=1 - [A0A087WTP3_HUMAN]	20.1672	7.17	7	4	4	6	4.31961e+06	0.0530708	2	2133.89	1.94314	2	127.985	0.494027	3	162.49	711	72.9823	7.7085
B4E3S1	cDNA FLJ57040, highly similar to Myosin-9 OS=Homo sapiens PE=2 SV=1 - [B4E3S1_HUMAN]	19.7378	6.74	4	4	5	7	1.28564e+07	0.01	2	0	1	3	0	0.01	2	0	964	110.84	8.25049
Q9NUD5	Zinc finger CCHC domain-containing protein 3 OS=Homo sapiens GN=ZCCHC3 PE=1 SV=1 - [ZCHC3_HUMAN]	19.4823	19.06	1	6	6	7	1.33785e+07	0.762844	4	120.421	1.77814	4	247.978	0.994807	5	266.76	404	43.5909	8.52881
P56537	Eukaryotic translation initiation factor 6 OS=Homo sapiens GN=EIF6 PE=1 SV=1 - [IF6_HUMAN]	19.343	32.65	7	5	5	8	1.09984e+07	0.7758	3	236.478	0.736912	3	90.9694	0.621144	3	12.3454	245	26.5822	4.67822
P06730	Eukaryotic translation initiation factor 4E OS=Homo sapiens GN=EIF4E PE=1 SV=2 - [IF4E_HUMAN]	19.2931	17.97	9	4	4	8	2.1133e+07	1.10343	2	20.2733	1.25295	2	30.0642	1.77177	4	38.0552	217	25.0815	6.15088
O00458	Interferon-related developmental regulator 1 OS=Homo sapiens GN=IFRD1 PE=1 SV=4 - [IFRD1_HUMAN]	19.0774	11.75	8	3	3	7	4.37866e+07	0.34041	3	344.081	4.26198	3	1229.64	0.649101	4	111.4	451	50.2364	7.18115
K7EMV3	Histone H3 OS=Homo sapiens GN=H3F3B PE=1 SV=1 - [K7EMV3_HUMAN]	19.0484	25	15	3	3	9	6.04828e+07	0.228328	1		0.452019	3	112.514	0.198988	1		92	10.3278	11.8247
B4E2Z3	cDNA FLJ54090, highly similar to 4F2 cell-surface antigen heavy chain OS=Homo sapiens PE=2 SV=1 - [B4E2Z3_HUMAN]	19.0421	7.63	11	3	3	6	1.04771e+07	0.188573	3	1061.4	1.13543	3	18.9995	0.410821	3	182.149	511	55.9047	5.17334
B0QYK0	RNA-binding protein EWS OS=Homo sapiens GN=EWSR1 PE=1 SV=1 - [B0QYK0_HUMAN]	19.0314	11.65	12	4	4	6	1.05342e+07	0.01	3	0	1	3	0	0.01	3	0	618	64.8891	9.37842
Q5SWX8	Protein odr-4 homolog OS=Homo sapiens GN=ODR4 PE=1 SV=1 - [ODR4_HUMAN]	18.9426	12.33	2	4	4	6	4.01237e+06	1	1		19.4226	2	1910.74	19.3368	2	1941.6	454	51.0708	5.92236
Q53SY7	Putative uncharacterized protein CAD (Fragment) OS=Homo sapiens GN=CAD PE=3 SV=1 - [Q53SY7_HUMAN]	18.9163	3.44	5	7	7	9	9.19951e+06	0.483496	6	92.4079	3.12128	6	551.253	1.08849	6	188678	2151	235.029	6.59521
C9JJT5	Protein ATP5J2-PTCD1 OS=Homo sapiens GN=ATP5J2-PTCD1 PE=4 SV=2 - [C9JJT5_HUMAN]	18.8001	44.44	6	2	2	7	1.12556e+07	0.769109	1								54	5.91113	9.31982
B2RDP6	cDNA, FLJ96709, highly similar to Homo sapiens glutamate rich WD repeat protein GRWD (GRWD), mRNA OS=Homo sapiens PE=2 SV=1 - [B2RDP6_HUMAN]	18.6869	12.33	5	4	4	5	7.06232e+07	0.313242	4	119.19	1.55568	4	67.5766	0.538507	4	84.0078	446	49.3582	4.91943
Q9P035	Very-long-chain (3R)-3-hydroxyacyl-CoA dehydratase 3 OS=Homo sapiens GN=HACD3 PE=1 SV=2 - [HACD3_HUMAN]	18.6666	12.71	5	3	3	7	1.60258e+07	0.721046	2	112.31	1.80304	2	26.3971	1.30008	2	71.6602	362	43.1316	8.93896
A1JUI8	Chaperonin subunit 6A (Fragment) OS=Homo sapiens GN=CCT6A PE=2 SV=1 - [A1JUI8_HUMAN]	18.6627	17.21	7	6	6	8	2.78694e+07	0.733723	5	15.104	1.89213	5	30.1138	1.4296	5	34.7993	488	53.6472	6.12549
P49756	RNA-binding protein 25 OS=Homo sapiens GN=RBM25 PE=1 SV=3 - [RBM25_HUMAN]	18.5746	8.07	4	5	5	7	9.84368e+06	0.130673	3	4997.5	1.30349	3	40.8628	0.530463	4	208.905	843	100.124	6.31592
B4DWQ5	cDNA FLJ51655, highly similar to Actin-like protein 2 OS=Homo sapiens PE=2 SV=1 - [B4DWQ5_HUMAN]	18.5226	8.85	5	2	2	6	1.43963e+07	0.257357	3	6.02456	4.08616	3	111.884	1.09517	3	101.375	305	34.4859	5.71924
O60231	Putative pre-mRNA-splicing factor ATP-dependent RNA helicase DHX16 OS=Homo sapiens GN=DHX16 PE=1 SV=2 - [DHX16_HUMAN]	18.4952	5.38	5	4	5	7	2.11154e+07	0.814993	3	31.0414	1.55873	3	73.6202	1.27036	3	1.25306e+11	1041	119.189	6.80029
P50402	Emerin OS=Homo sapiens GN=EMD PE=1 SV=1 - [EMD_HUMAN]	18.4218	25.98	2	5	5	8	1.32516e+07	0.419061	5	141.575	11.6163	5	315.931	2.39945	5	70.2607	254	28.9759	5.50342
B3KM97	cDNA FLJ10554 fis, clone NT2RP2002385, highly similar to Synaptic glycoprotein SC2 OS=Homo sapiens PE=2 SV=1 - [B3KM97_HUMAN]	18.4213	18.51	5	6	6	7	1.65815e+07	0.722854	4	96.781	1.0653	4	27.6395	1.10882	6	124.728	308	36.0298	9.49561
P48444	Coatomer subunit delta OS=Homo sapiens GN=ARCN1 PE=1 SV=1 - [COPD_HUMAN]	18.4	8.41	4	4	4	7	1.21247e+07	0.457549	3	12.5187	2.36811	4	29.7912	1.00747	3	60.0287	511	57.1741	6.21436
H7BZW6	Histone deacetylase complex subunit SAP18 (Fragment) OS=Homo sapiens GN=SAP18 PE=1 SV=2 - [H7BZW6_HUMAN]	18.2983	26.57	3	3	3	6	6.81435e+06	0.912367	3	227.663	0.908215	3	14.3466	0.828625	3	89.2261	143	16.0261	9.12939
B4E312	cDNA FLJ53422, highly similar to TATA-binding protein-associated factor 2N OS=Homo sapiens PE=2 SV=1 - [B4E312_HUMAN]	18.2189	7.85	3	1	3	6	1.17195e+07							0.912722	1		395	40.0542	9.46631
D3DWB6	Ubiquitin specific peptidase 9, X-linked, isoform CRA_b OS=Homo sapiens GN=USP9X PE=4 SV=1 - [D3DWB6_HUMAN]	18.2107	2.14	6	4	4	6	7.83276e+06	0.364171	3	43.774	2.4318	2	24.0758	1.03936	3	5.60924	2379	271.081	5.97314
B2RCJ6	cDNA, FLJ96114, highly similar to Homo sapiens bromodomain and WD repeat domain containing 2 (BRWD2), mRNA OS=Homo sapiens PE=2 SV=1 - [B2RCJ6_HUMAN]	18.1895	6.37	7	6	6	8	8.49513e+06	0.0585348	2	3091.28	1.53884	2	71.0186	0.46777	3	97.3545	1224	136.69	6.91748
A0A087X1B7	Chromatin target of PRMT1 protein OS=Homo sapiens GN=CHTOP PE=1 SV=1 - [A0A087X1B7_HUMAN]	18.1678	38.16	4	2	2	9	31517893	0.5409	1		1.04986	2	72.0986	0.953156	2	12.1277	76	8.51457	12.0151
Q9NZB2	Constitutive coactivator of PPAR-gamma-like protein 1 OS=Homo sapiens GN=FAM120A PE=1 SV=2 - [F120A_HUMAN]	18.1454	3.13	2	2	2	5	6.41474e+06	0.196825	1		4.6378	1		0.945345	2	5.19185	1118	121.811	8.88037
O60762	Dolichol-phosphate mannosyltransferase subunit 1 OS=Homo sapiens GN=DPM1 PE=1 SV=1 - [DPM1_HUMAN]	18.1351	21.92	5	4	4	7	5.89426e+07	0.305581	5	457.873	1.74402	5	98.6839	0.532941	5	3.50719e+09	260	29.6158	9.56885
M0QXU7	Mitochondrial import inner membrane translocase subunit TIM44 (Fragment) OS=Homo sapiens GN=TIMM44 PE=1 SV=1 - [M0QXU7_HUMAN]	17.8504	16.85	7	4	4	6	7.20209e+06	0.419902	4	100.227	1.26619	4	70.9504	0.838581	4	55.9428	273	31.1413	9.48096
E9PG39	Acylglycerol kinase, mitochondrial OS=Homo sapiens GN=AGK PE=1 SV=1 - [E9PG39_HUMAN]	17.6314	25.82	7	4	4	6	1.38578e+07	0.621897	3	80.124	5.88213	3	522.493	1.71163	4	50.2753	244	26.9083	9.33447
Q7Z478	ATP-dependent RNA helicase DHX29 OS=Homo sapiens GN=DHX29 PE=1 SV=2 - [DHX29_HUMAN]	17.5809	4.82	2	4	5	7	5.61191e+06	0.0444529	2	1149.93	3.14744	2	412.179	1.95756	3	28.4626	1369	155.139	8.08936
Q96DI9	POLDIP3 protein (Fragment) OS=Homo sapiens GN=POLDIP3 PE=2 SV=2 - [Q96DI9_HUMAN]	17.5423	10.55	11	3	3	6	1.40898e+07	0.377388	3	265.772	1.79081	3	105.314	1.40075	4	95411	417	45.6303	10.0376
O14880	Microsomal glutathione S-transferase 3 OS=Homo sapiens GN=MGST3 PE=1 SV=1 - [MGST3_HUMAN]	17.5336	17.76	4	2	2	5	1.15392e+07	0.622509	3	45.9676	3.39329	3	0.763946	1.57222	3	46.8512	152	16.5056	9.37842
P08579	U2 small nuclear ribonucleoprotein B'' OS=Homo sapiens GN=SNRPB2 PE=1 SV=1 - [RU2B_HUMAN]	17.4547	14.67	3	2	4	8	6.5315e+07	0.751573	1		0.787686	1		0.592003	1		225	25.4701	9.71533
Q8IX12	Cell division cycle and apoptosis regulator protein 1 OS=Homo sapiens GN=CCAR1 PE=1 SV=2 - [CCAR1_HUMAN]	17.3872	3.65	5	3	3	6	2.39701e+07	0.516316	2	175.104	1.37796	2	62.5977	0.711461	2	67.0541	1150	132.739	5.75732
Q86WV4	MRPS9 protein (Fragment) OS=Homo sapiens GN=MRPS9 PE=2 SV=1 - [Q86WV4_HUMAN]	17.2926	13.58	2	3	3	5	5.02792e+06	0.780655	2	37.9849	100	3	0	11.1197	2	20078.8	302	35.1261	9.0708
Q5T8P6	RNA-binding protein 26 OS=Homo sapiens GN=RBM26 PE=1 SV=3 - [RBM26_HUMAN]	17.2842	3.77	6	3	3	6	6.46059e+06	0.0477814	2	1467.65	1.63917	2	84.2955	0.0783218	2	10520.7	1007	113.527	9.15869
Q4VB87	EPB41 protein (Fragment) OS=Homo sapiens GN=EPB41 PE=2 SV=1 - [Q4VB87_HUMAN]	17.2717	11.06	7	4	5	8	1.45987e+07	0.367357	4	512.604	1.31662	4	69.6557	0.521772	4	50128.8	615	68.3662	5.90967
O43324	Eukaryotic translation elongation factor 1 epsilon-1 OS=Homo sapiens GN=EEF1E1 PE=1 SV=1 - [MCA3_HUMAN]	17.2146	32.18	5	4	4	8	2.19681e+07	0.0993681	3	2677.77	1.26249	4	23.0304	0.431696	3	101.476	174	19.7983	8.54346
Q68CN2	Putative uncharacterized protein DKFZp762C1015 (Fragment) OS=Homo sapiens GN=DKFZp762C1015 PE=2 SV=1 - [Q68CN2_HUMAN]	17.1728	4.11	3	3	3	7	4.36039e+06	0.56967	3	14.6254	1.49637	3	26.9629	0.818787	4	12.2994	706	81.6801	5.41455
P31942	Heterogeneous nuclear ribonucleoprotein H3 OS=Homo sapiens GN=HNRNPH3 PE=1 SV=2 - [HNRH3_HUMAN]	17.1632	9.25	11	3	3	6	1.36013e+07	0.566496	3	139.52	0.958584	2	9.74285	0.508575	3	16.3457	346	36.9031	6.87354
P54886	Delta-1-pyrroline-5-carboxylate synthase OS=Homo sapiens GN=ALDH18A1 PE=1 SV=2 - [P5CS_HUMAN]	17.1464	6.42	1	4	4	6	9.17224e+06	2.59944	2	62.6144	0.497139	4	23.2393	0.857445	2	15.0093	795	87.2475	7.12256
D3DWL9	Cleavage and polyadenylation specific factor 1, 160kDa, isoform CRA_a OS=Homo sapiens GN=CPSF1 PE=4 SV=1 - [D3DWL9_HUMAN]	17.1117	5.71	4	5	5	6	1.41049e+07	0.01	4	0	1	4	0	0.01	5	0	1365	151.89	6.32861
A0A024RDP4	Paraspeckle component 1, isoform CRA_b OS=Homo sapiens GN=PSPC1 PE=4 SV=1 - [A0A024RDP4_HUMAN]	17.0723	13.23	4	4	4	7	9.74726e+06	0.731641	2	140.743	1.19367	2	48.7067	0.873337	2	294.523	393	45.5423	6.58057
J3QT54	Cleavage and polyadenylation-specificity factor subunit 7 (Fragment) OS=Homo sapiens GN=CPSF7 PE=1 SV=7 - [J3QT54_HUMAN]	17.054	22.44	15	4	4	6	1.93227e+07	0.286924	2	98.6168	3.06109	2	196.149	0.8783	2	45.3145	205	22.7624	5.09717
B2R514	cDNA, FLJ92300, Homo sapiens COP9 subunit 6 (MOV34 homolog, 34 kD) (COPS6), mRNA OS=Homo sapiens PE=2 SV=1 - [B2R514_HUMAN]	17.0251	24.58	5	5	5	6	4.12821e+07	1	1		100	1		100	1		297	33.554	5.99854
Q9Y3I0	tRNA-splicing ligase RtcB homolog OS=Homo sapiens GN=RTCB PE=1 SV=1 - [RTCB_HUMAN]	16.871	15.84	4	6	6	7	2.11644e+07	0.485019	3	184.357	2.04556	2	182.669	0.988232	3	306.161	505	55.1749	7.2251
B4DLQ2	Acetyltransferase component of pyruvate dehydrogenase complex OS=Homo sapiens PE=2 SV=1 - [B4DLQ2_HUMAN]	16.7936	10.75	9	3	3	4	3.29218e+07	1.83608	1		0.933463	1		1.71391	1		428	46.2262	9.08545
F8VQE1	LIM domain and actin-binding protein 1 OS=Homo sapiens GN=LIMA1 PE=1 SV=1 - [F8VQE1_HUMAN]	16.7527	11.2	7	5	5	8	3.82719e+06	0.835159	4	136.295	1.06726	4	23.7303	0.41745	4	230.969	598	66.95	5.79541
R9WQY1	Fragile X mental retardation 1 OS=Homo sapiens GN=FMR1 PE=2 SV=1 - [R9WQY1_HUMAN]	16.5621	11.66	18	3	5	8	1.9004e+07	0.865612	3	108.586	1	3	32.9496	0.290743	3	647.015	566	63.9424	8.39697
B4DJI1	L-lactate dehydrogenase OS=Homo sapiens PE=2 SV=1 - [B4DJI1_HUMAN]	16.5538	14.1	13	3	4	6	5.29317e+07	0.0202481	2	140.93	1.04637	2	6.72744	0.0211869	2	156.601	305	33.5717	8.45557
A0A0S2Z5M9	Cell division cycle 73 Paf1/RNA polymerase II complex component-like protein isoform 1 (Fragment) OS=Homo sapiens GN=CDC73 PE=2 SV=1 - [A0A0S2Z5M9_HUMAN]	16.5408	11.83	4	3	3	5	1.16492e+07	0.0780673	2	10367	1.52348	2	69.0192	0.118934	2	84362.7	355	40.5956	9.90576
B4DT29	cDNA FLJ51082, highly similar to Actin-like protein 3 OS=Homo sapiens PE=2 SV=1 - [B4DT29_HUMAN]	16.5262	10.67	7	2	2	5	1.34054e+07	1.35199	2	64.3881	0.897921	1		0.816019	1		356	40.6736	5.8208
B2RD27	cDNA, FLJ96428, highly similar to Homo sapiens proteasome (prosome, macropain) 26S subunit, non-ATPase, 7 (Mov34 homolog) (PSMD7), mRNA OS=Homo sapiens PE=2 SV=1 - [B2RD27_HUMAN]	16.2776	16.36	6	4	4	5	2.07778e+07	0.479106	3	336.641	4.47982	4	351.359	1.09622	3	60092.9	324	36.9885	6.771
P53618	Coatomer subunit beta OS=Homo sapiens GN=COPB1 PE=1 SV=3 - [COPB_HUMAN]	16.1996	6.09	2	4	4	5	9.883e+06	1.13666	3	43.582	0.741807	3	35.7032	0.843179	3	7.07256	953	107.074	6.04932
P31689	DnaJ homolog subfamily A member 1 OS=Homo sapiens GN=DNAJA1 PE=1 SV=2 - [DNJA1_HUMAN]	16.1969	10.58	1	3	3	5	1.94894e+07	0.590852	3	138.944	1.76779	3	405.188	0.984969	4	20.3555	397	44.8395	7.07861
A8K984	Structural maintenance of chromosomes protein OS=Homo sapiens PE=2 SV=1 - [A8K984_HUMAN]	16.1443	4.51	14	5	5	7	3.5509e+06	0.476901	5	152.879	2.19078	5	169.264	1.15141	6	37977.4	1197	135.512	8.42627
Q6ZMY0	cDNA FLJ16598 fis, clone TESTI4006473, weakly similar to ATP-dependent RNA helicase A OS=Homo sapiens PE=2 SV=1 - [Q6ZMY0_HUMAN]	16.1346	4.7	4	5	5	6	1.16028e+07	0.919786	3	13.7898	1.70089	3	19.9335	1.32635	4	21.7215	1340	150.875	8.22119
Q8QN42	CPXV019 protein GN=CPXV019 - [Q8QN42_COWPX]	16.1157	10.18	1	5	5	5	2.19051e+07	1	2	0	100	2	0	100	2	0	796	92.7037	6.37939
Q9Y4E8	Ubiquitin carboxyl-terminal hydrolase 15 OS=Homo sapiens GN=USP15 PE=1 SV=3 - [UBP15_HUMAN]	16.0656	8.15	10	6	6	6	1.03654e+07	0.112508	2	62568	0.929264	2	10.9089	0.583827	3	117.213	981	112.348	5.22412
B3KM48	cDNA FLJ10286 fis, clone HEMBB1001384, highly similar to COP9 signalosome complex subunit 4 OS=Homo sapiens PE=2 SV=1 - [B3KM48_HUMAN]	16.0654	20.69	6	6	6	6	3.92779e+07	1	2	0	100	2	0	100	2	0	406	46.2257	5.8335
B4DQJ4	cDNA FLJ59213, highly similar to Nuclear valosin-containing protein-like OS=Homo sapiens PE=2 SV=1 - [B4DQJ4_HUMAN]	16.0502	5.43	3	2	2	5	4.91638e+06	0.1	4	33935.7	10	4	33935.7	1	4	1.32629e+12	589	64.8734	5.88428
B2R802	cDNA, FLJ93681, highly similar to Homo sapiens small nuclear ribonucleoprotein polypeptide A (SNRPA), mRNA OS=Homo sapiens PE=2 SV=1 - [B2R802_HUMAN]	15.9908	22.34	9	3	5	7	6.64188e+07	0.592625	1		1.53419	1		0.909201	1		282	31.2872	9.86182
Q9H078	Caseinolytic peptidase B protein homolog OS=Homo sapiens GN=CLPB PE=1 SV=1 - [CLPB_HUMAN]	15.9214	9.76	4	3	6	7	1.61913e+07	1	3	0	100	3	0	100	3	0	707	78.68	9.01221
B2RE46	cDNA, FLJ96923, highly similar to Homo sapiens ribophorin II (RPN2), mRNA OS=Homo sapiens PE=2 SV=1 - [B2RE46_HUMAN]	15.8901	8.4	5	3	3	5	2.11418e+07	1.06438	2	9.27081	14.4838	2	6050.96	2.37663	3	85075	631	69.2911	5.78271
Q9Y295	Developmentally-regulated GTP-binding protein 1 OS=Homo sapiens GN=DRG1 PE=1 SV=1 - [DRG1_HUMAN]	15.887	17.17	2	5	5	5	1.41806e+07	1.23448	2	909.334	0.631014	2	925.901	0.783435	3	1.69277	367	40.5168	8.89502
O00483	Cytochrome c oxidase subunit NDUFA4 OS=Homo sapiens GN=NDUFA4 PE=1 SV=1 - [NDUA4_HUMAN]	15.6521	27.16	1	2	2	5	3.25239e+07	0.517637	1		2.19024	1		1.13375	1		81	9.36391	9.37842
D6W5D1	KIAA1212, isoform CRA_a OS=Homo sapiens GN=KIAA1212 PE=4 SV=1 - [D6W5D1_HUMAN]	15.6513	3.24	21	5	5	6	4.88427e+06	0.409407	3	218.453	3.02164	3	370.129	1.23708	3	1.61783e+11	1788	205.868	5.99854
Q92522	Histone H1x OS=Homo sapiens GN=H1FX PE=1 SV=1 - [H1X_HUMAN]	15.5925	11.74	1	2	2	5	5.69247e+07	0.240785	1		0.539832	1		0.23546	2	108.286	213	22.4735	10.7554
P14373	Zinc finger protein RFP OS=Homo sapiens GN=TRIM27 PE=1 SV=1 - [TRI27_HUMAN]	15.4676	5.07	3	2	2	4	22204622	0.605239	1		0.724154	1		0.438286	1		513	58.4518	6.21436
Q9Y3B4	Splicing factor 3B subunit 6 OS=Homo sapiens GN=SF3B6 PE=1 SV=1 - [SF3B6_HUMAN]	15.4562	32	1	3	3	4	73559149	0.783675	4	46.0558	1	3	25.5486	0.95501	3	101.447	125	14.5756	9.37842
Q9UK73	Protein fem-1 homolog B OS=Homo sapiens GN=FEM1B PE=1 SV=1 - [FEM1B_HUMAN]	15.3773	5.26	1	3	3	5	1.18345e+07	1	3	0	100	3	0	100	3	0	627	70.2197	6.60986
Q96GA3	Protein LTV1 homolog OS=Homo sapiens GN=LTV1 PE=1 SV=1 - [LTV1_HUMAN]	15.362	5.05	2	2	2	5	4.90279e+06	0.01	1					0.282255	1		475	54.8212	4.90674
B1AMU7	Exosome complex component CSL4 (Fragment) OS=Homo sapiens GN=EXOSC1 PE=1 SV=2 - [B1AMU7_HUMAN]	15.2958	16.36	6	2	2	4	8.74954e+06	1.24743	1		1.52057	2	84.6219	1.15546	1		165	17.888	6.50732
C9JFE4	COP9 signalosome complex subunit 1 OS=Homo sapiens GN=GPS1 PE=1 SV=2 - [C9JFE4_HUMAN]	15.2931	13.38	7	5	5	5	2.56672e+07	1	4	0	100	4	0	100	4	0	471	53.338	6.7417
F8WBS5	60S ribosomal protein L35a OS=Homo sapiens GN=RPL35A PE=1 SV=1 - [F8WBS5_HUMAN]	15.2034	43.64	4	4	4	6	1.89601e+08	0.649294	4	33.9299	2.53418	4	64.6141	1.17385	4	16.6809	55	6.46844	9.99365
F2Z388	60S ribosomal protein L35 OS=Homo sapiens GN=RPL35 PE=1 SV=1 - [F2Z388_HUMAN]	15.1902	23.96	4	2	2	8	1.77838e+08	0.612343	3	15.0333	1.51183	3	4.89152	0.925759	3	34.5597	96	10.638	10.2866
P11908	Ribose-phosphate pyrophosphokinase 2 OS=Homo sapiens GN=PRPS2 PE=1 SV=2 - [PRPS2_HUMAN]	15.1121	22.33	6	2	6	7	3.90284e+07										318	34.747	6.60986
G3V5V3	Nuclear export mediator factor NEMF (Fragment) OS=Homo sapiens GN=NEMF PE=1 SV=7 - [G3V5V3_HUMAN]	15.0811	3.4	2	3	3	6	7.24074e+06	0.325813	3	13.3939	5.36069	3	17.4548	0.784937	3	14.6727	999	113.949	5.84619
B4DIH5	COP9 signalosome complex subunit 2 OS=Homo sapiens GN=COPS2 PE=1 SV=1 - [B4DIH5_HUMAN]	15.0401	12.4	7	4	4	5	1.11526e+07	1	1		100	1		100	1		379	44.2004	5.87158
F8VSC5	SCY1-like protein 2 (Fragment) OS=Homo sapiens GN=SCYL2 PE=1 SV=1 - [F8VSC5_HUMAN]	14.9724	10.43	6	5	5	6	6.35525e+06	0.19504	5	1.62957e+06	2.73019	4	20812.3	1.68436	4	13680.5	681	77.0044	7.04932
B4E0Q6	cDNA FLJ60209, highly similar to Transcriptional repressor p66 alpha OS=Homo sapiens PE=2 SV=1 - [B4E0Q6_HUMAN]	14.9588	8.78	4	1	2	6	1.68532e+07										262	28.6337	9.94971
B4DMA8	Kinesin-like protein OS=Homo sapiens PE=2 SV=1 - [B4DMA8_HUMAN]	14.8738	11.48	3	3	3	5	2.80401e+06	1	3	0	100	3	0	100	3	0	549	60.4759	6.69775
A8K964	cDNA FLJ75071, highly similar to Homo sapiens pinin, desmosome associated protein (PNN), mRNA OS=Homo sapiens PE=2 SV=1 - [A8K964_HUMAN]	14.8646	7.67	4	4	4	6	1.18642e+07	0.789843	4	15.1248	0.882227	3	5.90867	0.79363	3	12.805	717	81.4929	7.37158
Q9H9B7	Coatomer subunit gamma OS=Homo sapiens PE=2 SV=1 - [Q9H9B7_HUMAN]	14.8184	4.76	7	3	3	5	1.21208e+07	0.965288	1		1.56865	2	88.7467	2.53185	1		799	89.3294	5.68115
A0A0A0N0M2	Tyrosine-protein kinase OS=Homo sapiens GN=JAK1 PE=2 SV=1 - [A0A0A0N0M2_HUMAN]	14.8075	6.51	6	5	5	6	7.99044e+06	0.0631277	4	4172.41	2.49102	4	228.917	0.157252	4	420249	1152	133.006	7.54736
P62191	26S protease regulatory subunit 4 OS=Homo sapiens GN=PSMC1 PE=1 SV=1 - [PRS4_HUMAN]	14.7204	7.27	3	2	2	4	53554420	0.0901161	1		17.8484	1		1.60842	1		440	49.1537	6.21436
B4DMD3	cDNA FLJ58174, highly similar to WW domain-binding protein 11 OS=Homo sapiens PE=2 SV=1 - [B4DMD3_HUMAN]	14.6958	11.88	3	3	3	5	1.79105e+07	1.51141	1		1.99916	1		3.02154	1		589	64.8671	7.00537
P10599	Thioredoxin OS=Homo sapiens GN=TXN PE=1 SV=3 - [THIO_HUMAN]	14.6749	23.81	1	2	2	4	3.97388e+07	1.09019	2	42.331	1.12908	2	5.05706	1.23091	2	48.1383	105	11.7297	4.91943
A8K0T9	cDNA FLJ75422, highly similar to Homo sapiens capping protein (actin filament) muscle Z-line, alpha 1, mRNA OS=Homo sapiens PE=2 SV=1 - [A8K0T9_HUMAN]	14.5471	14.69	5	1	3	6	1.07732e+07	0.249214	1								286	32.8883	5.69385
Q4G0J3	La-related protein 7 OS=Homo sapiens GN=LARP7 PE=1 SV=1 - [LARP7_HUMAN]	14.5363	9.45	8	4	4	5	7.51747e+06	0.162348	4	1443.89	1	3	660.412	0.160113	3	468903	582	66.8574	9.5542
B9EG90	Topoisomerase (DNA) I OS=Homo sapiens GN=TOP1 PE=2 SV=1 - [B9EG90_HUMAN]	14.5076	6.41	11	4	4	6	2.23196e+07	0.64255	3	26.5388	1	3	69.5502	0.298204	3	774.011	765	90.6429	9.30518
F5GY37	Prohibitin-2 OS=Homo sapiens GN=PHB2 PE=1 SV=1 - [F5GY37_HUMAN]	14.4577	10.86	7	2	2	4	1.64722e+07	0.485952	1		1.02108	1		0.709533	2	56.9788	267	29.705	9.87646
A0A087WVS8	MOB kinase activator 2 OS=Homo sapiens GN=MOB2 PE=1 SV=1 - [A0A087WVS8_HUMAN]	14.2326	27.97	4	4	4	6	1.14428e+08	0.388637	3	24.14	1.26615	3	5.86859	0.641684	3	31.4496	236	26.8624	7.12256
C9JQV0	Uncharacterized protein C7orf50 (Fragment) OS=Homo sapiens GN=C7orf50 PE=1 SV=1 - [C9JQV0_HUMAN]	14.2116	28.65	5	3	3	4	2.03776e+07	0.69587	2	2367.52	1.59026	2	22.9846	1.10662	2	1370.17	192	21.8697	9.64209
A0A0U1RRM1	Transcriptional repressor p66-beta OS=Homo sapiens GN=GATAD2B PE=1 SV=1 - [A0A0U1RRM1_HUMAN]	14.1813	9.71	4	2	3	5	1.10139e+07										577	63.4221	9.67139
Q9UPN1	Serine/threonine-protein phosphatase (Fragment) OS=Homo sapiens GN=PPP1CC PE=3 SV=1 - [Q9UPN1_HUMAN]	14.0688	10.88	17	2	2	4	4.72391e+06	1.36848	1		0.397013	1		0.543305	1		294	33.7518	5.24951
P16403	Histone H1.2 OS=Homo sapiens GN=HIST1H1C PE=1 SV=2 - [H12_HUMAN]	14.0287	10.33	6	3	3	6	3.41208e+07	0.506164	2	29.8182	0.878604	2	15.876	0.444718	2	13.4687	213	21.3517	10.9312
B4DED6	cDNA FLJ56545, highly similar to ATP-dependent RNA helicase DDX50 (EC 3.6.1.-) OS=Homo sapiens PE=2 SV=1 - [B4DED6_HUMAN]	14.0267	7.62	7	1	3	4	2.22696e+07	0.267927	1		1.09828	1		0.294259	1		643	72.113	8.51416
B4DFG0	Protein DEK OS=Homo sapiens GN=DEK PE=1 SV=1 - [B4DFG0_HUMAN]	14.0188	18.73	8	5	5	5	1.3447e+07	0.01	3	0	1	3	0	0.01	3	0	347	39.4763	8.51416
A5YKK6	CCR4-NOT transcription complex subunit 1 OS=Homo sapiens GN=CNOT1 PE=1 SV=2 - [CNOT1_HUMAN]	13.9372	1.81	7	4	4	5	8.2949e+06	0.01	3	0	10	2	33935.7	0.12211	3	97448.6	2376	266.768	7.10791
A6NHR9	Structural maintenance of chromosomes flexible hinge domain-containing protein 1 OS=Homo sapiens GN=SMCHD1 PE=1 SV=2 - [SMHD1_HUMAN]	13.8994	2.69	2	4	4	5	9.815e+06	0.0940873	1		9.94111	1		0.935332	1		2005	226.231	7.29834
H0Y4R1	Inosine-5'-monophosphate dehydrogenase 2 (Fragment) OS=Homo sapiens GN=IMPDH2 PE=1 SV=1 - [H0Y4R1_HUMAN]	13.7305	6.81	3	2	2	4	1.08147e+07	0.454998	1		1.92128	1		1.18012	2	46.7865	470	51.0352	8.17725
P47755	F-actin-capping protein subunit alpha-2 OS=Homo sapiens GN=CAPZA2 PE=1 SV=3 - [CAZA2_HUMAN]	13.6909	14.69	6	1	3	5	1.59747e+07							0.69641	1		286	32.9286	5.84619
Q9BS26	Endoplasmic reticulum resident protein 44 OS=Homo sapiens GN=ERP44 PE=1 SV=1 - [ERP44_HUMAN]	13.6461	12.07	1	3	3	5	1.17857e+07	0.796264	2	26.1948	1.16417	2	60.4312	0.926986	2	30.7226	406	46.9414	5.26221
A0A087WX29	TAR DNA-binding protein 43 (Fragment) OS=Homo sapiens GN=TARDBP PE=1 SV=1 - [A0A087WX29_HUMAN]	13.5041	20.99	19	3	3	5	4.87601e+06	0.286727	2	56.0236	2.43409	2	76.353	0.697919	2	15.6195	243	26.7264	7.76709
B4E1D9	cDNA FLJ55318, highly similar to Casein kinase I isoform alpha (EC 2.7.11.1) OS=Homo sapiens PE=2 SV=1 - [B4E1D9_HUMAN]	13.4995	13.6	11	2	2	4	3.88918e+06	0.112317	3	19132.9	6.52705	3	4782.62	0.733096	3	6.36387e+10	228	26.7275	9.68604
Q69YP1	Putative uncharacterized protein DKFZp762M013 (Fragment) OS=Homo sapiens GN=DKFZp762M013 PE=2 SV=1 - [Q69YP1_HUMAN]	13.4777	3.43	4	2	2	4	4.72282e+06	0.453746	3	203.842	1.99255	3	99.4022	0.864362	3	88.7693	728	87.3125	6.87354
Q9Y5S9	RNA-binding protein 8A OS=Homo sapiens GN=RBM8A PE=1 SV=1 - [RBM8A_HUMAN]	13.4595	17.24	2	2	2	4	1.94332e+07	0.640866	2	155.658	0.966838	2	15.0475	0.619614	2	196.942	174	19.8767	5.71924
Q9H7E9	UPF0488 protein C8orf33 OS=Homo sapiens GN=C8orf33 PE=1 SV=1 - [CH033_HUMAN]	13.4591	6.99	1	1	1	3	1.18664e+07	0.3707	1		2.08049	1		0.771238	1		229	24.9769	9.94971
F5H6P7	Protein mago nashi homolog 2 OS=Homo sapiens GN=MAGOHB PE=4 SV=1 - [F5H6P7_HUMAN]	13.4307	30.39	5	2	2	4	1.15049e+07	0.0702297	2	6507.48	1.70325	1		0.840078	1		102	11.7912	5.51611
B4DSH1	cDNA FLJ51295, highly similar to Cell division cycle 5-like protein OS=Homo sapiens PE=2 SV=1 - [B4DSH1_HUMAN]	13.4277	7.1	3	4	4	5	2.46935e+07	0.259581	3	46.8275	1	3	25.2806	0.219464	3	343.74	775	89.1712	8.54346
E9PB51	RNA-binding protein 4 (Fragment) OS=Homo sapiens GN=RBM4 PE=1 SV=1 - [E9PB51_HUMAN]	13.3777	35.83	9	5	5	6	1.86888e+07	0.548954	3	109.763	1.43493	3	57.6154	1.73089	4	63054	240	26.2701	7.54736
B0AZM4	cDNA, FLJ79464, highly similar to Homo sapiens aquarius (Fragment) OS=Homo sapiens PE=2 SV=1 - [B0AZM4_HUMAN]	13.3446	4.43	5	3	4	5	3.33482e+06	0.01	2	0	1	2	0	0.01	2	0	1353	156.738	7.09326
A8K8U1	cDNA FLJ77762, highly similar to Homo sapiens cullin-associated and neddylation-dissociated 1 (CAND1), mRNA OS=Homo sapiens PE=2 SV=1 - [A8K8U1_HUMAN]	13.3237	5.77	5	5	5	5	2.06513e+07	1	2	0	100	2	0	100	2	0	1230	136.231	5.8335
Q59E91	DNA-directed RNA polymerase (Fragment) OS=Homo sapiens PE=2 SV=1 - [Q59E91_HUMAN]	13.2072	3.26	5	2	2	3	1.47114e+07	0.1	2	33935.7	10	2	33935.7	0.720016	3	5.37116e+10	1072	121.159	8.68994
A0A024R5M3	Cortactin, isoform CRA_c OS=Homo sapiens GN=CTTN PE=4 SV=1 - [A0A024R5M3_HUMAN]	13.1875	7.8	6	3	3	4	5855675										513	57.4315	5.32568
Q6UN15	Pre-mRNA 3'-end-processing factor FIP1 OS=Homo sapiens GN=FIP1L1 PE=1 SV=1 - [FIP1_HUMAN]	13.134	11.78	4	4	4	5	7.47099e+06	0.01	4	0	1	4	0	0.01	4	0	594	66.4865	5.59229
G3V5Z3	Serine/threonine-protein phosphatase 4 regulatory subunit 3A OS=Homo sapiens GN=PPP4R3A PE=1 SV=1 - [G3V5Z3_HUMAN]	13.121	7.22	7	4	4	4	10049132	0.838189	3	44.2388	1.44401	2	64.8344	2.22794	2	623.432	706	81.9782	4.89404
Q9UK59	Lariat debranching enzyme OS=Homo sapiens GN=DBR1 PE=1 SV=2 - [DBR1_HUMAN]	13.0717	3.68	2	2	2	5	9.56912e+06	0.0664419	2	5148.53	2.77109	1		1.2233	1		544	61.5163	5.46533
P25705	ATP synthase subunit alpha, mitochondrial OS=Homo sapiens GN=ATP5A1 PE=1 SV=1 - [ATPA_HUMAN]	13.0415	17	8	6	6	6	1.40994e+07	0.0893082	4	19417.9	1.15599	4	21.7413	1.13917	5	113.962	553	59.7136	9.12939
O15084	Serine/threonine-protein phosphatase 6 regulatory ankyrin repeat subunit A OS=Homo sapiens GN=ANKRD28 PE=1 SV=5 - [ANR28_HUMAN]	13.0061	3.04	8	2	2	3	1.26451e+07	0.679661	1		1.59835	1		0.886728	2	30.7961	1053	112.894	6.25244
Q7L014	Probable ATP-dependent RNA helicase DDX46 OS=Homo sapiens GN=DDX46 PE=1 SV=2 - [DDX46_HUMAN]	12.9888	5.82	6	5	5	5	7.19431e+06	0.786223	4	194.46	2.14792	4	58.2606	0.833535	4	57.6316	1031	117.29	9.29053
O00487	26S proteasome non-ATPase regulatory subunit 14 OS=Homo sapiens GN=PSMD14 PE=1 SV=1 - [PSDE_HUMAN]	12.9272	11.61	5	3	3	5	1.91205e+07	0.01	1		1	1		0.0707598	2	6721.04	310	34.5546	6.52197
P10644	cAMP-dependent protein kinase type I-alpha regulatory subunit OS=Homo sapiens GN=PRKAR1A PE=1 SV=1 - [KAP0_HUMAN]	12.8195	13.65	9	4	4	6	8.8617e+06	0.177707	2	72.6737	5.17762	4	483.996	0.920101	2	25.2659	381	42.955	5.35107
B4DF70	cDNA FLJ60461, highly similar to Peroxiredoxin-2 (EC 1.11.1.15) OS=Homo sapiens PE=2 SV=1 - [B4DF70_HUMAN]	12.7971	25.14	4	3	4	6	9.2808e+07	0.01	2	0	1	2	0	0.01	2	0	183	20.0946	8.77783
Q9BZK3	Putative nascent polypeptide-associated complex subunit alpha-like protein OS=Homo sapiens GN=NACAP1 PE=5 SV=1 - [NACP1_HUMAN]	12.7043	13.15	3	1	2	3	3.06454e+07										213	23.2919	4.58936
B4DPY2	cDNA FLJ59286, highly similar to Pre-mRNA-processing factor 40 homolog A (Fragment) OS=Homo sapiens PE=2 SV=1 - [B4DPY2_HUMAN]	12.5924	4.78	7	3	3	5	2.52417e+07	0.0800444	2	11615	1.39066	2	51.9652	0.111314	2	59122.1	816	92.8389	8.14795
P35580	Myosin-10 OS=Homo sapiens GN=MYH10 PE=1 SV=3 - [MYH10_HUMAN]	12.5635	2.33	2	2	3	4	1.51918e+07	0.01	2	0	1	2	0	0.01	2	0	1976	228.858	5.5415
H0YL43	Reticulocalbin-2 (Fragment) OS=Homo sapiens GN=RCN2 PE=1 SV=1 - [H0YL43_HUMAN]	12.496	21.94	2	2	2	3	1.38196e+07	0.1	2	33935.7	10	2	33935.7	1	2	1.32629e+12	155	17.7084	4.58936
P30048	Thioredoxin-dependent peroxide reductase, mitochondrial OS=Homo sapiens GN=PRDX3 PE=1 SV=3 - [PRDX3_HUMAN]	12.4942	14.45	2	3	3	4	2.73314e+07	0.16609	2	15.5342	0.180577	2	991793	0.314707	3	72.5688	256	27.6752	7.78174
A0A087X074	Spindlin-2A OS=Homo sapiens GN=SPIN2A PE=4 SV=1 - [A0A087X074_HUMAN]	12.4709	17.2	5	1	2	5	7.85358e+06							1.00226	1		157	17.6199	8.86572
B7Z7U6	cDNA FLJ51769, highly similar to Ras GTPase-activating-like protein IQGAP2 (Fragment) OS=Homo sapiens PE=2 SV=1 - [B7Z7U6_HUMAN]	12.4657	3.78	10	4	4	4	1.84583e+06	1	3	0	100	3	0	100	3	0	1402	160.152	5.38916
F5H7A5	Caseinolytic peptidase B protein homolog (Fragment) OS=Homo sapiens GN=CLPB PE=1 SV=7 - [F5H7A5_HUMAN]	12.4561	33.33	3	1	4	5	1.53528e+07	1	1		100	1		100	1		153	17.1207	7.50342
Q86VM9	Zinc finger CCCH domain-containing protein 18 OS=Homo sapiens GN=ZC3H18 PE=1 SV=2 - [ZCH18_HUMAN]	12.3408	4.62	5	2	2	4	1.11591e+06	1.06528	1								953	106.316	8.32373
A2I829	NF-kappaB repressing factor (Fragment) OS=Homo sapiens GN=NKRF PE=2 SV=1 - [A2I829_HUMAN]	12.3394	7.35	7	4	4	5	5.49166e+06	0.01	3	0	1	2	0	0.01	2	0	599	67.4082	8.86572
Q8N1G4	Leucine-rich repeat-containing protein 47 OS=Homo sapiens GN=LRRC47 PE=1 SV=1 - [LRC47_HUMAN]	12.2637	7.89	1	3	3	4	4.93697e+06	0.01	1		1	1		0.0962024	2	27942.8	583	63.4337	8.27979
P49207	60S ribosomal protein L34 OS=Homo sapiens GN=RPL34 PE=1 SV=3 - [RL34_HUMAN]	12.2608	12.82	2	2	2	6	1.22563e+08	1.06053	2	112.409	0.935594	2	206.359	0.992226	2	39.9152	117	13.2845	11.4731
Q59H95	Flightless I homolog variant (Fragment) OS=Homo sapiens PE=2 SV=1 - [Q59H95_HUMAN]	12.2566	4	5	3	3	4	4.46469e+06	0.1	2	33935.7	10	2	33935.7	1.38998	3	5.33047e+10	1101	125.198	5.26221
Q9NPD3	Exosome complex component RRP41 OS=Homo sapiens GN=EXOSC4 PE=1 SV=3 - [EXOS4_HUMAN]	12.1376	6.94	2	1	1	3	1.6311e+07	2.11389	1		2.01307	1		4.2554	1		245	26.3665	6.52197
H7C5F2	28S ribosomal protein S22, mitochondrial (Fragment) OS=Homo sapiens GN=MRPS22 PE=1 SV=1 - [H7C5F2_HUMAN]	12.1168	19.39	7	2	2	4	2.29137e+07	0.1	4	33935.7	10	4	33935.7	1	4	1.32629e+12	165	18.6717	8.27979
A0A024R326	Ribosomal protein L29, isoform CRA_a OS=Homo sapiens GN=RPL29 PE=4 SV=1 - [A0A024R326_HUMAN]	12.0934	9.55	3	1	1	4	6.40525e+07	0.234823	1		1.62278	1		0.381065	1		157	17.5419	11.6636
Q6P158	Putative ATP-dependent RNA helicase DHX57 OS=Homo sapiens GN=DHX57 PE=1 SV=2 - [DHX57_HUMAN]	11.9421	3.9	4	3	4	4	1.48004e+07	0.737657	3	32.3076	1.9496	3	129.636	1.16279	3	33.4421	1386	155.507	7.7085
Q14204	Cytoplasmic dynein 1 heavy chain 1 OS=Homo sapiens GN=DYNC1H1 PE=1 SV=5 - [DYHC1_HUMAN]	11.8631	1.14	2	4	4	5	5.51674e+06	0.0437947	2	1094.87	3.91293	1		0.750491	1		4646	532.072	6.40479
Q05BZ5	CPSF3 protein (Fragment) OS=Homo sapiens GN=CPSF3 PE=2 SV=1 - [Q05BZ5_HUMAN]	11.8055	4.87	5	2	2	5	7.36256e+06	0.974103	1		1.97565	1		1.92449	1		554	62.9012	6.60986
Q8TDN6	Ribosome biogenesis protein BRX1 homolog OS=Homo sapiens GN=BRIX1 PE=1 SV=2 - [BRX1_HUMAN]	11.7968	10.2	4	3	3	4	6.078e+06	0.152991	3	4810.68	100	1		100	1		353	41.3749	9.92041
P43686	26S protease regulatory subunit 6B OS=Homo sapiens GN=PSMC4 PE=1 SV=2 - [PRS6B_HUMAN]	11.7745	15.07	1	4	4	4	1.72844e+07	0.0985891	2	31587.8	1.14394	3	20.1376	0.105446	2	44521.1	418	47.3365	5.21143
B4DT20	MICOS complex subunit MIC60 OS=Homo sapiens PE=2 SV=1 - [B4DT20_HUMAN]	11.5799	4.86	13	2	2	5	6.73786e+06	0.781802	1		1.90087	1		1.35662	2	13.5776	659	73.111	7.18115
P04406	Glyceraldehyde-3-phosphate dehydrogenase OS=Homo sapiens GN=GAPDH PE=1 SV=3 - [G3P_HUMAN]	11.5735	19.1	7	4	4	4	3.41049e+06	0.16286	2	199.572	1.72551	2	74.2041	0.281016	2	66.479	335	36.0304	8.45557
F8WCJ1	Eukaryotic translation initiation factor 5A OS=Homo sapiens GN=EIF5A2 PE=1 SV=1 - [F8WCJ1_HUMAN]	11.5434	19.05	8	3	3	4	6.17441e+06	0.1	2	33935.7	10	2	33935.7	1.79444	3	5.19259e+09	105	11.6799	9.14404
Q96EY7	Pentatricopeptide repeat domain-containing protein 3, mitochondrial OS=Homo sapiens GN=PTCD3 PE=1 SV=3 - [PTCD3_HUMAN]	11.4725	6.1	4	3	3	3	1.92852e+06	1	1		100	1		100	1		689	78.4997	6.41748
Q8N1H4	cDNA FLJ40872 fis, clone TUTER2000283, highly similar to Homo sapiens transformer-2-beta (SFRS10) gene OS=Homo sapiens PE=2 SV=1 - [Q8N1H4_HUMAN]	11.4574	27.78	7	5	5	5	7.65071e+07	0.628286	3	73.3916	0.903132	2	6.20789	0.843664	3	0.633976	252	29.1832	10.6528
Q15046	Lysine--tRNA ligase OS=Homo sapiens GN=KARS PE=1 SV=3 - [SYK_HUMAN]	11.4463	4.52	5	2	2	4	8.60221e+06	0.542507	2	42.1668	1.29739	2	29.3818	0.703845	2	11.718	597	68.0046	6.354
P51532	Transcription activator BRG1 OS=Homo sapiens GN=SMARCA4 PE=1 SV=2 - [SMCA4_HUMAN]	11.4107	3.16	15	4	4	4	3.73754e+06	0.845237	1		1.05157	1		0.888826	1		1647	184.53	7.88428
A0A0X9V9B3	MS-F1 light chain variable region (Fragment) OS=Homo sapiens PE=2 SV=1 - [A0A0X9V9B3_HUMAN]	11.3047	14.29	1	2	2	3	122583220										112	12.1	5.96045
M0R003	Mitochondrial import inner membrane translocase subunit TIM50 (Fragment) OS=Homo sapiens GN=TIMM50 PE=1 SV=1 - [M0R003_HUMAN]	11.2857	10.51	12	2	2	4	7.05756e+06	0.309486	1		1.25127	1		0.498796	2	38.8897	257	28.2026	8.42627
Q9NP29	Microfibrillar protein 2 (Fragment) OS=Homo sapiens PE=2 SV=1 - [Q9NP29_HUMAN]	11.1441	18.46	9	2	2	4	1.77006e+08										130	14.1192	9.64209
Q53GF0	Cytidine 5'-monophosphate N-acetylneuraminic acid synthetase variant (Fragment) OS=Homo sapiens PE=2 SV=1 - [Q53GF0_HUMAN]	11.0244	15.67	4	4	4	5	4.91481e+06	0.456661	2	125.611	1.07163	2	83.0224	0.413706	3	53.0597	434	48.2986	7.92822
P10155	60 kDa SS-A/Ro ribonucleoprotein OS=Homo sapiens GN=TROVE2 PE=1 SV=2 - [RO60_HUMAN]	11.0022	7.43	2	3	3	4	5.84311e+06	0.156691	1		3.27424	1		0.464079	2	14.9536	538	60.6312	8.03076
Q9Y3F4	Serine-threonine kinase receptor-associated protein OS=Homo sapiens GN=STRAP PE=1 SV=1 - [STRAP_HUMAN]	10.9936	20.29	3	5	5	5	5.12623e+06	0.349212	3	338.201	1	3	26.3997	0.85533	3	11.4349	350	38.414	5.12256
C9J0J7	Profilin-2 OS=Homo sapiens GN=PFN2 PE=1 SV=1 - [C9J0J7_HUMAN]	10.947	15.38	8	1	1	4	2.76939e+06	0.198349	1		9.31248	2	8032.86	0.25055	1		91	9.83408	9.17334
A0A075B6R9	Protein IGKV2D-24 (Fragment) OS=Homo sapiens GN=IGKV2D-24 PE=4 SV=1 - [A0A075B6R9_HUMAN]	10.8478	13.33	1	2	2	5	1.6276e+08	0.01	2	0	1	2	0	0.01	2	0	120	13.0707	8.86572
D6R9I9	ATP-binding cassette sub-family E member 1 OS=Homo sapiens GN=ABCE1 PE=1 SV=1 - [D6R9I9_HUMAN]	10.8248	10.21	3	3	3	3	1.86633e+07	0.48858	1		2.84069	1		1.01173	2	49.5656	421	47.0064	8.30908
B4DZZ8	cDNA FLJ52943, highly similar to Zinc transporter SLC39A7 OS=Homo sapiens PE=2 SV=1 - [B4DZZ8_HUMAN]	10.8232	3.74	4	1	1	3	1.04247e+07	0.361458	1		1.34007	1		0.48438	1		374	39.5743	6.96143
B3KW93	Sodium/potassium-transporting ATPase subunit alpha OS=Homo sapiens PE=2 SV=1 - [B3KW93_HUMAN]	10.7429	4.02	1	1	2	3	10130309	0.01	1		1	1		0.01	1		920	101.237	5.63037
Q8N4C5	DNAJC10 protein OS=Homo sapiens GN=DNAJC10 PE=2 SV=1 - [Q8N4C5_HUMAN]	10.6778	28.21	4	2	2	4	7.55642e+06	0.44068	1		1.58675	1		0.772177	2	14.7883	78	8.97973	9.71533
B4DQR0	cDNA FLJ54377 OS=Homo sapiens PE=2 SV=1 - [B4DQR0_HUMAN]	10.5772	4.77	3	2	2	3	1.04159e+07	0.01	1		1	1		0.01	1		797	90.5904	9.26123
B2R9L6	cDNA, FLJ94450, highly similar to Homo sapiens cyclin-dependent kinase 9 (CDC2-related kinase) (CDK9), mRNA OS=Homo sapiens PE=2 SV=1 - [B2R9L6_HUMAN]	10.5003	12.9	127	3	4	5	9.50996e+06	0.733565	2	90.9004	1.13312	1		0.492475	1		372	42.7202	8.79248
Q14558	Phosphoribosyl pyrophosphate synthase-associated protein 1 OS=Homo sapiens GN=PRPSAP1 PE=1 SV=2 - [KPRA_HUMAN]	10.4999	8.15	5	2	2	4	6.52801e+06	0.319455	2	2.83834	1.68655	2	118.748	0.538775	2	124.255	356	39.3686	7.1958
D6RAA6	Transmembrane protein 33 (Fragment) OS=Homo sapiens GN=TMEM33 PE=1 SV=1 - [D6RAA6_HUMAN]	10.4367	9.46	5	2	2	3	5.26776e+06							0.981933	2	57.9865	222	25.2073	9.56885
Q6UXN9	WD repeat-containing protein 82 OS=Homo sapiens GN=WDR82 PE=1 SV=1 - [WDR82_HUMAN]	10.3543	4.47	1	1	1	3	3.62796e+06							0.822172	1		313	35.0565	7.69385
B4DZC3	cDNA FLJ55645, highly similar to 5'-3' exoribonuclease 2 (EC 3.1.11.-) OS=Homo sapiens PE=2 SV=1 - [B4DZC3_HUMAN]	10.2994	2.57	4	2	2	4	1.45067e+06							0.433453	1		896	102.351	7.63525
C9JEL3	Eukaryotic translation initiation factor 4E type 2 (Fragment) OS=Homo sapiens GN=EIF4E2 PE=1 SV=1 - [C9JEL3_HUMAN]	10.2808	13.62	5	2	2	3	1.53202e+07	2.4811	2	3.32608e+08	3.97219	2	113.383	6.71927	2	302062	213	24.5871	7.53271
I3L2C7	Gem-associated protein 4 OS=Homo sapiens GN=GEMIN4 PE=1 SV=1 - [I3L2C7_HUMAN]	10.2482	5.06	10	5	5	5	5.94425e+06	0.772576	3	39.698	3.60577	3	601.461	2.72526	4	3694.02	1047	118.745	6.18896
A0A087WUZ8	28S ribosomal protein S34, mitochondrial OS=Homo sapiens GN=MRPS34 PE=1 SV=1 - [A0A087WUZ8_HUMAN]	10.2368	13.07	4	3	3	5	6735524							0.731261	1		176	20.6499	10.7993
Q59F59	Importin 8 variant (Fragment) OS=Homo sapiens PE=2 SV=1 - [Q59F59_HUMAN]	10.1973	2.68	2	1	1	4	3.45969e+06	0.826891	2	28.7506	11.875	2	14689.3	9.81933	2	37230.1	485	55.4866	4.56396
Q16643	Drebrin OS=Homo sapiens GN=DBN1 PE=1 SV=4 - [DREB_HUMAN]	10.1686	5.86	5	2	2	3	2.79042e+07	0.57377	1								649	71.3854	4.44971
Q96PK6	RNA-binding protein 14 OS=Homo sapiens GN=RBM14 PE=1 SV=2 - [RBM14_HUMAN]	10.1561	5.98	9	2	2	3	1.27824e+07	0.178778	2	115.149	3.10996	2	54.8809	0.555994	2	42.2927	669	69.4489	9.67139
A0A024RB67	Exportin, tRNA (Nuclear export receptor for tRNAs), isoform CRA_a OS=Homo sapiens GN=XPOT PE=4 SV=1 - [A0A024RB67_HUMAN]	10.107	3.73	4	2	2	4	8.24602e+06	1	1		100	1		10.165	2	31247.4	617	70.5828	5.65576
B4DNK4	Pyruvate kinase OS=Homo sapiens GN=PKM PE=1 SV=1 - [B4DNK4_HUMAN]	10.1005	9.63	20	3	3	3	6.34565e+06	0.0710693	2	6848.53	0.884197	2	18.4001	0.0628392	2	4095.79	457	49.8659	7.82568
Q05CW7	NAT10 protein (Fragment) OS=Homo sapiens GN=NAT10 PE=2 SV=1 - [Q05CW7_HUMAN]	10.0776	4.51	5	2	2	4	5.33991e+06	0.420654	1		2.24876	1		0.704061	2	45.9696	554	62.345	9.26123
G3V3B0	Apoptotic chromatin condensation inducer in the nucleus OS=Homo sapiens GN=ACIN1 PE=1 SV=1 - [G3V3B0_HUMAN]	10.0514	6.87	7	3	3	4	4.88243e+06				0.929221	1					582	67.4545	7.59131
Q14684	Ribosomal RNA processing protein 1 homolog B OS=Homo sapiens GN=RRP1B PE=1 SV=3 - [RRP1B_HUMAN]	9.973	6.6	1	3	3	4	584874	0.1	2	33935.7	8.92373	2	19343.8	0.892373	2	4.24839e+11	758	84.3752	9.75928
Q96HI1	Similar to plastin 3 (T isoform) (Fragment) OS=Homo sapiens PE=2 SV=1 - [Q96HI1_HUMAN]	9.9359	12.71	13	4	4	4	1.09181e+07	0.01	2	0	1	2	0	0.01	2	0	409	45.9748	6.66846
P12277	Creatine kinase B-type OS=Homo sapiens GN=CKB PE=1 SV=1 - [KCRB_HUMAN]	9.89672	9.71	6	3	3	3	1.42234e+07	0.01	1		1	1		0.01	1		381	42.6173	5.59229
Q49AN9	SNRPG protein OS=Homo sapiens GN=SNRPG PE=1 SV=1 - [Q49AN9_HUMAN]	9.8538	18.75	4	1	1	3	23052971	0.195833	1		2.29359	1		0.44916	1		64	7.09667	7.18115
H0YIN9	Keratin, type II cytoskeletal 5 (Fragment) OS=Homo sapiens GN=KRT5 PE=1 SV=1 - [H0YIN9_HUMAN]	9.80844	15.82	7	2	3	3	4.3367e+07										196	21.9517	5.16064
Q9NUJ1	Mycophenolic acid acyl-glucuronide esterase, mitochondrial OS=Homo sapiens GN=ABHD10 PE=1 SV=1 - [ABHDA_HUMAN]	9.78694	9.48	1	2	2	4	8.9467e+06	0.704541	1		5.44584	1		3.83682	1		306	33.9107	8.57275
B2RD36	cDNA, FLJ96437 OS=Homo sapiens PE=2 SV=1 - [B2RD36_HUMAN]	9.76606	4.08	2	1	1	4	5876480	1.36238	1		1.23526	1		1.68289	1		245	28.0401	6.78564
E5RHG8	Transcription elongation factor B polypeptide 1 (Fragment) OS=Homo sapiens GN=TCEB1 PE=1 SV=1 - [E5RHG8_HUMAN]	9.73039	38.2	3	2	2	3	6.61788e+06	1	1		22.8418	2	1093.63	100	1		89	9.95372	5.38916
P11177	Pyruvate dehydrogenase E1 component subunit beta, mitochondrial OS=Homo sapiens GN=PDHB PE=1 SV=3 - [ODPB_HUMAN]	9.72818	11.98	3	3	3	3	4.69307e+06	0.541705	2	113.328	14.0353	2	6923.55	7.60299	2	147530	359	39.208	6.65381
Q5UIP0	Telomere-associated protein RIF1 OS=Homo sapiens GN=RIF1 PE=1 SV=2 - [RIF1_HUMAN]	9.59828	1.94	4	3	3	3	8.83151e+06	0.557928	1		5.21185	1		2.90784	1		2472	274.294	5.51611
Q16186	Proteasomal ubiquitin receptor ADRM1 OS=Homo sapiens GN=ADRM1 PE=1 SV=2 - [ADRM1_HUMAN]	9.55334	6.14	4	2	2	4	2.69556e+06	0.227339	1		2.90292	1		0.659945	1		407	42.1268	5.07178
Q9NW13	RNA-binding protein 28 OS=Homo sapiens GN=RBM28 PE=1 SV=3 - [RBM28_HUMAN]	9.55091	4.35	3	3	3	4	5.24479e+06	1.07084	1		3.11258	1		3.33307	1		759	85.6847	9.21729
P63167	Dynein light chain 1, cytoplasmic OS=Homo sapiens GN=DYNLL1 PE=1 SV=1 - [DYL1_HUMAN]	9.54285	37.08	5	2	2	3	3.12591e+06	0.385854	1		1.59087	1		0.613842	1		89	10.3591	7.40088
O43660	Pleiotropic regulator 1 OS=Homo sapiens GN=PLRG1 PE=1 SV=1 - [PLRG1_HUMAN]	9.48514	5.45	3	3	3	4	7.90216e+06	0.771989	3	92.5921	1.23776	3	47.2347	1.32864	3	18.7646	514	57.1581	9.17334
C9JLU1	DNA-directed RNA polymerases I, II, and III subunit RPABC3 (Fragment) OS=Homo sapiens GN=POLR2H PE=1 SV=7 - [C9JLU1_HUMAN]	9.41335	8.72	2	1	1	3	5.18023e+06	0.555052	1		1.66953	1		0.926678	1		149	16.9854	4.67822
A0A087WTT6	40S ribosomal protein S29 OS=Homo sapiens GN=RPS29 PE=1 SV=1 - [A0A087WTT6_HUMAN]	9.35974	28.3	2	2	2	4	1.00859e+08	0.79665	1		1.30552	1		1.04004	1		53	6.11113	9.14404
P67870	Casein kinase II subunit beta OS=Homo sapiens GN=CSNK2B PE=1 SV=1 - [CSK2B_HUMAN]	9.35572	31.16	12	4	4	5	1.47772e+07	0.01	3	0	1	3	0	0.01	3	0	215	24.926	5.5542
B4DIW2	cDNA FLJ54035, highly similar to Neutral alpha-glucosidase AB OS=Homo sapiens PE=2 SV=1 - [B4DIW2_HUMAN]	9.35191	5.06	8	3	3	3	4.26453e+06	0.01	3	0	1	3	0	0.01	3	0	830	93.9327	5.87158
Q9HC36	rRNA methyltransferase 3, mitochondrial OS=Homo sapiens GN=RNMTL1 PE=1 SV=2 - [MRM3_HUMAN]	9.32639	7.86	3	3	3	5	4.55274e+06	0.382406	3	7.65059	1.25676	3	108.758	0.630948	4	55.2104	420	46.9904	8.73389
E5RHW4	Erlin-2 (Fragment) OS=Homo sapiens GN=ERLIN2 PE=1 SV=1 - [E5RHW4_HUMAN]	9.30517	9.47	7	2	2	3	1.21044e+07	0.1	2	33935.7	10	2	33935.7	1	2	1.32629e+12	338	37.7014	5.61768
A0A0U3B3H7	EMG1 N1-specific pseudouridine methyl transferase (Fragment) OS=Homo sapiens GN=EMG1 PE=4 SV=1 - [A0A0U3B3H7_HUMAN]	9.26894	13.58	8	1	1	3	1.36941e+07	0.215312	1								81	9.26787	8.96826
B8XPJ7	Soluble catechol-O-methyltransferase OS=Homo sapiens GN=COMT PE=2 SV=1 - [B8XPJ7_HUMAN]	9.26073	16.74	4	2	2	3	1.66575e+07	0.01	1		1	1		0.0769825	2	9734.04	221	24.4634	5.45264
Q9UQ35	Serine/arginine repetitive matrix protein 2 OS=Homo sapiens GN=SRRM2 PE=1 SV=2 - [SRRM2_HUMAN]	9.26052	2.47	6	4	4	4	2.00516e+07	0.01	2	0	1	2	0	0.01	2	0	2752	299.438	12.0591
B7Z2Y7	cDNA FLJ59521, moderately similar to Zinc finger and SCAN domain-containing protein 2 OS=Homo sapiens PE=2 SV=1 - [B7Z2Y7_HUMAN]	9.22286	7.95	4	3	3	4	5.02833e+06	0.355492	2	85.2243	1.4736	2	1.68322	0.523852	2	82.7276	453	50.1739	7.84033
O14980	Exportin-1 OS=Homo sapiens GN=XPO1 PE=1 SV=1 - [XPO1_HUMAN]	9.17192	4.58	10	3	3	3	3.76228e+06	0.01	3	0	10	2	33935.7	1	2	1.32629e+12	1071	123.306	6.06201
D3DP16	Fibrinogen gamma chain, isoform CRA_a OS=Homo sapiens GN=FGG PE=4 SV=1 - [D3DP16_HUMAN]	9.14229	9.58	7	2	2	3	8.13458e+06	0.01	2	0	1	2	0	0.01	2	0	334	37.7142	6.29053
A0A024RDZ9	Uncharacterized protein OS=Homo sapiens GN=RP11-98F14.6 PE=4 SV=1 - [A0A024RDZ9_HUMAN]	9.13789	4.11	4	1	1	3	3453514	0.80799	1		1.19456	1		0.965194	1		292	33.7609	9.21729
M0R050	Exosome complex component RRP46 OS=Homo sapiens GN=EXOSC5 PE=1 SV=1 - [M0R050_HUMAN]	9.13371	6.09	3	1	1	3	3.12128e+06	0.763784	2	41.6002	11.5309	2	16874.6	8.80709	2	65702.3	197	21.2426	7.23975
B4DUC5	cDNA FLJ53202, highly similar to Exportin-2 OS=Homo sapiens PE=2 SV=1 - [B4DUC5_HUMAN]	9.11158	6.63	6	3	3	3	7.44647e+06	0.01	1		1	1		0.01	1		754	85.4181	5.47803
E9PNW0	Nucleosome assembly protein 1-like 4 (Fragment) OS=Homo sapiens GN=NAP1L4 PE=1 SV=1 - [E9PNW0_HUMAN]	9.1046	25.23	15	1	2	3	10609369										107	12.2423	8.1626
P19784	Casein kinase II subunit alpha' OS=Homo sapiens GN=CSNK2A2 PE=1 SV=1 - [CSK22_HUMAN]	8.99911	11.43	4	3	3	3	1.61915e+07	0.0774333	3	412.317	2.19336	3	169.728	0.46488	3	20.9494	350	41.1871	8.55811
C9J3L8	Translocon-associated protein subunit alpha OS=Homo sapiens GN=SSR1 PE=1 SV=1 - [C9J3L8_HUMAN]	8.96394	5.66	6	1	1	2	1.91579e+07	1.51602	1		1.14583	1		1.7596	2	1.90756	265	29.5548	4.29736
B1AJY7	26S proteasome non-ATPase regulatory subunit 10 OS=Homo sapiens GN=PSMD10 PE=1 SV=1 - [B1AJY7_HUMAN]	8.87167	17.1	4	2	2	3	1.7531e+06	1.02281	1		1.21767	1		1.24545	1		193	20.7946	6.63916
B4DZM1	cDNA FLJ58310, highly similar to Homo sapiens trinucleotide repeat containing 15 (TNRC15), mRNA OS=Homo sapiens PE=2 SV=1 - [B4DZM1_HUMAN]	8.83631	1.61	4	1	1	2	5.31945e+06	0.1	2	33935.7	10	2	33935.7	1	2	1.32629e+12	872	100.549	5.021
Q05BU6	SFRS11 protein (Fragment) OS=Homo sapiens GN=SFRS11 PE=2 SV=1 - [Q05BU6_HUMAN]	8.81276	10.16	9	2	2	4	49339370	0.359654	1		2.89003	1		0.839409	2	32.4967	246	24.8321	6.34131
H0YN81	WD repeat-containing protein 61 (Fragment) OS=Homo sapiens GN=WDR61 PE=1 SV=1 - [H0YN81_HUMAN]	8.80956	22.45	8	3	3	3	2.22278e+07	0.474994	1		2.42506	1		1.15189	1		294	32.2332	5.70654
Q8WWC4	Uncharacterized protein C2orf47, mitochondrial OS=Homo sapiens GN=C2orf47 PE=1 SV=1 - [CB047_HUMAN]	8.79798	7.22	2	2	2	3	9.85377e+06	0.325043	1		3.93797	1		2.96659	2	193.019	291	32.524	9.17334
Q86TR6	Full-length cDNA 5-PRIME end of clone CS0DF014YL24 of Fetal brain of Homo sapiens (human) (Fragment) OS=Homo sapiens PE=2 SV=1 - [Q86TR6_HUMAN]	8.76153	12.99	12	1	2	4	2.33195e+07							1.61316	1		177	20.3793	5.99854
P51571	Translocon-associated protein subunit delta OS=Homo sapiens GN=SSR4 PE=1 SV=1 - [SSRD_HUMAN]	8.72071	13.87	2	2	2	3	1.39579e+07	0.619096	2	81.0931	18.8337	2	2137.66	11.6599	2	16008.4	173	18.9866	6.15088
Q05BW5	SMARCC1 protein (Fragment) OS=Homo sapiens GN=SMARCC1 PE=2 SV=1 - [Q05BW5_HUMAN]	8.67928	4.55	6	2	2	3	3.5652e+07				0.323666	1					814	91.3417	5.78271
B4DL87	cDNA FLJ52243, highly similar to Heat-shock protein beta-1 OS=Homo sapiens PE=2 SV=1 - [B4DL87_HUMAN]	8.67899	9.41	3	1	1	3	8.26171e+06	1	1		100	1		100	1		170	18.5245	6.94678
A0A0S2Z549	RNA binding motif protein 5 isoform 1 (Fragment) OS=Homo sapiens GN=RBM5 PE=2 SV=1 - [A0A0S2Z549_HUMAN]	8.66484	6.78	6	3	3	3	3.21377e+07	0.399802	1		1.41511	1		0.565762	1		546	61.4265	5.74463
B3KRR4	cDNA FLJ34750 fis, clone MESAN2009580, highly similar to Peptidyl-prolyl cis-trans isomerase-like 4 (EC 5.2.1.8) OS=Homo sapiens PE=2 SV=1 - [B3KRR4_HUMAN]	8.6592	10.87	4	2	2	3	3.43216e+06	0.01	1		1	1		0.388296	3	323.232	368	42.0211	4.90674
P98179	RNA-binding protein 3 OS=Homo sapiens GN=RBM3 PE=1 SV=1 - [RBM3_HUMAN]	8.62151	21.02	1	2	2	3	9.15144e+06	0.0317406	2	421.573	3.82105	2	713.693	0.121283	2	93877	157	17.16	8.90967
A8MV53	HCG2033702, isoform CRA_a OS=Homo sapiens GN=PPAN PE=4 SV=1 - [A8MV53_HUMAN]	8.61113	15.71	6	3	3	3	1.80038e+07	0.0503765	2	1767	1	1		0.0493136	2	1638.41	420	47.1156	9.84717
C9J0F2	Protein-L-isoaspartate(D-aspartate) O-methyltransferase (Fragment) OS=Homo sapiens GN=PCMT1 PE=1 SV=1 - [C9J0F2_HUMAN]	8.56103	17.71	5	1	1	2	17344328	1	1		100	2	0	100	1		96	10.373	6.02393
A0A0A0MTJ1	Peptidyl-prolyl cis-trans isomerase FKBP8 OS=Homo sapiens GN=FKBP8 PE=1 SV=1 - [A0A0A0MTJ1_HUMAN]	8.52341	10.84	6	2	2	3	1.79149e+07	1	2	0	100	2	0	100	2	0	249	27.1157	4.55127
A0A087X0I4	Coatomer subunit epsilon OS=Homo sapiens GN=COPE PE=1 SV=1 - [A0A087X0I4_HUMAN]	8.44492	11.07	6	2	2	3	2.1251e+06	1	1		100	1		100	1		307	34.4884	5.19873
B4DGH9	cDNA FLJ58772, highly similar to Fragile X mental retardation syndrome-related protein 1 OS=Homo sapiens PE=2 SV=1 - [B4DGH9_HUMAN]	8.40723	7.93	13	2	3	4	7.67887e+06										454	50.8604	7.04932
B3KUD7	DNA helicase OS=Homo sapiens PE=2 SV=1 - [B3KUD7_HUMAN]	8.37166	5.23	6	2	2	2	5.73245e+06	0.01	2	0	1	2	0	0.01	2	0	612	68.545	7.62061
A0A024R408	Actin related protein 2/3 complex, subunit 2, 34kDa, isoform CRA_b OS=Homo sapiens GN=ARPC2 PE=4 SV=1 - [A0A024R408_HUMAN]	8.33563	20.43	4	3	3	3	5.3888e+06	1.37935	2	28.7996	0.474681	2	24.9659	0.654751	2	56.7242	186	21.738	9.0708
A8QI98	DIS3 OS=Homo sapiens PE=2 SV=1 - [A8QI98_HUMAN]	8.30742	5.53	7	4	4	4	3.16706e+06										958	108.989	7.13721
H7C170	Probable 18S rRNA (guanine-N(7))-methyltransferase (Fragment) OS=Homo sapiens GN=WBSCR22 PE=1 SV=1 - [H7C170_HUMAN]	8.30406	17.19	3	1	1	3	9257118										128	13.6307	5.14795
H0YDJ3	Serine/threonine-protein kinase PRP4 homolog (Fragment) OS=Homo sapiens GN=PRPF4B PE=1 SV=1 - [H0YDJ3_HUMAN]	8.27815	3.24	5	2	2	3	4.75454e+06	0.550577	2	4.3043	0.837063	2	175.117	0.460868	2	187.383	587	68.3585	9.75928
B4E216	cDNA FLJ57339, highly similar to Complement C3 OS=Homo sapiens PE=2 SV=1 - [B4E216_HUMAN]	8.19546	3.37	3	3	3	3	1.11318e+07	0.01	2	0	1	2	0	0.01	2	0	1098	122.515	6.93213
E9PMJ3	Ribonuclease inhibitor (Fragment) OS=Homo sapiens GN=RNH1 PE=1 SV=1 - [E9PMJ3_HUMAN]	8.19438	13.23	8	2	2	3	2.75589e+06							0.352107	1		189	20.4623	4.729
H0Y2V1	Microtubule-associated protein (Fragment) OS=Homo sapiens GN=MAP4 PE=1 SV=1 - [H0Y2V1_HUMAN]	8.17351	3.24	8	1	1	3	5.86932e+06	0.18897	1		2.19374	1		0.41455	1		463	48.6166	10.1108
Q08J23	tRNA (cytosine(34)-C(5))-methyltransferase OS=Homo sapiens GN=NSUN2 PE=1 SV=2 - [NSUN2_HUMAN]	8.15238	6.52	1	3	3	4	8.09553e+06	0.0698122	4	6343.54	1.72401	3	95.8897	0.840236	3	2.3542e+11	767	86.4158	6.771
B3KN82	cDNA FLJ13913 fis, clone Y79AA1000231, highly similar to Nucleolar protein NOP5 OS=Homo sapiens PE=2 SV=1 - [B3KN82_HUMAN]	8.14813	4.94	3	2	2	3	4.21207e+06	0.39745	1		0.619536	1		0.392091	2	78.0487	466	52.2557	9.01221
P61081	NEDD8-conjugating enzyme Ubc12 OS=Homo sapiens GN=UBE2M PE=1 SV=1 - [UBC12_HUMAN]	8.13341	11.48	3	2	2	3	6.78361e+06	0.1	2	33935.7	10	2	33935.7	1	2	1.32629e+12	183	20.8866	7.69385
H0YLA2	Signal recognition particle 14 kDa protein OS=Homo sapiens GN=SRP14 PE=1 SV=1 - [H0YLA2_HUMAN]	8.11665	11.3	2	1	1	3	4.59925e+06	3.31633	1		0.83213	1		2.75961	1		115	13.0498	9.56885
Q5JPU0	Pyruvate dehydrogenase E1 component subunit alpha, somatic form, mitochondrial OS=Homo sapiens GN=PDHA1 PE=1 SV=1 - [Q5JPU0_HUMAN]	8.10958	12.22	7	2	2	3	7.72345e+06	2.16497	2	378.504	0.312048	2	209.974	0.675573	2	36.4174	180	19.8321	9.14404
Q548W1	HRNT1 OS=Homo sapiens GN=OGT PE=2 SV=1 - [Q548W1_HUMAN]	8.03129	3.48	2	3	3	3	8.24235e+06	0.159477	2	457664	0.393638	2	239.947	0.394083	3	144.061	920	102.946	6.85889
Q8NI27	THO complex subunit 2 OS=Homo sapiens GN=THOC2 PE=1 SV=2 - [THOC2_HUMAN]	8.00756	2.13	6	3	3	4	3.76449e+06	0.332971	1		2.71514	1		0.933177	2	4.70223	1593	182.659	8.44092
P02533	Keratin, type I cytoskeletal 14 OS=Homo sapiens GN=KRT14 PE=1 SV=4 - [K1C14_HUMAN]	7.98801	8.05	7	3	3	3	2.03302e+06	0.01	1		1	1		0.01	1		472	51.5294	5.16064
A0A024R1Y2	ATP-citrate synthase OS=Homo sapiens GN=ACLY PE=3 SV=1 - [A0A024R1Y2_HUMAN]	7.9761	3.57	5	3	3	3	2.99824e+06	0.01	1		1	1		0.01	1		1091	119.695	7.32764
H0YIB4	Serine/arginine-rich-splicing factor 9 (Fragment) OS=Homo sapiens GN=SRSF9 PE=1 SV=7 - [H0YIB4_HUMAN]	7.87706	30	5	3	3	3	1.14982e+07	0.0812735	2	12456.3	1.66508	2	87.7969	0.25094	3	7684.16	110	12.8294	5.37646
K7EJC1	26S proteasome non-ATPase regulatory subunit 8 OS=Homo sapiens GN=PSMD8 PE=1 SV=1 - [K7EJC1_HUMAN]	7.85926	15.12	7	3	3	4	8.54565e+06	0.444172	3	26.6523	2.07219	3	85.873	1.39357	3	67.7994	172	19.7682	6.93213
C9J8T0	Selenocysteine-specific elongation factor OS=Homo sapiens GN=EEFSEC PE=1 SV=1 - [C9J8T0_HUMAN]	7.85177	2.98	2	1	1	3	3.69891e+06	0.50633	1		3.2832	1		1.66238	1		436	47.8459	7.86963
H0YAN8	Rho guanine nucleotide exchange factor 10 (Fragment) OS=Homo sapiens GN=ARHGEF10 PE=1 SV=1 - [H0YAN8_HUMAN]	7.8423	3.64	2	2	2	3	4.47377e+06	0.1	2	33935.7	10	2	33935.7	1	2	1.32629e+12	988	109.583	8.00146
K7EML4	WD repeat-containing protein 18 (Fragment) OS=Homo sapiens GN=WDR18 PE=1 SV=1 - [K7EML4_HUMAN]	7.83739	4.1	5	1	1	3	1.90948e+07							0.355548	1		268	29.2005	6.37939
B4DY32	cDNA FLJ51387, highly similar to Asparagine synthetase (glutamine-hydrolyzing) (EC 6.3.5.4) OS=Homo sapiens PE=2 SV=1 - [B4DY32_HUMAN]	7.83483	3.97	2	2	2	3	6.02665e+06	0.0287298	2	325.071	3.87004	2	741.655	0.111186	2	58761	478	54.827	6.40479
H3BQZ7	HCG2044799 OS=Homo sapiens GN=HNRNPUL2-BSCL2 PE=4 SV=1 - [H3BQZ7_HUMAN]	7.79928	3.62	2	2	2	2	3.35911e+07	0.110054	2	234.414	2.25935	1		0.625563	1		746	84.6392	4.93213
Q5QPM0	RNA-binding protein Raly (Fragment) OS=Homo sapiens GN=RALY PE=1 SV=7 - [Q5QPM0_HUMAN]	7.79207	12.21	13	2	2	3	1.53932e+07	1.63457	1		2.44843	1		4.00214	1		172	18.7061	10.0229
H0YKU1	Tropomodulin-3 (Fragment) OS=Homo sapiens GN=TMOD3 PE=1 SV=1 - [H0YKU1_HUMAN]	7.77841	14.44	4	2	2	3	6.96902e+06	0.519325	2	8.06227	1.47026	1		0.806142	1		187	20.888	7.43018
H7BZF2	H/ACA ribonucleoprotein complex subunit 4 (Fragment) OS=Homo sapiens GN=DKC1 PE=1 SV=1 - [H7BZF2_HUMAN]	7.7507	43.42	5	2	2	3	4.01899e+07	0.149523	1		2.22743	2	154.428	0.158145	1		76	8.68757	9.72998
B5BUD2	Replication factor C 2 isoform 1 (Fragment) OS=Homo sapiens GN=RFC2 PE=2 SV=1 - [B5BUD2_HUMAN]	7.72456	10.17	4	2	2	2	2.4803e+07										354	39.1601	6.44287
Q15007	Pre-mRNA-splicing regulator WTAP OS=Homo sapiens GN=WTAP PE=1 SV=2 - [FL2D_HUMAN]	7.67486	12.12	4	3	3	3	1.73456e+06										396	44.2167	5.18604
Q96J85	C-Mpl binding protein OS=Homo sapiens GN=LARP4 PE=1 SV=1 - [Q96J85_HUMAN]	7.63752	9.33	8	2	2	3	1796924										375	42.4777	6.06201
B3KVJ5	cDNA FLJ16648 fis, clone TESTI4035508, highly similar to Structural maintenance of chromosomes 4-like 1 protein OS=Homo sapiens PE=2 SV=1 - [B3KVJ5_HUMAN]	7.61933	5.66	4	4	4	4	1.76176e+06	0.01	1		1	1		0.01	1		883	101.012	7.07861
Q96BG6	ACTN4 protein (Fragment) OS=Homo sapiens GN=ACTN4 PE=2 SV=2 - [Q96BG6_HUMAN]	7.60557	3.47	21	2	2	2	8.185e+06	0.453171	2	63.396							634	73.5738	5.30029
B7Z6W5	Cystathionine beta-synthase OS=Homo sapiens PE=2 SV=1 - [B7Z6W5_HUMAN]	7.59677	4.75	5	2	2	3	6.28488e+06	0.357152	2	18.4781	2.15201	2	7.99733	0.768594	2	10.3664	463	51.0694	6.32861
F6S4E6	Spliceosome RNA helicase DDX39B (Fragment) OS=Homo sapiens GN=DDX39B PE=1 SV=1 - [F6S4E6_HUMAN]	7.59477	21.21	31	3	3	4	9.44022e+06	1.07731	2	11.0737	10.4499	2	27217	11.2578	2	18920.5	231	25.8811	5.79541
A0A0C4DGS1	Dolichyl-diphosphooligosaccharide--protein glycosyltransferase 48 kDa subunit OS=Homo sapiens GN=DDOST PE=1 SV=1 - [A0A0C4DGS1_HUMAN]	7.57555	9.11	4	2	2	2	1.09971e+07	0.164333	1		9.74875	1		1.60205	1		439	48.769	5.69385
B3KP82	cDNA FLJ31376 fis, clone NESOP1000010, highly similar to Homo sapiens zinc finger RNA binding protein (ZFR), mRNA OS=Homo sapiens PE=2 SV=1 - [B3KP82_HUMAN]	7.48066	12.5	3	1	1	3	2.30044e+06	0.01	1		1	1		0.01	1		128	14.3772	6.56592
O60361	Putative nucleoside diphosphate kinase OS=Homo sapiens GN=NME2P1 PE=5 SV=1 - [NDK8_HUMAN]	7.44698	6.57	6	1	1	3	2.22837e+07	0.228271	1		4.51708	1		1.03112	1		137	15.519	8.57275
P62861	40S ribosomal protein S30 OS=Homo sapiens GN=FAU PE=1 SV=1 - [RS30_HUMAN]	7.44248	16.95	2	1	1	3	9.16849e+07	0.0734853	1		2.504	1		0.184007	1		59	6.64382	12.147
P41567	Eukaryotic translation initiation factor 1 OS=Homo sapiens GN=EIF1 PE=1 SV=1 - [EIF1_HUMAN]	7.40909	23.89	4	2	2	2	1.88555e+07	0.0832217	2	13900.8	1.19916	2	27.4221	0.0997958	2	33586.5	113	12.7246	7.44482
B7ZA00	cDNA, FLJ79014, highly similar to cAMP-dependent protein kinase, beta-catalytic subunit (EC 2.7.11.11) OS=Homo sapiens PE=2 SV=1 - [B7ZA00_HUMAN]	7.38505	6.69	13	1	2	3	3.99198e+06	0.1	2	33935.7	10	2	33935.7	1	2	1.32629e+12	314	36.456	9.0415
P51398	28S ribosomal protein S29, mitochondrial OS=Homo sapiens GN=DAP3 PE=1 SV=1 - [RT29_HUMAN]	7.38434	7.29	8	2	2	2	6.82142e+06	0.312966	1								398	45.5376	8.88037
Q8TDD1	ATP-dependent RNA helicase DDX54 OS=Homo sapiens GN=DDX54 PE=1 SV=2 - [DDX54_HUMAN]	7.37465	4.77	2	3	3	4	4.47374e+06	0.111088	2	58488.8	1.42995	2	56.9788	0.158851	2	446848	881	98.5342	10.0229
G8JLG1	Structural maintenance of chromosomes protein OS=Homo sapiens GN=SMC1A PE=1 SV=2 - [G8JLG1_HUMAN]	7.37055	2.31	3	2	2	3	7.71741e+06	0.397596	1		3.10473	1		1.23443	1		1211	140.772	7.40088
A0A087WX58	Hepatoma-derived growth factor-related protein 2 (Fragment) OS=Homo sapiens GN=HDGFRP2 PE=1 SV=1 - [A0A087WX58_HUMAN]	7.35259	22.06	3	1	1	2	2.0842e+07	1	1		100	1		100	1		68	7.24921	4.22119
H7C519	5'-nucleotidase domain-containing protein 2 (Fragment) OS=Homo sapiens GN=NT5DC2 PE=1 SV=1 - [H7C519_HUMAN]	7.3325	5.15	2	1	1	3	3.88373e+06	0.300592	1		3.37736	1		1.01521	1		194	23.3579	8.86572
Q12797	Aspartyl/asparaginyl beta-hydroxylase OS=Homo sapiens GN=ASPH PE=1 SV=3 - [ASPH_HUMAN]	7.33199	1.85	1	1	1	3	3.22925e+06	1	1		100	1		100	1		758	85.8095	5.0083
B3KW17	cDNA FLJ41903 fis, clone PEBLM2005183, highly similar to 5'-3' exoribonuclease 1 OS=Homo sapiens PE=2 SV=1 - [B3KW17_HUMAN]	7.29161	2.61	3	2	2	3	4.73378e+06	0.216416	1		1.44937	1		0.313667	1		805	93.5503	6.58057
P11388	DNA topoisomerase 2-alpha OS=Homo sapiens GN=TOP2A PE=1 SV=3 - [TOP2A_HUMAN]	7.27404	2.29	6	3	3	3	6.5548e+06	0.848026	3	24.8093	1	3	110.07	0.464989	3	1.08683e+09	1531	174.276	8.71924
Q13595	Transformer-2 protein homolog alpha OS=Homo sapiens GN=TRA2A PE=1 SV=1 - [TRA2A_HUMAN]	7.24269	12.41	1	2	2	3	2.98968e+07	0.645219	1		1.62002	1		1.04527	1		282	32.6691	11.2681
Q9BRP8	Partner of Y14 and mago OS=Homo sapiens GN=PYM1 PE=1 SV=1 - [PYM1_HUMAN]	7.23965	8.82	1	1	1	2	1.77489e+06	0.01	1		1	1		0.01	1		204	22.642	9.45166
P00492	Hypoxanthine-guanine phosphoribosyltransferase OS=Homo sapiens GN=HPRT1 PE=1 SV=2 - [HPRT_HUMAN]	7.19288	11.47	2	2	2	3	4.51184e+06	0.503244	1		1.07508	2	78.5171	0.339014	1		218	24.5636	6.68311
B0YJC4	Vimentin OS=Homo sapiens GN=VIM PE=1 SV=1 - [B0YJC4_HUMAN]	7.15295	8.82	6	3	3	3	1.21966e+06										431	49.6231	5.24951
B2R4V2	cDNA, FLJ92227, highly similar to Homo sapiens ribosomal protein L36a-like (RPL36AL), mRNA OS=Homo sapiens PE=2 SV=1 - [B2R4V2_HUMAN]	7.09356	16.04	6	2	2	3	5.46622e+07	0.635497	2	22.8911	1.36274	1		1.00862	1		106	12.5189	10.6528
A0A087WXZ3	YTH domain-containing family protein 2 OS=Homo sapiens GN=YTHDF2 PE=1 SV=1 - [A0A087WXZ3_HUMAN]	7.06633	3.34	13	2	2	4	1.13754e+07	0.303195	2	56.8342	3.68106	2	43.0156	1.11608	2	11.7434	569	61.1261	9.02686
Q5RLJ0	CLE OS=Homo sapiens PE=2 SV=1 - [Q5RLJ0_HUMAN]	7.01624	12.3	4	2	2	2	7.02302e+06	0.118758	1		4.34466	2	87.3018	0.310554	1		244	27.9516	6.44287
E5RIY1	Serine/threonine-protein phosphatase 2A 55 kDa regulatory subunit B alpha isoform OS=Homo sapiens GN=PPP2R2A PE=1 SV=1 - [E5RIY1_HUMAN]	7.01398	8.33	3	1	1	2	5.59482e+06	0.64037	2	73.9961	17.9532	2	2555.57	11.4967	2	17114.5	132	14.7412	4.97021
Q9NYS3	Apoptosis-related protein PNAS-3 (Fragment) OS=Homo sapiens GN=PNAS-3 PE=2 SV=1 - [Q9NYS3_HUMAN]	6.9753	51.9	2	2	2	2	3.88345e+06	0.0982535	2	31051.1	1.70253	1		1.64358	1		79	8.43841	9.70068
A4D110	Putative uncharacterized protein OS=Homo sapiens GN=LOC401309 PE=4 SV=1 - [A4D110_HUMAN]	6.91445	18.9	1	1	1	2	591251										127	13.3788	4.48779
Q9H9J2	39S ribosomal protein L44, mitochondrial OS=Homo sapiens GN=MRPL44 PE=1 SV=1 - [RM44_HUMAN]	6.87098	6.93	1	2	2	3	4.33706e+06	0.01	3	0	1	3	0	0.01	3	0	332	37.5117	8.39697
B4DLS8	cDNA FLJ55983, highly similar to U4/U6 small nuclear ribonucleoprotein Prp3 OS=Homo sapiens PE=2 SV=1 - [B4DLS8_HUMAN]	6.81912	4.33	5	3	3	3	3.39117e+06	0.667594	2	25.6417	1.10662	1		0.623148	1		669	75.802	9.51025
E9PE17	28S ribosomal protein S17, mitochondrial (Fragment) OS=Homo sapiens GN=MRPS17 PE=3 SV=1 - [E9PE17_HUMAN]	6.80932	29.46	4	2	2	2	6.35079e+06	0.384102	1		2.51892	1		0.967523	1		129	14.3649	9.84717
F5H625	Probable ATP-dependent RNA helicase DHX40 (Fragment) OS=Homo sapiens GN=DHX40 PE=1 SV=2 - [F5H625_HUMAN]	6.77968	5.2	4	1	1	2	2.97413e+07	0.386053	1		1.38355	1		0.534124	1		250	28.0307	9.1001
O95373	Importin-7 OS=Homo sapiens GN=IPO7 PE=1 SV=1 - [IPO7_HUMAN]	6.70795	4.14	3	3	3	3	5.26882e+06	0.151505	1		7.91238	1		1.19877	1		1038	119.44	4.81787
B4E043	KH domain containing, RNA binding, signal transduction associated 1, isoform CRA_b OS=Homo sapiens GN=KHDRBS1 PE=2 SV=1 - [B4E043_HUMAN]	6.69931	2.88	4	1	1	3	3.10353e+07										347	38.6583	6.46826
A0A024RD99	G-rich RNA sequence binding factor 1, isoform CRA_a OS=Homo sapiens GN=GRSF1 PE=4 SV=1 - [A0A024RD99_HUMAN]	6.67878	6.6	11	2	2	3	5.47016e+06	0.376862	2	247.106	1.65697	2	83.1407	0.624448	2	76.0349	318	36.5902	5.69385
P46109	Crk-like protein OS=Homo sapiens GN=CRKL PE=1 SV=1 - [CRKL_HUMAN]	6.65054	5.61	1	1	1	2	1.25872e+07	0.208818	1		4.04432	1		0.844528	1		303	33.7559	6.7417
B2R4A5	cDNA, FLJ92019, highly similar to Homo sapiens mitochondrial ribosomal protein S14 (MRPS14), nuclear gene encoding mitochondrial protein, mRNA OS=Homo sapiens PE=2 SV=1 - [B2R4A5_HUMAN]	6.61383	11.72	2	1	1	2	4.72111e+06				5.21316	1					128	15.1481	11.5024
F8WF32	Dolichyl-diphosphooligosaccharide--protein glycosyltransferase subunit 1 OS=Homo sapiens GN=RPN1 PE=1 SV=1 - [F8WF32_HUMAN]	6.59612	9.92	6	1	1	2	1.75285e+06	0.1	2	33935.7	10	2	33935.7	1	2	1.32629e+12	121	12.6877	5.21143
B4DWS6	cDNA FLJ61181, highly similar to Homo sapiens hydroxysteroid (17-beta) dehydrogenase 12 (HSD17B12), mRNA OS=Homo sapiens PE=2 SV=1 - [B4DWS6_HUMAN]	6.52511	4.93	4	1	1	2	14399134				3.74138	1					304	33.5068	9.39307
A0A024R094	Poly(A) binding protein interacting protein 1, isoform CRA_a OS=Homo sapiens GN=PAIP1 PE=4 SV=1 - [A0A024R094_HUMAN]	6.39702	3.92	3	1	1	2	9.1338e+06										306	34.9922	4.79248
O43670	BUB3-interacting and GLEBS motif-containing protein ZNF207 OS=Homo sapiens GN=ZNF207 PE=1 SV=1 - [ZN207_HUMAN]	6.30677	5.44	12	2	2	2	1.59279e+07	0.213931	2	36.3206	4.2248	2	32.6411	0.903814	2	3.38385	478	50.7171	9.1001
A0A087WW06	Tetratricopeptide repeat protein 28 OS=Homo sapiens GN=TTC28 PE=1 SV=1 - [A0A087WW06_HUMAN]	6.29881	0.55	2	1	1	2	1.34799e+06	1	1		100	2	0	100	1		2354	256.707	6.84424
Q5JSZ5	Protein PRRC2B OS=Homo sapiens GN=PRRC2B PE=1 SV=2 - [PRC2B_HUMAN]	6.29646	1.21	2	2	2	2	1.97642e+06	0.308768	2	445.124	27.4844	2	617.422	8.48632	2	80221.4	2229	242.817	8.33838
F5GYV5	ADP-ribosylation factor-like protein 6-interacting protein 4 (Fragment) OS=Homo sapiens GN=ARL6IP4 PE=1 SV=1 - [F5GYV5_HUMAN]	6.23753	7.58	8	1	1	2	1.92121e+06	0.1	2	33935.7	10	2	33935.7	1	2	1.32629e+12	211	23.6735	10.9604
V9GY14	Transcription initiation factor TFIID subunit 4 (Fragment) OS=Homo sapiens GN=TAF4 PE=1 SV=1 - [V9GY14_HUMAN]	6.22019	6.51	3	1	1	2	1.40135e+06				4.0746	1					215	22.7242	10.0815
P12004	Proliferating cell nuclear antigen OS=Homo sapiens GN=PCNA PE=1 SV=1 - [PCNA_HUMAN]	6.20225	10.73	7	3	3	3	1.62695e+07	0.0689167	2	6004.23	1.6675	2	88.1246	1.32062	3	946.719	261	28.7503	4.69092
Q6IBG5	MYL6 protein OS=Homo sapiens GN=MYL6 PE=2 SV=1 - [Q6IBG5_HUMAN]	6.20036	25	14	2	2	2	5.61471e+06	0.118693	1		2.70075	1		0.337829	2	7.79109	116	12.9614	4.70361
P16615	Sarcoplasmic/endoplasmic reticulum calcium ATPase 2 OS=Homo sapiens GN=ATP2A2 PE=1 SV=1 - [AT2A2_HUMAN]	6.16763	3.45	2	3	3	3	954851							1.31117	1		1042	114.683	5.33838
B4DR91	cDNA FLJ57570, highly similar to 26S protease regulatory subunit S10B OS=Homo sapiens PE=2 SV=1 - [B4DR91_HUMAN]	6.15159	8.06	6	1	1	2	2.39917e+07							1.4627	1		186	21.0492	9.78857
K7ER16	Phenylalanine--tRNA ligase alpha subunit OS=Homo sapiens GN=FARSA PE=1 SV=1 - [K7ER16_HUMAN]	6.14973	10.64	4	2	2	2	3.36778e+06										235	26.0205	6.66846
B4DL14	ATP synthase subunit gamma OS=Homo sapiens PE=2 SV=1 - [B4DL14_HUMAN]	6.13184	9.2	4	2	2	2	9.3428e+06	0.01	2	0	1	1		0.01	1		250	27.4953	7.41553
Q8IV48	3'-5' exoribonuclease 1 OS=Homo sapiens GN=ERI1 PE=1 SV=3 - [ERI1_HUMAN]	6.10198	10.03	2	3	3	3	1.46112e+06				9.51973	1					349	40.0382	6.69775
B7Z4J9	cDNA FLJ61133, highly similar to Exocyst complex component 4 OS=Homo sapiens PE=2 SV=1 - [B7Z4J9_HUMAN]	6.08585	5.34	7	1	1	2	1.53119e+06	0.1	2	33935.7	10	2	33935.7	1	2	1.32629e+12	262	29.8592	6.27783
J3QLR8	28S ribosomal protein S23, mitochondrial OS=Homo sapiens GN=MRPS23 PE=1 SV=1 - [J3QLR8_HUMAN]	6.06262	13.16	2	2	2	2	7.36728e+06	0.0988289	2	31976.4	1.10614	2	15.0406	0.109319	2	53740.3	152	17.5064	9.62744
H0YMM1	Annexin (Fragment) OS=Homo sapiens GN=ANXA2 PE=1 SV=1 - [H0YMM1_HUMAN]	6.00664	14.09	22	2	2	2	6.73575e+06	0.894471	1		0.217283	1		0.171682	2	18.5458	149	16.4485	5.90967
P52294	Importin subunit alpha-5 OS=Homo sapiens GN=KPNA1 PE=1 SV=3 - [IMA5_HUMAN]	6.00541	4.65	14	2	2	2	4.81031e+06	0.01	1		1	1		0.0435372	2	1073.98	538	60.1836	5.0083
A8K9K4	cDNA FLJ75504, highly similar to Homo sapiens glucosidase I, mRNA OS=Homo sapiens PE=2 SV=1 - [A8K9K4_HUMAN]	5.98139	5.34	4	2	2	2	1.08274e+07							0.218997	1		562	62.2003	7.10791
J3KTC1	RNA-binding protein Musashi homolog 2 (Fragment) OS=Homo sapiens GN=MSI2 PE=1 SV=7 - [J3KTC1_HUMAN]	5.97597	16.31	6	1	2	2	1.80345e+07										141	15.5629	9.49561
E7EX41	ATP-dependent RNA helicase DDX55 OS=Homo sapiens GN=DDX55 PE=1 SV=2 - [E7EX41_HUMAN]	5.95882	7.33	5	1	1	2	2.74262e+06	0.319475	1								191	21.6015	6.94678
G3V4X8	SNW domain-containing protein 1 OS=Homo sapiens GN=SNW1 PE=1 SV=1 - [G3V4X8_HUMAN]	5.93855	6.68	11	2	2	3	4.49942e+06	0.01	1		1	1		0.01	1		374	43.3051	9.70068
Q5T1S7	Serine/threonine-protein phosphatase (Fragment) OS=Homo sapiens GN=PPP6C PE=1 SV=1 - [Q5T1S7_HUMAN]	5.92385	27.2	2	2	2	2	6.15781e+06	1	2	0	100	2	0	100	2	0	125	14.4581	4.99561
Q9HAU5	Regulator of nonsense transcripts 2 OS=Homo sapiens GN=UPF2 PE=1 SV=1 - [RENT2_HUMAN]	5.92159	2.04	1	2	2	2	5.98316e+06	0.01	1		1	1		0.0895742	2	19698	1272	147.717	5.69385
P50454	Serpin H1 OS=Homo sapiens GN=SERPINH1 PE=1 SV=2 - [SERPH_HUMAN]	5.90289	7.89	13	2	2	2	8.19774e+06	0.0445097	2	1154.79	1.75331	2	99.9896	0.0780395	2	10350.3	418	46.4112	8.68994
B4DZ22	cDNA FLJ54042, highly similar to ATP-binding cassette sub-family D member 3 OS=Homo sapiens PE=2 SV=1 - [B4DZ22_HUMAN]	5.87052	4.61	3	2	2	2	2.64531e+06	0.01	1		10	2	33935.7	0.01	1		586	67.3159	8.95361
P62699	Protein yippee-like 5 OS=Homo sapiens GN=YPEL5 PE=1 SV=1 - [YPEL5_HUMAN]	5.87033	23.14	1	2	2	2	2.74626e+06							2.71834	1		121	13.8328	7.31299
Q5U0D0	Mitogen-activated protein kinase kinase kinase 7 OS=Homo sapiens PE=2 SV=1 - [Q5U0D0_HUMAN]	5.8581	2.94	3	1	1	2	2.73378e+06	0.290672	1		1.54151	1		0.448075	1		579	64.2307	6.66846
Q0P607	Splicing factor, arginine/serine-rich 15 OS=Homo sapiens GN=SFRS15 PE=2 SV=1 - [Q0P607_HUMAN]	5.83554	1.75	7	2	2	2	5.18767e+06	0.542839	1		1.92514	1		0.972522	2	10.693	1146	125.662	9.5542
Q59GH5	COP9 signalosome subunit 5 variant (Fragment) OS=Homo sapiens PE=2 SV=1 - [Q59GH5_HUMAN]	5.83129	6.52	3	2	2	2	2.54408e+07	1	2	0	100	2	0	100	2	0	276	31.2386	6.63916
B4E095	Cellular tumor antigen p53 OS=Homo sapiens PE=2 SV=1 - [B4E095_HUMAN]	5.8286	13.71	64	2	2	2	6.03317e+06	0.384524	1		3.14043	1		1.20757	1		197	21.7377	6.78564
B4DL23	cDNA FLJ53512, highly similar to Homo sapiens centrosomal protein 170 kDa (CEP170), transcript variant alpha, mRNA (Fragment) OS=Homo sapiens PE=2 SV=1 - [B4DL23_HUMAN]	5.81441	3.29	5	2	2	2	1.16148e+06	1	1		100	1		100	1		911	101.708	6.63916
Q7Z4W0	ATP-dependent RNA helicase OS=Homo sapiens PE=2 SV=1 - [Q7Z4W0_HUMAN]	5.76227	5.29	11	2	2	2	1.72941e+06										454	52.657	9.59814
C9JA28	Translocon-associated protein subunit gamma OS=Homo sapiens GN=SSR3 PE=1 SV=1 - [C9JA28_HUMAN]	5.76053	8.05	2	1	1	2	6929496	1.44754	1		1.23946	1		1.79417	1		174	20.1485	9.43701
A0A0G2JHN8	Bromodomain-containing protein 2 (Fragment) OS=Homo sapiens GN=BRD2 PE=1 SV=1 - [A0A0G2JHN8_HUMAN]	5.74197	3.96	5	1	1	2	53082320										328	35.794	6.62451
B4DFN6	cDNA FLJ59866, highly similar to 2',3'-cyclic-nucleotide 3'-phosphodiesterase (EC 3.1.4.37) OS=Homo sapiens PE=2 SV=1 - [B4DFN6_HUMAN]	5.74192	12.37	4	2	2	2	2.08451e+06				100	1					186	20.2324	8.85107
Q53SY8	Putative uncharacterized protein GTF3C2 (Fragment) OS=Homo sapiens GN=GTF3C2 PE=4 SV=1 - [Q53SY8_HUMAN]	5.71105	9.02	4	2	2	2	6.21405e+06	0.0819137	2	12915.5	1.31352	2	42.1424	0.107595	2	49446.3	377	42.2133	8.5874
A0A0A0MS14	Protein IGHV1-45 (Fragment) OS=Homo sapiens GN=IGHV1-45 PE=1 SV=1 - [A0A0A0MS14_HUMAN]	5.70625	9.4	1	1	1	2	22429193	0.01	1		1	1		0.01	1		117	13.4995	9.1001
Q96F88	Processing of 1, ribonuclease P/MRP subunit (S. cerevisiae) OS=Homo sapiens GN=POP1 PE=2 SV=1 - [Q96F88_HUMAN]	5.70597	2.34	2	2	2	2	5.64406e+06	0.0822868	2	13190.1	1	1		0.01	1		1024	114.608	9.20264
Q8N5F7	NF-kappa-B-activating protein OS=Homo sapiens GN=NKAP PE=1 SV=1 - [NKAP_HUMAN]	5.70131	9.88	4	3	3	3	5.13264e+06	0.297744	1		1.67811	1		0.499647	1		415	47.1101	10.1108
Q96IX5	Up-regulated during skeletal muscle growth protein 5 OS=Homo sapiens GN=USMG5 PE=1 SV=1 - [USMG5_HUMAN]	5.69699	17.24	1	1	1	2	3.00929e+06										58	6.45337	9.75928
C9J8Z2	Arf-GAP with GTPase, ANK repeat and PH domain-containing protein 1 (Fragment) OS=Homo sapiens GN=AGAP1 PE=1 SV=1 - [C9J8Z2_HUMAN]	5.61765	13.68	13	1	1	2	699764										117	13.2546	4.88135
B4DZB4	cDNA FLJ51707, highly similar to Heat-shock protein 105 kDa OS=Homo sapiens PE=2 SV=1 - [B4DZB4_HUMAN]	5.56449	4.69	7	2	2	2	3.0825e+06	0.01	1		1	1		0.01	1		639	71.1613	8.45557
Q6ZN17	Protein lin-28 homolog B OS=Homo sapiens GN=LIN28B PE=1 SV=1 - [LN28B_HUMAN]	5.56251	14	2	2	2	2	2.70295e+06	0.01	1		1	1		0.01	1		250	27.0663	8.90967
G3V5E1	Cyclin-K OS=Homo sapiens GN=CCNK PE=1 SV=1 - [G3V5E1_HUMAN]	5.53859	10.58	3	2	2	2	1.27003e+07	0.424428	1		100	1					378	43.3771	8.30908
Q86W42	THO complex subunit 6 homolog OS=Homo sapiens GN=THOC6 PE=1 SV=1 - [THOC6_HUMAN]	5.52681	5.57	1	1	1	2	1.45753e+07	0.0514544	2	1906.45	1.42087	1		0.376184	1		341	37.511	7.43018
P22314	Ubiquitin-like modifier-activating enzyme 1 OS=Homo sapiens GN=UBA1 PE=1 SV=3 - [UBA1_HUMAN]	5.52016	3.12	5	2	2	2	1.2967e+07							0.173382	1		1058	117.774	5.75732
E9PJH7	Mitochondrial glutamate carrier 1 (Fragment) OS=Homo sapiens GN=SLC25A22 PE=1 SV=5 - [E9PJH7_HUMAN]	5.51856	7.35	17	2	2	2	1.25104e+07	0.66003	1		2.93575	1		1.93768	1		313	33.2606	9.67139
A8K048	Kinesin-like protein (Fragment) OS=Homo sapiens PE=2 SV=1 - [A8K048_HUMAN]	5.46906	3.18	30	2	2	2	527390	0.010367	1		1	1		0.010367	1		881	100.775	5.70654
A0A024QZR3	Protein pelota homolog OS=Homo sapiens GN=hCG_2002731 PE=3 SV=1 - [A0A024QZR3_HUMAN]	5.46082	5.71	3	2	2	2	248135										385	43.35	6.34131
Q2TU78	Proliferation-inducing protein 45 OS=Homo sapiens GN=PIG45 PE=2 SV=1 - [Q2TU78_HUMAN]	5.43833	15.58	22	2	2	2	2.65823e+06	0.01	1		1	1		0.01	1		199	20.6268	6.52197
F8WEI6	Interferon-related developmental regulator 2 OS=Homo sapiens GN=IFRD2 PE=1 SV=1 - [F8WEI6_HUMAN]	5.37213	25.68	5	1	1	2	360865	0.127391	2	10628.5	8.7	2	17131.5	1.1083	2	3.27749e+10	74	7.66582	9.979
Q9BWJ5	Splicing factor 3B subunit 5 OS=Homo sapiens GN=SF3B5 PE=1 SV=1 - [SF3B5_HUMAN]	5.36579	39.53	1	3	3	3	2.3582e+06	0.0874499	2	17557.5	1.05017	2	7.26754	0.0918375	2	22230.4	86	10.1288	6.354
O60568	Procollagen-lysine,2-oxoglutarate 5-dioxygenase 3 OS=Homo sapiens GN=PLOD3 PE=1 SV=1 - [PLOD3_HUMAN]	5.3593	3.66	4	2	2	2	3.40787e+06	0.01	1		1	1		0.01	1		738	84.7315	6.04932
B4DFD7	cDNA FLJ55457, highly similar to ATP-dependent RNA helicase DHX8 (EC 3.6.1.-) OS=Homo sapiens PE=2 SV=1 - [B4DFD7_HUMAN]	5.3386	2.69	7	1	2	2	1.1773e+07	0.01	1		1	1		0.01	1		854	97.4459	8.32373
B4DL08	cDNA FLJ59566, highly similar to Probable ATP-dependent RNA helicase DHX35 (EC 3.6.1.-) OS=Homo sapiens PE=2 SV=1 - [B4DL08_HUMAN]	5.33728	5.11	3	2	2	2	4.19036e+06	0.47114	1								548	61.9534	8.88037
Q9C0J8	pre-mRNA 3' end processing protein WDR33 OS=Homo sapiens GN=WDR33 PE=1 SV=2 - [WDR33_HUMAN]	5.27795	1.57	2	2	2	2	2204696	0.365983	1		39.9647	1		14.6264	1		1336	145.799	9.17334
P01605	Ig kappa chain V-I region Lay OS=Homo sapiens PE=1 SV=1 - [KV113_HUMAN]	5.2711	25	11	2	2	2	1.28759e+07	0.01	1		1	1		0.01	1		108	11.8268	7.95752
Q9Y277	Voltage-dependent anion-selective channel protein 3 OS=Homo sapiens GN=VDAC3 PE=1 SV=1 - [VDAC3_HUMAN]	5.22682	3.89	1	1	1	2	5.67748e+06	0.604229	1		3.22659	1		1.9496	1		283	30.6393	8.66064
H0YHL7	Coronin-1C (Fragment) OS=Homo sapiens GN=CORO1C PE=1 SV=1 - [H0YHL7_HUMAN]	5.20268	7.27	8	1	1	2	1.3974e+06	0.472064	1								165	18.6868	8.38232
P31025	Lipocalin-1 OS=Homo sapiens GN=LCN1 PE=1 SV=1 - [LCN1_HUMAN]	5.20228	10.8	1	2	2	2	2.42879e+06										176	19.2378	5.57959
B7Z8K4	cDNA FLJ51772, highly similar to Ras-GTPase-activating protein-binding protein 1 (EC 3.6.1.-) OS=Homo sapiens PE=2 SV=1 - [B7Z8K4_HUMAN]	5.19943	10.21	6	2	2	2	5.09662e+06	0.01	2	0	1	2	0	0.01	2	0	284	31.4921	5.97314
Q9Y4W2	Ribosomal biogenesis protein LAS1L OS=Homo sapiens GN=LAS1L PE=1 SV=2 - [LAS1L_HUMAN]	5.18212	4.5	4	2	2	2	2.70625e+06										734	83.0128	4.729
Q9BZ93	Prosomal P27K protein (Fragment) OS=Homo sapiens GN=PSMA6 PE=4 SV=1 - [Q9BZ93_HUMAN]	5.15021	22.41	6	1	1	2	5.67851e+06				100	1					58	6.19626	8.96826
Q9NWT1	p21-activated protein kinase-interacting protein 1 OS=Homo sapiens GN=PAK1IP1 PE=1 SV=2 - [PK1IP_HUMAN]	5.14849	2.81	1	1	1	2	4.62485e+06	0.294691	1		2.13628	1		0.629542	1		392	43.9359	8.90967
P82673	28S ribosomal protein S35, mitochondrial OS=Homo sapiens GN=MRPS35 PE=1 SV=1 - [RT35_HUMAN]	5.12152	7.12	2	2	2	2	4.56024e+06	0.0573379	2	2854	1.54932	2	72.3876	0.0888346	2	18927.9	323	36.8211	8.23584
B3KTZ6	cDNA FLJ39001 fis, clone NT2RI2022584, highly similar to Pescadillo homolog 1 OS=Homo sapiens PE=2 SV=1 - [B3KTZ6_HUMAN]	5.11154	2.23	4	1	1	2	5.18748e+06										449	51.4179	5.19873
A0A0F7G8J1	Plasminogen OS=Homo sapiens GN=PLG PE=2 SV=1 - [A0A0F7G8J1_HUMAN]	5.11032	1.98	1	1	2	2	1.30876e+07										809	90.5692	7.35693
C9JJU7	Protein FAM207A (Fragment) OS=Homo sapiens GN=FAM207A PE=1 SV=1 - [C9JJU7_HUMAN]	5.10684	14.78	2	2	2	2	1.80616e+06										203	22.204	10.8872
K7EPP7	DnaJ homolog subfamily C member 7 OS=Homo sapiens GN=DNAJC7 PE=1 SV=1 - [K7EPP7_HUMAN]	5.08309	11.46	16	2	2	2	3.83424e+06	1	1		100	1		100	1		253	28.6852	8.48486
P62877	E3 ubiquitin-protein ligase RBX1 OS=Homo sapiens GN=RBX1 PE=1 SV=1 - [RBX1_HUMAN]	5.05458	12.96	1	2	2	2	7.17177e+07	1	1		100	1		100	1		108	12.2657	6.96143
H0YDK8	Pumilio homolog 1 (Fragment) OS=Homo sapiens GN=PUM1 PE=1 SV=1 - [H0YDK8_HUMAN]	5.00113	2.22	14	2	2	2	3.19439e+06	1.03202	2	4.67525	12.1273	2	13318.4	12.5156	2	11519.8	900	95.7479	7.62061
B7Z592	cDNA FLJ61635, highly similar to Homo sapiens likely ortholog of mouse immediate early response, erythropoietin 4 (LEREPO4), mRNA OS=Homo sapiens PE=2 SV=1 - [B7Z592_HUMAN]	4.9817	2.55	2	1	1	2	5.29637e+06	0.439981	1		1.55259	1		0.68311	1		392	44.863	7.86963
D6RCL3	rRNA adenine N(6)-methyltransferase OS=Homo sapiens GN=DIMT1 PE=1 SV=1 - [D6RCL3_HUMAN]	4.92796	13.64	5	2	2	2	1.00572e+07							0.488429	1		154	17.0594	10.1694
Q4TT76	OTTHUMP00000041238 (Fragment) OS=Homo sapiens GN=LA04NC01-25A3.2-001 PE=4 SV=1 - [Q4TT76_HUMAN]	4.92089	5.28	8	2	2	2	1.0707e+06										417	45.9214	7.09326
J3KMX2	SWI/SNF-related matrix-associated actin-dependent regulator of chromatin subfamily D member 2 OS=Homo sapiens GN=SMARCD2 PE=1 SV=1 - [J3KMX2_HUMAN]	4.89291	4.39	3	1	1	2	796829	0.1	2	33935.7	10	2	33935.7	1	2	1.32629e+12	456	52.2052	9.43701
A8MUP5	cDNA FLJ55087, highly similar to Implantation-associated protein OS=Homo sapiens PE=2 SV=2 - [A8MUP5_HUMAN]	4.84395	14.01	4	2	2	2	8.33366e+06	0.200793	1		4.04344	1		0.811895	1		157	18.1552	9.53955
O43347	RNA-binding protein Musashi homolog 1 OS=Homo sapiens GN=MSI1 PE=1 SV=1 - [MSI1H_HUMAN]	4.83796	6.63	3	1	2	2	1.80345e+07										362	39.0993	7.85498
C9K0U8	Single-stranded DNA-binding protein, mitochondrial (Fragment) OS=Homo sapiens GN=SSBP1 PE=1 SV=1 - [C9K0U8_HUMAN]	4.8358	12.4	6	1	1	1	1.17753e+07	0.454824	1		1.78132	1		0.810187	1		121	14.1224	9.56885
A4UJ43	Brain type mu-glutathione S-transferase OS=Homo sapiens GN=GSTM3 PE=2 SV=1 - [A4UJ43_HUMAN]	4.79636	10.95	9	1	2	2	1.68797e+07	0.01	1		1	1		0.01	1		210	24.8023	5.23682
H7BYN3	Transcription factor A, mitochondrial (Fragment) OS=Homo sapiens GN=TFAM PE=1 SV=1 - [H7BYN3_HUMAN]	4.7701	10.05	4	2	2	2	2.42733e+06	0.265965	1		4.92684	1		1.31037	1		219	25.6606	9.65674
Q15084	Protein disulfide-isomerase A6 OS=Homo sapiens GN=PDIA6 PE=1 SV=1 - [PDIA6_HUMAN]	4.76201	5.68	1	2	2	2	2.12304e+07	0.157362	2	45.72	2.82857	2	46.2602	0.445109	2	0.468118	440	48.0913	5.08447
H0YA26	Pantothenate kinase 4 (Fragment) OS=Homo sapiens GN=PANK4 PE=1 SV=1 - [H0YA26_HUMAN]	4.72334	2.96	6	1	1	2	3.9858e+06										473	53.0409	6.30322
Q5T8A0	28S ribosomal protein S2, mitochondrial (Fragment) OS=Homo sapiens GN=MRPS2 PE=1 SV=1 - [Q5T8A0_HUMAN]	4.70511	7.04	3	2	2	2	4.1354e+06	0.590283	1		0.186884	1		0.268864	2	217.329	270	30.4597	9.59814
I3QJX8	Survival motor neuron 1 protein isoform f (Fragment) OS=Homo sapiens GN=SMN1 PE=2 SV=1 - [I3QJX8_HUMAN]	4.69059	17.69	11	2	2	2	1.45082e+06							0.373155	1		130	14.1888	4.60205
K7ESH8	Ribonuclease P protein subunit p29 OS=Homo sapiens GN=POP4 PE=1 SV=1 - [K7ESH8_HUMAN]	4.67204	35	4	1	1	2	1.02865e+06	0.266858	1		2.09929	1		0.560212	1		40	4.52733	9.99365
B4DWZ7	cDNA FLJ56802, highly similar to LanC-like protein 2 OS=Homo sapiens PE=2 SV=1 - [B4DWZ7_HUMAN]	4.64475	3.24	3	1	1	2	1.21975e+06	0.321539	1		2.38283	1		0.766171	1		432	48.8534	7.41553
Q9NTC6	Putative uncharacterized protein DKFZp434I1726 (Fragment) OS=Homo sapiens GN=DKFZp434I1726 PE=2 SV=1 - [Q9NTC6_HUMAN]	4.63415	17.44	3	1	1	2	659253										86	9.66603	4.84326
Q9Y5T5	Ubiquitin carboxyl-terminal hydrolase 16 OS=Homo sapiens GN=USP16 PE=1 SV=1 - [UBP16_HUMAN]	4.6222	1.46	1	1	1	2	2.5271e+06	0.01	1		1	1		0.01	1		823	93.5109	6.93213
Q9BZE1	39S ribosomal protein L37, mitochondrial OS=Homo sapiens GN=MRPL37 PE=1 SV=2 - [RM37_HUMAN]	4.60208	5.67	5	1	2	2	1.11675e+06				100	1					423	48.0871	8.5874
B4DEX8	Methionine adenosyltransferase II, alpha, isoform CRA_c OS=Homo sapiens GN=MAT2A PE=2 SV=1 - [B4DEX8_HUMAN]	4.59003	7.18	2	2	2	2	3.64274e+07	0.16138	1		1.90105	1		0.306792	1		362	39.6853	6.03662
Q59H56	Pre-mRNA splicing factor 17 variant (Fragment) OS=Homo sapiens PE=2 SV=1 - [Q59H56_HUMAN]	4.56002	4.39	4	2	2	2	2.77816e+06	0.0342092	2	517.684	2.16099	2	163.961	0.0739257	2	8130.6	501	56.6592	6.80029
Q5VXN0	Ribosome production factor 2 homolog (Fragment) OS=Homo sapiens GN=RPF2 PE=1 SV=1 - [Q5VXN0_HUMAN]	4.53367	3.74	4	1	1	2	6.1451e+06	1.12783	1		2.56856	1		2.89689	1		214	24.589	9.5542
E7EPN9	Protein PRRC2C OS=Homo sapiens GN=PRRC2C PE=1 SV=1 - [E7EPN9_HUMAN]	4.4841	1.14	2	1	1	1	8247244										2819	308.589	9.0708
Q5C9Z4	Nucleolar MIF4G domain-containing protein 1 OS=Homo sapiens GN=NOM1 PE=1 SV=1 - [NOM1_HUMAN]	4.46725	1.51	1	1	1	2	2.91413e+06	0.1	2	33935.7	10	2	33935.7	1	2	1.32629e+12	860	96.1976	8.104
Q9UE37	Glutathione transferase (Fragment) OS=Homo sapiens GN=GSTmu3 PE=4 SV=1 - [Q9UE37_HUMAN]	4.4543	31.71	12	1	2	2	9.72794e+06	0.234524	1		1.57157	1		0.36857	1		82	9.77284	5.45264
B7Z979	cDNA FLJ54248, highly similar to Homo sapiens armadillo repeat containing 8 (ARMC8), transcript variant 2, mRNA OS=Homo sapiens PE=2 SV=1 - [B7Z979_HUMAN]	4.41321	4.91	5	2	2	2	1.20005e+06	0.79733	1		1.56922	1		1.25118	1		468	52.7014	6.41748
B2R7F8	Plasminogen OS=Homo sapiens PE=2 SV=1 - [B2R7F8_HUMAN]	4.4129	2.22	4	1	2	2	4.08945e+07										810	90.4802	7.23975
B3KM81	cDNA FLJ10471 fis, clone NT2RP2000045, highly similar to DnaJ homolog subfamily A member 3, mitochondrial OS=Homo sapiens PE=2 SV=1 - [B3KM81_HUMAN]	4.39555	6.18	3	2	2	2	4.50234e+06	0.01	1								453	49.5521	9.34912
Q12789	General transcription factor 3C polypeptide 1 OS=Homo sapiens GN=GTF3C1 PE=1 SV=4 - [TF3C1_HUMAN]	4.38272	1.28	3	2	2	2											2109	238.725	7.29834
Q8TB95	Similar to GDP dissociation inhibitor 2 (Fragment) OS=Homo sapiens PE=2 SV=1 - [Q8TB95_HUMAN]	4.37506	15.96	8	2	2	2	1.15827e+06							1.22431	1		188	21.2599	5.97314
Q8NB90	Spermatogenesis-associated protein 5 OS=Homo sapiens GN=SPATA5 PE=1 SV=3 - [SPAT5_HUMAN]	4.3024	2.58	1	2	2	2	5.92479e+06	0.282481	2	237.273	3.80936	2	120.099	1.07607	2	45.1094	893	97.8429	5.65576
Q9BYN8	28S ribosomal protein S26, mitochondrial OS=Homo sapiens GN=MRPS26 PE=1 SV=1 - [RT26_HUMAN]	4.29687	3.9	1	1	1	2	8.06196e+06	0.512473	1		1.85957	1		0.95298	1		205	24.1969	10.3892
B4DGN8	cDNA FLJ53377, highly similar to Procollagen-lysine, 2-oxoglutarate 5-dioxygenase 1 (EC 1.14.11.4) OS=Homo sapiens PE=2 SV=1 - [B4DGN8_HUMAN]	4.276	2.17	3	1	1	1	8.6744e+06	1	1		100	1		100	1		690	79.3492	7.02002
Q9NYB0	Telomeric repeat-binding factor 2-interacting protein 1 OS=Homo sapiens GN=TERF2IP PE=1 SV=1 - [TE2IP_HUMAN]	4.27407	7.27	1	1	1	1	1.10342e+06	0.01	1		1	1		0.01	1		399	44.2328	4.729
A0A0C4DGS5	Golgi autoantigen, golgin subfamily a, 2, isoform CRA_a OS=Homo sapiens GN=GOLGA2 PE=1 SV=1 - [A0A0C4DGS5_HUMAN]	4.25117	2.32	2	2	2	2	715835	1	2	0	100	2	0	100	2	0	990	111.59	4.99561
Q9ULX6	A-kinase anchor protein 8-like OS=Homo sapiens GN=AKAP8L PE=1 SV=3 - [AKP8L_HUMAN]	4.23097	3.56	6	2	2	2	1.21664e+07	2.7316	1		2.03669	1		5.56343	1		646	71.6037	5.07178
Q5QNZ2	ATP synthase F(0) complex subunit B1, mitochondrial OS=Homo sapiens GN=ATP5F1 PE=1 SV=1 - [Q5QNZ2_HUMAN]	4.22894	6.15	4	1	1	2	651486	0.379569	1		1.15391	1		0.437989	1		195	22.2608	9.26123
B4DWM5	cDNA FLJ61436, highly similar to Melanoma-associated antigen D2 OS=Homo sapiens PE=2 SV=1 - [B4DWM5_HUMAN]	4.18398	9.17	5	2	2	2	513279										229	26.1724	10.1548
Q5TCT4	RNA-binding protein 34 (Fragment) OS=Homo sapiens GN=RBM34 PE=1 SV=1 - [Q5TCT4_HUMAN]	4.16577	4.27	3	1	1	2	6.05776e+06										211	24.0646	9.53955
A0A0C4DGQ8	Dehydrogenase/reductase SDR family member 7B OS=Homo sapiens GN=DHRS7B PE=1 SV=1 - [A0A0C4DGQ8_HUMAN]	4.12481	7.42	3	2	2	2	1.30565e+06	0.01	1								310	33.5027	9.29053
R4GMX5	Basigin (Fragment) OS=Homo sapiens GN=BSG PE=1 SV=1 - [R4GMX5_HUMAN]	4.1071	10.71	8	1	1	2	1.65017e+07										84	9.32951	5.36377
E9PQ63	Carbonyl reductase [NADPH] 1 OS=Homo sapiens GN=CBR1 PE=1 SV=1 - [E9PQ63_HUMAN]	4.01323	8.99	5	1	1	1	4273470										178	19.0097	6.30322
A0A024R478	COP9 constitutive photomorphogenic homolog subunit 7B (Arabidopsis), isoform CRA_a OS=Homo sapiens GN=COPS7B PE=4 SV=1 - [A0A024R478_HUMAN]	3.99989	10.83	7	1	1	1	2.63394e+06										157	18.1454	7.34229
Q6U2H4	C4B1 (Fragment) OS=Homo sapiens GN=C4B PE=4 SV=1 - [Q6U2H4_HUMAN]	3.95504	22	11	1	1	1	2.85384e+06										100	10.2503	6.52197
I3L234	Ribosomal L1 domain-containing protein 1 (Fragment) OS=Homo sapiens GN=RSL1D1 PE=1 SV=1 - [I3L234_HUMAN]	3.94622	13.27	8	1	1	1	5.05177e+06	1	1		100	1		100	1		98	11.6213	9.74463
B3KRE0	cDNA FLJ34086 fis, clone FCBBF3005320, highly similar to Double-stranded RNA-binding protein Staufen homolog 1 OS=Homo sapiens PE=2 SV=1 - [B3KRE0_HUMAN]	3.92502	3.56	6	1	1	1	7.04688e+06	0.620436	1		1.43273	1		0.888915	1		365	39.9759	9.49561
C9JM75	RNA pseudouridylate synthase domain-containing protein 3 OS=Homo sapiens GN=RPUSD3 PE=1 SV=1 - [C9JM75_HUMAN]	3.89606	8.02	5	1	1	1	4.15347e+06										212	22.5821	9.75928
Q9H7K8	FLJ00064 protein (Fragment) OS=Homo sapiens GN=FLJ00064 PE=2 SV=1 - [Q9H7K8_HUMAN]	3.86714	10.14	6	1	1	1	8.5134e+06										276	30.3631	5.65576
Q96T46	Hemoglobin alpha 2 (Fragment) OS=Homo sapiens GN=HBA2 PE=3 SV=1 - [Q96T46_HUMAN]	3.83577	38.16	14	1	1	1	1.75929e+06	0.01	1		1	1		0.01	1		76	8.38623	7.13721
H7C013	Serum albumin (Fragment) OS=Homo sapiens GN=ALB PE=1 SV=1 - [H7C013_HUMAN]	3.81425	8.12	11	2	2	2	1.33806e+07										197	22.844	6.34131
H3BNS8	Ubiquitin carboxyl-terminal hydrolase 10 (Fragment) OS=Homo sapiens GN=USP10 PE=1 SV=1 - [H3BNS8_HUMAN]	3.81289	15.79	4	1	1	1											76	8.41345	9.83252
P62312	U6 snRNA-associated Sm-like protein LSm6 OS=Homo sapiens GN=LSM6 PE=1 SV=1 - [LSM6_HUMAN]	3.7882	22.5	1	2	2	2	6.43096e+06	0.931432	1		0.900873	1		0.839102	1		80	9.12177	9.5835
A0A024RDB2	Ras-GTPase activating protein SH3 domain-binding protein 2, isoform CRA_b OS=Homo sapiens GN=G3BP2 PE=4 SV=1 - [A0A024RDB2_HUMAN]	3.78635	3.79	3	1	1	1	2.3746e+06										449	50.7861	5.37646
Q92917	G patch domain and KOW motifs-containing protein OS=Homo sapiens GN=GPKOW PE=1 SV=2 - [GPKOW_HUMAN]	3.77918	5.04	1	2	2	2	190454										476	52.1966	6.15088
B4E0H6	cDNA FLJ52584, highly similar to Heat shock 70 kDa protein 4 OS=Homo sapiens PE=2 SV=1 - [B4E0H6_HUMAN]	3.76655	4.96	13	2	2	2	94937.3										564	63.7856	4.84326
F8VZW6	SWI/SNF complex subunit SMARCC2 OS=Homo sapiens GN=SMARCC2 PE=1 SV=1 - [F8VZW6_HUMAN]	3.74349	14.29	5	1	1	1											105	11.7462	9.34912
H0YMU6	Phosphoenolpyruvate carboxykinase [GTP], mitochondrial (Fragment) OS=Homo sapiens GN=PCK2 PE=1 SV=1 - [H0YMU6_HUMAN]	3.74316	14.95	10	1	1	1	6.17987e+06										107	11.5097	7.23975
E9PNJ4	Stromal interaction molecule 1 OS=Homo sapiens GN=STIM1 PE=1 SV=1 - [E9PNJ4_HUMAN]	3.73204	4.1	4	1	1	1	2.70425e+06										512	57.5847	8.30908
B3KW05	cDNA FLJ41838 fis, clone NT2RI3001515, highly similar to G-protein coupled receptor-associated sorting protein 2 OS=Homo sapiens PE=2 SV=1 - [B3KW05_HUMAN]	3.7281	2.15	2	1	1	1											838	93.742	5.04639
B4E1Q7	cDNA FLJ57294, highly similar to Lipoamide acyltransferase component of branched-chain alpha-keto acid dehydrogenase complex, mitochondrial (EC 2.3.1.168) OS=Homo sapiens PE=2 SV=1 - [B4E1Q7_HUMAN]	3.70859	4.65	2	1	1	1	6.76306e+06	1	1		100	1		100	1		301	32.9254	8.83643
A6NFN3	RNA binding protein fox-1 homolog 3 OS=Homo sapiens GN=RBFOX3 PE=2 SV=4 - [RFOX3_HUMAN]	3.69492	2.88	2	1	1	2	1.27884e+08										312	33.8516	7.26904
O60884	DnaJ homolog subfamily A member 2 OS=Homo sapiens GN=DNAJA2 PE=1 SV=1 - [DNJA2_HUMAN]	3.67903	6.07	1	1	1	1	6.99608e+06	1	1		100	1		100	1		412	45.7166	6.48096
H7C1I9	Microtubule-associated serine/threonine-protein kinase 4 (Fragment) OS=Homo sapiens GN=MAST4 PE=1 SV=1 - [H7C1I9_HUMAN]	3.65167	1.01	4	1	1	1											1680	179.922	9.23193
Q9NVB0	cDNA FLJ10835 fis, clone NT2RP4001210 OS=Homo sapiens PE=2 SV=1 - [Q9NVB0_HUMAN]	3.62272	8.61	2	1	1	1	3.813e+06	0.01	1		1	1		0.01	1		244	27.6522	4.75439
P09234	U1 small nuclear ribonucleoprotein C OS=Homo sapiens GN=SNRPC PE=1 SV=1 - [RU1C_HUMAN]	3.58465	7.55	3	1	1	1	22424358				1.42275	1					159	17.3812	9.67139
D3DV75	Adenosine deaminase, RNA-specific, isoform CRA_b OS=Homo sapiens GN=ADAR PE=4 SV=1 - [D3DV75_HUMAN]	3.56284	2.03	6	1	1	1	1.43416e+06	0.01	1		1	1		0.01	1		886	98.6829	8.66064
A0A0S2Z565	HCLS1 associated protein X-1 isoform 3 (Fragment) OS=Homo sapiens GN=HAX1 PE=2 SV=1 - [A0A0S2Z565_HUMAN]	3.56254	5.19	2	1	1	1	5.53471e+06										231	26.0837	5.19873
B4DH21	cDNA FLJ58505, highly similar to Cyclin-T2 OS=Homo sapiens PE=2 SV=1 - [B4DH21_HUMAN]	3.55486	3.69	2	1	1	1	1.07326e+06										488	53.6579	9.40771
Q2M2Y9	C3orf48 protein (Fragment) OS=Homo sapiens GN=C3orf48 PE=2 SV=1 - [Q2M2Y9_HUMAN]	3.55199	1.9	2	1	1	2	9402127				1.15021	1					369	42.6708	9.30518
E9PF10	Nuclear pore complex protein Nup155 OS=Homo sapiens GN=NUP155 PE=1 SV=1 - [E9PF10_HUMAN]	3.53061	1.36	3	1	1	1											1327	148	6.30322
Q91ER1	CPXV069 protein GN=CPXV069 - [Q91ER1_COWPX]	3.52544	8.42	1	1	1	1	8.91979e+06										190	21.5097	5.16064
Q01650	Large neutral amino acids transporter small subunit 1 OS=Homo sapiens GN=SLC7A5 PE=1 SV=2 - [LAT1_HUMAN]	3.51726	3.55	1	1	1	1	1.04227e+06										507	54.9743	7.72314
Q8QMY7	CPXV082 protein GN=CPXV082 - [Q8QMY7_COWPX]	3.50921	8.96	1	1	1	1											268	29.8895	5.8335
B4DRX8	cDNA FLJ51285, highly similar to Probable rRNA-processing protein EBP2 OS=Homo sapiens PE=2 SV=1 - [B4DRX8_HUMAN]	3.49089	18.33	4	1	1	1	4.35068e+06										120	12.8672	4.24658
Q8TF46	DIS3-like exonuclease 1 OS=Homo sapiens GN=DIS3L PE=1 SV=2 - [DI3L1_HUMAN]	3.45334	1.23	1	1	1	1	6.40745e+06	0.01	1		1	1		0.01	1		1054	120.711	6.53662
J3QKR0	COP9 signalosome complex subunit 3 OS=Homo sapiens GN=COPS3 PE=1 SV=1 - [J3QKR0_HUMAN]	3.45115	17.24	5	1	1	1	8.09052e+07	1	1		100	1		100	1		116	12.7745	5.69385
Q8WVW9	Similar to signal recognition particle 9kD (Fragment) OS=Homo sapiens PE=2 SV=1 - [Q8WVW9_HUMAN]	3.44986	24.44	2	1	1	1	4.90721e+07							5.70159	1		45	5.25267	5.94775
Q9HCE9	Anoctamin-8 OS=Homo sapiens GN=ANO8 PE=1 SV=3 - [ANO8_HUMAN]	3.42914	1.62	1	1	1	1	12266812										1232	135.949	5.8208
B4DGI7	cDNA FLJ57148, highly similar to Homo sapiens pyrroline-5-carboxylate reductase-like (PYCRL), mRNA OS=Homo sapiens PE=2 SV=1 - [B4DGI7_HUMAN]	3.41351	13.87	2	1	1	1	6.10449e+06	0.01	1		1	1		0.01	1		137	14.3182	7.13721
K7EKI4	39S ribosomal protein L4, mitochondrial OS=Homo sapiens GN=MRPL4 PE=1 SV=1 - [K7EKI4_HUMAN]	3.40695	12.6	6	1	1	1	4.98495e+06				100	1					127	14.0473	7.40088
A0A024R5B2	MAP/microtubule affinity-regulating kinase 2, isoform CRA_c OS=Homo sapiens GN=MARK2 PE=4 SV=1 - [A0A024R5B2_HUMAN]	3.40623	2.89	6	1	1	1	1.24407e+06	1.17988	1		0.543489	1		0.641252	1		691	77.5828	9.5835
P35232	Prohibitin OS=Homo sapiens GN=PHB PE=1 SV=1 - [PHB_HUMAN]	3.38237	8.46	8	2	2	2	2.96722e+06										272	29.7859	5.75732
B4DTU7	10-formyltetrahydrofolate dehydrogenase OS=Homo sapiens PE=2 SV=1 - [B4DTU7_HUMAN]	3.35169	4.33	2	3	3	4	1.38446e+07	0.371581	1		3.16622	1		1.17651	1		923	101.651	6.52197
F8VVK9	Squamous cell carcinoma antigen recognized by T-cells 3 (Fragment) OS=Homo sapiens GN=SART3 PE=1 SV=1 - [F8VVK9_HUMAN]	3.35098	9.91	5	1	1	1											111	12.8044	4.97021
C9J224	Voltage-dependent L-type calcium channel subunit beta-4 (Fragment) OS=Homo sapiens GN=CACNB4 PE=4 SV=1 - [C9J224_HUMAN]	3.35081	23.15	7	1	1	1	2.52757e+08										108	12.028	4.85596
H0YE57	7-dehydrocholesterol reductase (Fragment) OS=Homo sapiens GN=DHCR7 PE=1 SV=1 - [H0YE57_HUMAN]	3.34447	5.88	5	1	1	1	2.87125e+06	1	1		100	1		100	1		221	25.463	8.29443
H3BQQ2	Zinc finger protein 598 OS=Homo sapiens GN=ZNF598 PE=1 SV=1 - [H3BQQ2_HUMAN]	3.29831	1.65	2	1	1	1	6.38418e+06	0.142673	1		3.81415	1		0.544176	1		849	93.2297	8.52881
H0YNR9	Homer protein homolog 2 (Fragment) OS=Homo sapiens GN=HOMER2 PE=1 SV=1 - [H0YNR9_HUMAN]	3.27869	5.95	3	1	1	1	9.9961e+06	0.478041	1		1.32837	1		0.635016	1		185	21.2228	5.74463
Q52LJ0	Protein FAM98B OS=Homo sapiens GN=FAM98B PE=1 SV=1 - [FA98B_HUMAN]	3.27399	3.94	1	1	1	1	1.06502e+06	0.01	1								330	37.167	6.29053
Q6AZY7	Scavenger receptor class A member 3 OS=Homo sapiens GN=SCARA3 PE=1 SV=1 - [SCAR3_HUMAN]	3.2643	4.46	1	1	1	1											606	65.0959	6.53662
K7ENM2	Nicalin (Fragment) OS=Homo sapiens GN=NCLN PE=1 SV=1 - [K7ENM2_HUMAN]	3.25837	5.18	4	1	1	1	2.40876e+06	1	1		100	1		100	1		328	36.3909	6.80029
Q59G96	Dynamin 2 isoform 4 variant (Fragment) OS=Homo sapiens PE=2 SV=1 - [Q59G96_HUMAN]	3.25555	3.08	2	1	1	1	871109										487	55.0762	8.646
D6RID6	Macrophage erythroblast attacher (Fragment) OS=Homo sapiens GN=MAEA PE=1 SV=1 - [D6RID6_HUMAN]	3.25002	11.3	12	1	1	1	1.55191e+06	1	1		100	1		100	1		115	12.8917	7.88428
B4DIT9	cDNA FLJ55069, highly similar to Echinoderm microtubule-associated protein-like 4 OS=Homo sapiens PE=2 SV=1 - [B4DIT9_HUMAN]	3.24372	6.53	3	1	1	1	62458136										245	26.9409	4.70361
E9PS48	NADH dehydrogenase [ubiquinone] iron-sulfur protein 3, mitochondrial OS=Homo sapiens GN=NDUFS3 PE=1 SV=1 - [E9PS48_HUMAN]	3.23922	8.07	4	1	1	1	1.65824e+06	0.01	1		1	1		0.01	1		161	17.496	8.11865
B7Z2R3	cDNA FLJ59510, highly similar to Homo sapiens tight junction protein 2 (TJP2), transcript variant 2, mRNA OS=Homo sapiens PE=2 SV=1 - [B7Z2R3_HUMAN]	3.2358	1.18	5	1	1	1	5366402	0.01	1		1	1		0.01	1		1020	115.112	6.7124
K7EQ03	RNA-binding protein 42 OS=Homo sapiens GN=RBM42 PE=1 SV=1 - [K7EQ03_HUMAN]	3.22455	4.93	3	1	1	1	913408							1.11846	1		426	44.61	9.49561
E9PPG9	mRNA export factor OS=Homo sapiens GN=RAE1 PE=1 SV=1 - [E9PPG9_HUMAN]	3.2207	6.91	4	1	1	1	6.46997e+06	1	1		100	1		100	1		217	24.0455	6.0874
B3KNV9	cDNA FLJ30554 fis, clone BRAWH2003693 OS=Homo sapiens PE=2 SV=1 - [B3KNV9_HUMAN]	3.20055	1.28	3	1	1	1											1016	111.928	7.73779
B4DRK5	cDNA FLJ59584, highly similar to Mitochondrial-processing peptidase alpha subunit, mitochondrial (EC 3.4.24.64) OS=Homo sapiens PE=2 SV=1 - [B4DRK5_HUMAN]	3.19935	10.89	1	1	1	1											257	28.2233	6.75635
A0A087WVT9	Nucleoside diphosphate kinase OS=Homo sapiens GN=NME4 PE=1 SV=1 - [A0A087WVT9_HUMAN]	3.19628	9.15	4	1	1	1	2.01732e+06							1.16267	1		153	16.7726	10.9312
P82912	28S ribosomal protein S11, mitochondrial OS=Homo sapiens GN=MRPS11 PE=1 SV=2 - [RT11_HUMAN]	3.19521	8.25	3	1	1	1	1.58822e+06	0.456432	1		3.56457	1		1.62699	1		194	20.6029	10.814
C9JZG2	Trifunctional purine biosynthetic protein adenosine-3 (Fragment) OS=Homo sapiens GN=GART PE=1 SV=1 - [C9JZG2_HUMAN]	3.19308	11.76	9	1	1	1	1.78847e+06										136	14.4514	8.49951
B4DNL1	cDNA FLJ51512, highly similar to Periodic tryptophan protein 1 homolog OS=Homo sapiens PE=2 SV=1 - [B4DNL1_HUMAN]	3.18918	3.64	5	1	1	1	1.50141e+07	0.286702	1		2.60844	1		0.747845	1		412	45.7837	5.52881
H0Y3V8	Sphingosine-1-phosphate lyase 1 (Fragment) OS=Homo sapiens GN=SGPL1 PE=1 SV=1 - [H0Y3V8_HUMAN]	3.18727	11.11	3	1	1	1	1.58907e+06										135	14.9646	7.76709
B4DED1	cDNA FLJ53505, highly similar to Chaperone-activity of bc1 complex-like, mitochondrial OS=Homo sapiens PE=2 SV=1 - [B4DED1_HUMAN]	3.18692	5.1	5	1	1	1	2.62661e+06	1	1		100	1		100	1		314	35.5033	9.17334
F8WE41	Nuclear cap-binding protein subunit 2 OS=Homo sapiens GN=NCBP2 PE=1 SV=1 - [F8WE41_HUMAN]	3.17616	20.37	3	1	1	1	4.78247e+06	0.450377	1		1.94894	1		0.877758	1		54	6.19524	10.1548
A0A0J9YX35	Uncharacterized protein (Fragment) OS=Homo sapiens PE=1 SV=1 - [A0A0J9YX35_HUMAN]	3.16688	9.4	1	1	1	1	5.0662e+07	0.01	1		1	1		0.01	1		117	12.8143	7.85498
P04181	Ornithine aminotransferase, mitochondrial OS=Homo sapiens GN=OAT PE=1 SV=1 - [OAT_HUMAN]	3.13591	3.19	1	1	1	1	5.50085e+06	0.266315	1		1.28871	1		0.343203	1		439	48.5042	7.03467
P04080	Cystatin-B OS=Homo sapiens GN=CSTB PE=1 SV=2 - [CYTB_HUMAN]	3.09384	12.24	1	1	1	1	1.46282e+07	0.286356	1		2.19541	1		0.628669	1		98	11.1326	7.56201
Q9Y6A5	Transforming acidic coiled-coil-containing protein 3 OS=Homo sapiens GN=TACC3 PE=1 SV=1 - [TACC3_HUMAN]	3.03106	2.15	1	1	1	1	2843750	1	1		100	1		100	1		838	90.3038	5.04639
Q96AG4	Leucine-rich repeat-containing protein 59 OS=Homo sapiens GN=LRRC59 PE=1 SV=1 - [LRC59_HUMAN]	2.99853	8.14	1	2	2	2	2.76594e+07	0.578372	1		2.89536	1		1.6746	1		307	34.9089	9.56885
R4GMQ1	Lysine-specific histone demethylase 1A (Fragment) OS=Homo sapiens GN=KDM1A PE=1 SV=1 - [R4GMQ1_HUMAN]	2.98845	9.52	3	1	1	1											189	21.2636	4.97021
H0Y9I3	Exportin-5 (Fragment) OS=Homo sapiens GN=XPO5 PE=1 SV=1 - [H0Y9I3_HUMAN]	2.98788	9.35	4	1	1	1	3.87532e+06										107	12.0823	8.67529
H7BZE2	Thyroid receptor-interacting protein 6 (Fragment) OS=Homo sapiens GN=TRIP6 PE=1 SV=7 - [H7BZE2_HUMAN]	2.96895	5.09	4	1	1	1	2.3294e+06	0.01	1		1	1		0.01	1		216	23.1921	6.93213
A0A087WYC8	Regulator of nonsense transcripts 3B OS=Homo sapiens GN=UPF3B PE=1 SV=1 - [A0A087WYC8_HUMAN]	2.96218	6.91	4	1	1	1											217	25.2169	8.57275
D3DTY9	Tripartite motif-containing 25, isoform CRA_a OS=Homo sapiens GN=TRIM25 PE=4 SV=1 - [D3DTY9_HUMAN]	2.9187	2.37	3	1	1	1											422	47.8447	9.0708
[truncated: 234 more rows]

## Sheet: Replicate 3
Accession	Description	Score	Coverage	# Proteins	# Unique Peptides	# Peptides	# PSMs	Area	Heavy/Light	Heavy/Light Count	Heavy/Light Variability [%]	Medium/Heavy	Medium/Heavy Count	Medium/Heavy Variability [%]	Medium/Light	Medium/Light Count	Medium/Light Variability [%]	# AAs	MW [kDa]	calc. pI
[truncated: 1,081 more rows]
